# Supplementary material for: Aedes aegypti Malpighian tubules are immunologically activated following systemic Toll activation
Source: Parasit Vectors. 2022 Dec 15;15:469. doi: 10.1186/s13071-022-05567-2 (PMC9753289; doi:10.1186/s13071-022-05567-2)
Supplement: Supplementary file 2 — Additional file 2: Table S2. Overview of Malpighian tubules and whole mosquito mRNA sequencing. An overview of the transcriptomic results is shown including total reads, mapping rates, and the percent of genes mapping to known protein encoding genes. [file 13071_2022_5567_MOESM2_ESM.xlsx]

## Sheet: FeatureCounts Statistics
Tissue Name	dsRNA	Sample Name	Total Reads	Genome Mapping (%)	Reads Mapping in Known Genes (%)
Malpighian Tubule	dsCactus	T_CACT_1	24610227	91.35	80.5
Malpighian Tubule	dsCactus	T_CACT_2	25683075	91.54	78.3
Malpighian Tubule	dsCactus	T_CACT_3	25683437	90.79	81.1
Malpighian Tubule	dsLacZ	T_LACZ_1	25219508	92.31	76.7
Malpighian Tubule	dsLacZ	T_LACZ_2	23962475	92.08	74.7
Malpighian Tubule	dsLacZ	T_LACZ_3	27239682	92.64	70.6
Whole Body	dsCactus	W_CACT_1	26664060	92.2	75.2
Whole Body	dsCactus	W_CACT_2	21292852	91.42	76.3
Whole Body	dsCactus	W_CACT_3	26855512	91.79	80.7
Whole Body	dsLacZ	W_LACZ_1	23641107	92.55	72.3
Whole Body	dsLacZ	W_LACZ_2	24513801	93.37	65.7
Whole Body	dsLacZ	W_LACZ_3	21630404	92.54	66.4
Total			296996140
Average			24749678	92	75
