# Supplementary material for: Aedes aegypti Malpighian tubules are immunologically activated following systemic Toll activation
Source: Parasit Vectors. 2022 Dec 15;15:469. doi: 10.1186/s13071-022-05567-2 (PMC9753289; doi:10.1186/s13071-022-05567-2)
Supplement: Supplementary file 5 — Additional file 5: Table S5. Peptide-level output of the hemolymph proteomics. [file 13071_2022_5567_MOESM5_ESM.xlsx]

## Sheet: Sheet1
Sequence	N-term cleavage window	C-term cleavage window	Amino acid before	First amino acid	Second amino acid	Second last amino acid	Last amino acid	Amino acid after	A Count	R Count	N Count	D Count	C Count	Q Count	E Count	G Count	H Count	I Count	L Count	K Count	M Count	F Count	P Count	S Count	T Count	W Count	Y Count	V Count	U Count	O Count	Length	Missed cleavages	Mass	Proteins	Leading razor protein	Start position	End position	Unique (Groups)	Unique (Proteins)	Charges	PEP	Score	Identification type Cactus-rep1	Identification type Cactus-rep2	Identification type Cactus-rep3	Identification type LacZ1-rep1	Identification type LacZ1-rep2	Identification type LacZ1-rep3	Experiment Cactus-rep1
AAAAASTAASSAEQGR	GMMSLGKKASFAEMRAAAAASTAASSAEQG	AAAASTAASSAEQGRAGGANGATSGSNLGG	R	A	A	G	R	A	8	1	0	0	0	1	1	1	0	0	0	0	0	0	0	3	1	0	0	0	0	0	16	0	1418.67	AAEL000930-PB	AAEL000930-PB	155	170	yes	yes	2	0.0080251	59.57	By matching		By MS/MS	By MS/MS			1
AAAAGETAAAEEAGKENAA	PVAAAKDKKKRKKKKAAAAGETAAAEEAGK	GETAAAEEAGKENAA_______________	K	A	A	A	A	-	10	0	1	0	0	0	4	2	0	0	0	1	0	0	0	0	1	0	0	0	0	0	19	1	1701.78	AAEL012312-PA	AAEL012312-PA	425	443	yes	yes	2	4.6691e-09	120.84	By MS/MS		By MS/MS			By MS/MS	1
AAAEAEAEAAR	EEAERQRLQAEAEAKAAAEAEAEAARQAEA	AEAKAAAEAEAEAARQAEAAARDTADAPGS	K	A	A	A	R	Q	7	1	0	0	0	0	3	0	0	0	0	0	0	0	0	0	0	0	0	0	0	0	11	0	1058.5	AAEL005845-PB	AAEL005845-PB	2111	2121	yes	yes	2	0.0019107	80.688	By matching	By matching	By matching		By matching	By MS/MS	1
AAAGTYSEK	IYQAVRIDIDENGTRAAAGTYSEKSMRVGT	DENGTRAAAGTYSEKSMRVGTDFKYAIDGP	R	A	A	E	K	S	3	0	0	0	0	0	1	1	0	0	0	1	0	0	0	1	1	0	1	0	0	0	9	0	896.424	AAEL002730-PA	AAEL002730-PA	335	343	yes	yes	2	0.072447	42.599			By matching	By matching	By MS/MS	By matching
AAALEEEIKK	ATLAEKNKLMSEMSKAAALEEEIKKYEVSV	SEMSKAAALEEEIKKYEVSVKAANN_____	K	A	A	K	K	Y	3	0	0	0	0	0	3	0	0	1	1	2	0	0	0	0	0	0	0	0	0	0	10	1	1100.61	AAEL001414-PA;AAEL001414-PB	AAEL001414-PA	472	481	yes	no	2	0.032774	99.802				By matching	By MS/MS	By matching
AAAMPTLTWDDDLAATAQMNANR	YRSTLATGGVKWLPKAAAMPTLTWDDDLAA	WDDDLAATAQMNANRCERGHDKCHNTQDYL	K	A	A	N	R	C	7	1	2	3	0	1	0	0	0	0	2	0	2	0	1	0	3	1	0	0	0	0	23	0	2447.12	AAEL019797-PA;AAEL019798-PA	AAEL019798-PA	90	112	no	no	3	0.007595	46.953	By MS/MS	By matching	By matching	By matching	By MS/MS	By matching	2
AAASETILQALVLDYLSR	______________________________	SETILQALVLDYLSRKDKTLAEVYQKKFKS	M	A	A	S	R	K	4	1	0	1	0	1	1	0	0	1	4	0	0	0	0	2	1	0	1	1	0	0	18	0	1933.05	AAEL017075-PA;AAEL017075-PE;AAEL017075-PC;AAEL017075-PD	AAEL017075-PA	2	19	yes	no	2;3	4.6622e-63	241.51	By MS/MS			By matching	By MS/MS	By MS/MS	1
AAATSNAP	EAHPLPVRGRNLLYRAAATSNAP_______	GRNLLYRAAATSNAP_______________	R	A	A	A	P	-	4	0	1	0	0	0	0	0	0	0	0	0	0	0	1	1	1	0	0	0	0	0	8	0	701.334	AAEL011728-PF;AAEL011728-PD;AAEL011728-PE;AAEL011728-PC;AAEL011728-PB	AAEL011728-PF	592	599	yes	no	1	0.0091656	119.22			By matching	By MS/MS	By MS/MS	By matching
AAAVIVITTSGR	SSIAIAASEAAAKSRAAAVIVITTSGRSAH	KSRAAAVIVITTSGRSAHLISKYRPRCPII	R	A	A	G	R	S	3	1	0	0	0	0	0	1	0	2	0	0	0	0	0	1	2	0	0	2	0	0	12	0	1157.68	AAEL014913-PC;AAEL014913-PB;AAEL014913-PA	AAEL014913-PC	407	418	yes	no	2	3.8025e-11	150.53	By MS/MS	By MS/MS	By MS/MS	By MS/MS	By MS/MS	By MS/MS	4
AACTLPSVPR	NPTPPPVGIANYIKRAACTLPSVPRSVCCQ	NYIKRAACTLPSVPRSVCCQPAEVVPEPTT	R	A	A	P	R	S	2	1	0	0	1	0	0	0	0	0	1	0	0	0	2	1	1	0	0	1	0	0	10	0	1070.55	AAEL003243-PA	AAEL003243-PA	71	80	yes	yes	2	0.0020732	82.426	By matching	By matching	By MS/MS	By MS/MS	By MS/MS	By MS/MS	1
AADENDPGSVR	KVVLIPEGAHHIDLRAADENDPGSVRGARQ	IDLRAADENDPGSVRGARQVHLQNIQMWIK	R	A	A	V	R	G	2	1	1	2	0	0	1	1	0	0	0	0	0	0	1	1	0	0	0	1	0	0	11	0	1129.5	AAEL005521-PA	AAEL005521-PA	444	454	yes	yes	2	4.569e-05	116.3	By MS/MS	By MS/MS	By MS/MS	By MS/MS	By MS/MS	By MS/MS	1
AADLKDVEIEK	______________________________	______________________________	M	A	A	E	K	A	2	0	0	2	0	0	2	0	0	1	1	2	0	0	0	0	0	0	0	1	0	0	11	1	1229.65	AAEL012207-PF;AAEL012207-PE	AAEL012207-PF	2	12	yes	no	2	7.5572e-16	180.07	By MS/MS	By MS/MS	By MS/MS	By MS/MS	By MS/MS	By MS/MS	1
AADQAQFHQLLNSLLSTDNEVR	______________________________	HQLLNSLLSTDNEVRTQAEETFNSLPCEGK	M	A	A	V	R	T	3	1	2	2	0	3	1	0	1	0	4	0	0	1	0	2	1	0	0	1	0	0	22	0	2469.22	AAEL010159-PA	AAEL010159-PA	2	23	yes	yes	3	7.876e-06	101.71			By MS/MS	By MS/MS
AADQVLEFVR	GDLDNILDPKTFTGRAADQVLEFVREEVDP	TFTGRAADQVLEFVREEVDPVVARYGSNVE	R	A	A	V	R	E	2	1	0	1	0	1	1	0	0	0	1	0	0	1	0	0	0	0	0	2	0	0	10	0	1146.6	AAEL027199-PA	AAEL027199-PA	451	460	yes	yes	2	0.0037373	76.1			By MS/MS			By MS/MS
AADQVLEFVREEVDPVVAR	GDLDNILDPKTFTGRAADQVLEFVREEVDP	VLEFVREEVDPVVARYGSNVETKSIGLAI_	R	A	A	A	R	Y	3	2	0	2	0	1	3	0	0	0	1	0	0	1	1	0	0	0	0	5	0	0	19	1	2141.11	AAEL027199-PA	AAEL027199-PA	451	469	yes	yes	3	4.7613e-20	166.91	By matching	By MS/MS	By MS/MS	By MS/MS	By MS/MS	By MS/MS	1
AADVATAFNQLGHNLK	FSAEARTAIVCHPDKAADVATAFNQLGHNL	ADVATAFNQLGHNLKVENSLEGSILA____	K	A	A	L	K	V	4	0	2	1	0	1	0	1	1	0	2	1	0	1	0	0	1	0	0	1	0	0	16	0	1668.86	AAEL008862-PA	AAEL008862-PA	985	1000	yes	yes	3	1.8303e-06	109.84	By matching	By MS/MS	By MS/MS		By MS/MS	By MS/MS	1
AADYLMQYNQGIK	GIILIGEIGGVAEEKAADYLMQYNQGIKAK	EKAADYLMQYNQGIKAKPVVSFIAGLSAPP	K	A	A	I	K	A	2	0	1	1	0	2	0	1	0	1	1	1	1	0	0	0	0	0	2	0	0	0	13	0	1513.72	AAEL006833-PE;AAEL006833-PD	AAEL006833-PE	247	259	yes	no	2	1.3782e-25	191.85	By MS/MS	By MS/MS	By MS/MS	By matching	By MS/MS	By MS/MS	2
AAEAIDVIGNMVNGNIDSIDLDYFKPFDVFVR	SGFYIKANRTNINLRAAEAIDVIGNMVNGN	SIDLDYFKPFDVFVRMILAQGDYYGETEDL	R	A	A	V	R	M	3	1	3	5	0	0	1	2	0	4	1	1	1	3	1	1	0	0	1	4	0	0	32	1	3556.75	AAEL013990-PB	AAEL013990-PB	360	391	yes	yes	3	2.7426e-33	158.12		By MS/MS		By MS/MS	By matching
AAEDLGVTPDAR	NVDEFFKILYDLSEKAAEDLGVTPDARAFV	SEKAAEDLGVTPDARAFVEALQYPFRATAS	K	A	A	A	R	A	3	1	0	2	0	0	1	1	0	0	1	0	0	0	1	0	1	0	0	1	0	0	12	0	1213.59	AAEL009955-PB	AAEL009955-PB	3139	3150	yes	yes	2;3	3.765e-16	167.67	By MS/MS	By MS/MS	By MS/MS	By MS/MS	By MS/MS	By MS/MS	6
AAEFNFR	KVSKYENKFAKLQKKAAEFNFRNQLKVVKK	KFAKLQKKAAEFNFRNQLKVVKKKEFTLEE	K	A	A	F	R	N	2	1	1	0	0	0	1	0	0	0	0	0	0	2	0	0	0	0	0	0	0	0	7	0	853.408	AAEL010850-PC;AAEL010850-PJ;AAEL010850-PF;AAEL010850-PK;AAEL010850-PI;AAEL010850-PH;AAEL010850-PA	AAEL010850-PC	160	166	yes	no	2	0.0031725	92.692	By MS/MS	By matching	By MS/MS	By MS/MS	By matching	By matching	1
AAEHTVHQLPSPLSIIGAK	______________________________	TVHQLPSPLSIIGAKTVWDVDSQSLFYVDI	M	A	A	A	K	T	3	0	0	0	0	1	1	1	2	2	2	1	0	0	2	2	1	0	0	1	0	0	19	0	1968.08	AAEL001022-PA	AAEL001022-PA	2	20	yes	yes	2;3	1.5313e-35	191.49	By MS/MS	By MS/MS	By MS/MS	By MS/MS	By MS/MS	By MS/MS	1
AAELLRGEDPPIALAK	PWCGHCKKLKPEYAKAAELLRGEDPPIALA	AELLRGEDPPIALAKVDCTEGGKDTCGKFS	K	A	A	A	K	V	4	1	0	1	0	0	2	1	0	1	3	1	0	0	2	0	0	0	0	0	0	0	16	1	1662.93	AAEL001432-PA	AAEL001432-PA	69	84	yes	yes	3	0.054395	32.746	By MS/MS				By MS/MS	By MS/MS	1
AAEQINPLNYLK	DLKYYTIEGFAETLKAAEQINPLNYLKNIL	TLKAAEQINPLNYLKNILSGKEVAFTKSGV	K	A	A	L	K	N	2	0	2	0	0	1	1	0	0	1	2	1	0	0	1	0	0	0	1	0	0	0	12	0	1372.74	AAEL018103-PA;AAEL018103-PB;AAEL026175-PA	AAEL018103-PA	844	855	no	no	2	5.1677e-06	125.82	By MS/MS	By MS/MS	By MS/MS	By MS/MS	By MS/MS	By MS/MS	1
AAFDDAIAELDTLSEESYK	YEILNSPDRACRLAKAAFDDAIAELDTLSE	DAIAELDTLSEESYKDSTLIMQLLRDNLTL	K	A	A	Y	K	D	4	0	0	3	0	0	3	0	0	1	2	1	0	1	0	2	1	0	1	0	0	0	19	0	2086.96	AAEL011116-PA	AAEL011116-PA	197	215	yes	yes	3	5.6271e-14	153.75	By MS/MS	By MS/MS	By MS/MS	By MS/MS	By MS/MS	By matching	1
AAFGLVAEGFK	TYDAVVVGAGGAGLRAAFGLVAEGFKTAVI	AGLRAAFGLVAEGFKTAVITKLFPTRSHTV	R	A	A	F	K	T	3	0	0	0	0	0	1	2	0	0	1	1	0	2	0	0	0	0	0	1	0	0	11	0	1108.59	AAEL010608-PC;AAEL010608-PB	AAEL010608-PC	70	80	yes	no	2	0.012194	59.931	By MS/MS	By matching	By matching				1
AAFLVER	AAVESKQVAQQEAQRAAFLVERAKQERQQK	VAQQEAQRAAFLVERAKQERQQKIVQAEGE	R	A	A	E	R	A	2	1	0	0	0	0	1	0	0	0	1	0	0	1	0	0	0	0	0	1	0	0	7	0	804.449	AAEL013952-PB;AAEL013952-PE;AAEL013952-PC;AAEL013952-PD	AAEL013952-PB	211	217	yes	no	2	0.022791	60.788	By MS/MS	By matching	By MS/MS	By matching	By matching	By matching	1
AAFNVAGQR	MWAFRHSSFRHDPERAAFNVAGQRFNWDDG	RHDPERAAFNVAGQRFNWDDGIFSITIGNR	R	A	A	Q	R	F	3	1	1	0	0	1	0	1	0	0	0	0	0	1	0	0	0	0	0	1	0	0	9	0	932.483	AAEL000024-PC;AAEL000024-PB;AAEL000024-PA	AAEL000024-PC	246	254	yes	no	2	1.257e-05	138.07	By MS/MS	By MS/MS	By matching	By MS/MS	By MS/MS	By MS/MS	1
AAGFLIFR	______________________________	______________________________	R	A	A	F	R	R	2	1	0	0	0	0	0	1	0	1	1	0	0	2	0	0	0	0	0	0	0	0	8	0	893.512	AAEL002207-PA	AAEL002207-PA	5	12	yes	yes	2	0.046418	48.761			By MS/MS	By matching	By matching	By matching
AAGFNAHDLNQR	LEKECDKAPILEKLKAAGFNAHDLNQRDQN	KLKAAGFNAHDLNQRDQNQHLDIWRAAKLF	K	A	A	Q	R	D	3	1	2	1	0	1	0	1	1	0	1	0	0	1	0	0	0	0	0	0	0	0	12	0	1312.63	AAEL004699-PA;AAEL025856-PA	AAEL004699-PA	166	177	yes	no	2;3	5.587e-31	208.11	By MS/MS	By MS/MS	By MS/MS	By MS/MS	By MS/MS	By MS/MS	2
AAGGIELFIGGIGPDGHIAFNEPGSSLVSR	PDLVAECNAFEDKIKAAGGIELFIGGIGPD	GHIAFNEPGSSLVSRTRVKTLAQDTLEANA	K	A	A	S	R	T	3	1	1	1	0	0	2	7	1	4	2	0	0	2	2	3	0	0	0	1	0	0	30	0	2937.5	AAEL013877-PB;AAEL013877-PA	AAEL013877-PB	127	156	yes	no	3	4.1857e-05	60.728	By MS/MS	By matching	By matching		By MS/MS	By matching	1
AAGLFSDFELDSEEYAMAEK	KFGVCHSDDLIYLFRAAGLFSDFELDSEEY	SDFELDSEEYAMAEKLVEDYVRFAYDGLKT	R	A	A	E	K	L	4	0	0	2	0	0	4	1	0	0	2	1	1	2	0	2	0	0	1	0	0	0	20	0	2221.97	AAEL005199-PA	AAEL005199-PA	478	497	yes	yes	2	6.4544e-14	150.26	By MS/MS	By MS/MS		By MS/MS	By MS/MS	By MS/MS	1
AAGLLLNK	HRAHSSMMGEGYAQRAAGLLLNKELRYFSQ	GEGYAQRAAGLLLNKELRYFSQALDNPPRP	R	A	A	N	K	E	2	0	1	0	0	0	0	1	0	0	3	1	0	0	0	0	0	0	0	0	0	0	8	0	798.496	AAEL004988-PA	AAEL004988-PA	183	190	yes	yes	2	0.00058237	122.15	By MS/MS	By MS/MS	By MS/MS	By MS/MS	By MS/MS	By MS/MS	1
AAGLNYINYSNIAAR	______________________________	AAGLNYINYSNIAARLVRKALKPEQRAQAV	R	A	A	A	R	L	4	1	3	0	0	0	0	1	0	2	1	0	0	0	0	1	0	0	2	0	0	0	15	0	1609.82	AAEL004060-PB	AAEL004060-PB	6	20	yes	yes	2	0.00095276	73.632	By MS/MS						1
AAGLWYPR	QELRAKGPRLRTLIKAAGLWYPRVNSNTTS	RLRTLIKAAGLWYPRVNSNTTSNFRVDRKH	K	A	A	P	R	V	2	1	0	0	0	0	0	1	0	0	1	0	0	0	1	0	0	1	1	0	0	0	8	0	932.487	AAEL003413-PA	AAEL003413-PA	274	281	yes	yes	2	9.7702e-06	146.21	By MS/MS	By MS/MS	By matching	By MS/MS	By MS/MS	By MS/MS	1
AAGPFDEGCPVPETCK	CAKSKFGCCPDGKTKAAGPFDEGCPVPETC	AGPFDEGCPVPETCKETKHGCCPDGVSPAK	K	A	A	C	K	E	2	0	0	1	2	0	2	2	0	0	0	1	0	1	3	0	1	0	0	1	0	0	16	0	1733.74	AAEL019468-PC;AAEL019468-PA;AAEL019468-PD;AAEL019468-PE;AAEL019468-PB	AAEL019468-PC	1167	1182	yes	no	2	4.6512e-07	126.12			By MS/MS
AAGQLIELFLNQSNPDALFAVAAYSR	PRRGGFSVFNTRDRKAAGQLIELFLNQSNP	QSNPDALFAVAAYSRDRLNGPLFQYALSVA	K	A	A	S	R	D	6	1	2	1	0	2	1	1	0	1	4	0	0	2	1	2	0	0	1	1	0	0	26	0	2778.43	AAEL013496-PA	AAEL013496-PA	92	117	yes	yes	4	5.8309e-07	94.72	By matching	By matching		By MS/MS	By MS/MS	By MS/MS	1
AAGYLSTIK	AIPGTGLNLVYHSSRAAGYLSTIKLQLTPD	VYHSSRAAGYLSTIKLQLTPDVIPPTLKLI	R	A	A	I	K	L	2	0	0	0	0	0	0	1	0	1	1	1	0	0	0	1	1	0	1	0	0	0	9	0	922.512	AAEL000405-PG;AAEL000405-PK;AAEL000405-PJ;AAEL000405-PE;AAEL000405-PB;AAEL000405-PD;AAEL000405-PC;AAEL000405-PI;AAEL000405-PF;AAEL000405-PH	AAEL000405-PG	979	987	yes	no	2	0.002791	80.438				By MS/MS	By MS/MS	By MS/MS
AAHLVSAGIAALINK	DCANVRYICECVSSRAAHLVSAGIAALINK	AAHLVSAGIAALINKMDEKSVTVGVDGSVY	R	A	A	N	K	M	5	0	1	0	0	0	0	1	1	2	2	1	0	0	0	1	0	0	0	1	0	0	15	0	1447.85	AAEL009387-PD;AAEL009387-PB;AAEL009387-PC;AAEL009387-PF;AAEL009387-PA;AAEL009387-PE	AAEL009387-PD	383	397	yes	no	3	1.4066e-05	100.55	By MS/MS	By MS/MS	By MS/MS	By MS/MS	By MS/MS	By MS/MS	1
AAHPELDVVPLEVAR	IDAKIEVVQDIAAFKAAHPELDVVPLEVAR	AAHPELDVVPLEVARSTRQQIVYTLGNRLS	K	A	A	A	R	S	3	1	0	1	0	0	2	0	1	0	2	0	0	0	2	0	0	0	0	3	0	0	15	0	1614.87	AAEL013885-PA	AAEL013885-PA	45	59	yes	yes	2;3	1.8711e-13	151.98		By MS/MS	By MS/MS	By MS/MS	By MS/MS	By MS/MS
AAIAGHDGGIWAK	DYVDNQLLASQCVSKAAIAGHDGGIWAKSD	SKAAIAGHDGGIWAKSDGFEVSKEELAKIV	K	A	A	A	K	S	4	0	0	1	0	0	0	3	1	2	0	1	0	0	0	0	0	1	0	0	0	0	13	0	1265.65	AAEL013353-PG;AAEL013353-PF;AAEL013353-PE	AAEL013353-PG	20	32	yes	no	2;3	1.1484e-05	125.66	By MS/MS	By MS/MS	By matching	By MS/MS	By MS/MS	By matching	1
AAIDAGYR	GTWLSREGEAINAVKAAIDAGYRHIDTAYL	EAINAVKAAIDAGYRHIDTAYLYRNEKEVG	K	A	A	Y	R	H	3	1	0	1	0	0	0	1	0	1	0	0	0	0	0	0	0	0	1	0	0	0	8	0	835.419	AAEL004086-PB;AAEL004118-PA	AAEL004118-PA	37	44	no	no	2	0.085184	56.091			By MS/MS	By matching	By matching	By matching
AAIEAGVPIVPGTDGPVTTK	PKVVQQMGDKVAARKAAIEAGVPIVPGTDG	GVPIVPGTDGPVTTKEEALDFCKKHGLPVI	K	A	A	T	K	E	3	0	0	1	0	0	1	3	0	2	0	1	0	0	3	0	3	0	0	3	0	0	20	0	1892.03	AAEL009691-PA;AAEL009691-PD;AAEL009691-PC;AAEL009691-PB	AAEL009691-PA	159	178	yes	no	2	0.0011994	66.246	By MS/MS	By matching	By MS/MS				1
AAIGGVLHQLVR	QTGKKNDDFLADDYRAAIGGVLHQLVRVTP	DYRAAIGGVLHQLVRVTPIEKHLYIGELIN	R	A	A	V	R	V	2	1	0	0	0	1	0	2	1	1	2	0	0	0	0	0	0	0	0	2	0	0	12	0	1232.74	AAEL022183-PC;AAEL022183-PB;AAEL022183-PA	AAEL022183-PC	466	477	yes	no	2;3	3.934e-08	143.73	By MS/MS	By MS/MS	By MS/MS	By MS/MS	By MS/MS	By MS/MS	2
AAINFLNPEDVSIQYSFNHIR	ADDYDEDSKLALNAKAAINFLNPEDVSIQY	NPEDVSIQYSFNHIRDYALENLELSYRLHY	K	A	A	I	R	D	2	1	3	1	0	1	1	0	1	3	1	0	0	2	1	2	0	0	1	1	0	0	21	0	2447.22	AAEL010434-PA	AAEL010434-PA	938	958	yes	yes	3	5.3645e-05	74.662						By MS/MS
AAISALGVVSNEVK	IPSAENPKNSAEKNKAAISALGVVSNEVKN	KAAISALGVVSNEVKNHRFAFVRNEKNVHY	K	A	A	V	K	N	3	0	1	0	0	0	1	1	0	1	1	1	0	0	0	2	0	0	0	3	0	0	14	0	1356.76	AAEL012427-PC;AAEL012427-PB;AAEL012427-PA	AAEL012427-PC	360	373	yes	no	2	1.3998e-05	108.4	By MS/MS		By MS/MS	By matching	By MS/MS	By matching	1
AAISSASSAK	AKQCNLSEDDLTKLKAAISSASSAKAANED	LTKLKAAISSASSAKAANEDILPSTTLAAC	K	A	A	A	K	A	4	0	0	0	0	0	0	0	0	1	0	1	0	0	0	4	0	0	0	0	0	0	10	0	891.466	AAEL003600-PA	AAEL003600-PA	44	53	yes	yes	1;2	0.0093385	88.37	By matching		By matching	By matching	By MS/MS	By MS/MS	2
AAISTVSSSQPVNNDLLPNLTK	EDPSKKCEDELVKLKAAISTVSSSQPVNND	SSQPVNNDLLPNLTKCPKLIMTSAMLKAVA	K	A	A	T	K	C	2	0	3	1	0	1	0	0	0	1	3	1	0	0	2	4	2	0	0	2	0	0	22	0	2268.2	AAEL022638-PA	AAEL022638-PA	45	66	yes	yes	2;3	0.00010151	75.961			By MS/MS		By MS/MS	By matching
AALDAAGLKPDQVDSVNIGQVLVLSSPDGAFLPR	FKNTNATQLQTVAAKAALDAAGLKPDQVDS	QVLVLSSPDGAFLPRHVSLHCGIPIDRPAL	K	A	A	P	R	H	5	1	1	4	0	2	0	3	0	1	5	1	0	1	3	3	0	0	0	4	0	0	34	1	3432.83	AAEL010697-PD;AAEL010697-PC	AAEL010697-PD	40	73	yes	no	4	3.0895e-12	104.9	By MS/MS	By matching	By MS/MS				1
AALDLETQNENALEK	LGQAVTSAKLMVQSKAALDLETQNENALEK	AALDLETQNENALEKIHQLEDAVRYSRKEE	K	A	A	E	K	I	3	0	2	1	0	1	3	0	0	0	3	1	0	0	0	0	1	0	0	0	0	0	15	0	1657.82	AAEL019618-PB;AAEL019618-PA;AAEL025187-PA	AAEL019618-PB	1844	1858	yes	no	2	1.0146e-06	121.02				By MS/MS	By MS/MS
AALDLPSNFLNPR	RIICENLDIQGDMQRAALDLPSNFLNPRVP	QRAALDLPSNFLNPRVPCSSMQQIDLSAWR	R	A	A	P	R	V	2	1	2	1	0	0	0	0	0	0	3	0	0	1	2	1	0	0	0	0	0	0	13	0	1426.76	AAEL020747-PA	AAEL020747-PA	1258	1270	yes	yes	2	1.0105e-07	128.27	By matching	By matching	By MS/MS				1
AALEEAYR	DIFQACINQLTVEQKAALEEAYRTAATTVA	QLTVEQKAALEEAYRTAATTVAQ_______	K	A	A	Y	R	T	3	1	0	0	0	0	2	0	0	0	1	0	0	0	0	0	0	0	1	0	0	0	8	0	921.456	AAEL010159-PA	AAEL010159-PA	1087	1094	yes	yes	2	0.0079711	71.342	By MS/MS				By MS/MS		1
AALINEILK	VLKIEEMNRSISTNKAALINEILKLVYDIK	SISTNKAALINEILKLVYDIKPQLHKNYQF	K	A	A	L	K	L	2	0	1	0	0	0	1	0	0	2	2	1	0	0	0	0	0	0	0	0	0	0	9	0	983.602	AAEL007184-PA	AAEL007184-PA	93	101	yes	yes	2	0.0023901	82.452	By MS/MS	By MS/MS	By MS/MS	By MS/MS	By matching	By matching	1
AALLDLQMLLK	GRTDLLQVREDLTNKAALLDLQMLLKNALD	LTNKAALLDLQMLLKNALDLRPGTNIIGGS	K	A	A	L	K	N	2	0	0	1	0	1	0	0	0	0	5	1	1	0	0	0	0	0	0	0	0	0	11	0	1227.73	AAEL014768-PB	AAEL014768-PB	1243	1253	yes	yes	2	0.0010549	87.476	By MS/MS			By MS/MS	By matching		1
AALNLVTR	SARCMDFKERAGRLKAALNLVTRGITNLVV	ERAGRLKAALNLVTRGITNLVVIGGDGSLT	K	A	A	T	R	G	2	1	1	0	0	0	0	0	0	0	2	0	0	0	0	0	1	0	0	1	0	0	8	0	856.513	AAEL006895-PD;AAEL006895-PC;AAEL006895-PB	AAEL006895-PD	104	111	yes	no	2	0.0014174	97.798	By MS/MS	By MS/MS	By MS/MS	By MS/MS	By MS/MS	By MS/MS	1
AALPSHVVTMLNNMPTTLHPMSQLSCAVTALNHESK	TKAQVDALSREWANRAALPSHVVTMLNNMP	SQLSCAVTALNHESKYAKAYSEGVHKSKYW	R	A	A	S	K	Y	4	0	3	0	1	1	1	0	3	0	5	1	3	0	3	4	4	0	0	3	0	0	36	0	3899.92	AAEL011789-PD;AAEL011789-PC	AAEL011789-PD	147	182	yes	no	4;5	1.6733e-05	59.837			By MS/MS			By matching
AALQCLR	PNECTYDTSTTSSHRAALQCLRAGGDVAYV	TSTTSSHRAALQCLRAGGDVAYVSQQDAIE	R	A	A	L	R	A	2	1	0	0	1	1	0	0	0	0	2	0	0	0	0	0	0	0	0	0	0	0	7	0	830.443	AAEL011641-PA	AAEL011641-PA	227	233	yes	yes	2	0.0052141	85.306			By MS/MS
AALQNWLGWK	SRCMEDWYPKAKNPKAALQNWLGWKLEPSD	AKNPKAALQNWLGWKLEPSDDQATQCYTKC	K	A	A	W	K	L	2	0	1	0	0	1	0	1	0	0	2	1	0	0	0	0	0	2	0	0	0	0	10	0	1185.63	AAEL006417-PA	AAEL006417-PA	53	62	yes	yes	2	0.00011984	114.6	By MS/MS	By MS/MS	By MS/MS	By MS/MS	By MS/MS	By MS/MS	1
AALSTILPPVVSAK	GCKSPTNNEYECRRRAALSTILPPVVSAKL	RAALSTILPPVVSAKLNTKNSFRFRYGRVE	R	A	A	A	K	L	3	0	0	0	0	0	0	0	0	1	2	1	0	0	2	2	1	0	0	2	0	0	14	0	1365.82	AAEL007626-PA	AAEL007626-PA	34	47	yes	yes	2	5.9028e-05	101.95	By MS/MS	By MS/MS	By MS/MS	By MS/MS	By MS/MS	By MS/MS	1
AALTIDEK	ITKEQPLKVSKALHKAALTIDEKGTEAVGS	VSKALHKAALTIDEKGTEAVGSTFLEAIPM	K	A	A	E	K	G	2	0	0	1	0	0	1	0	0	1	1	1	0	0	0	0	1	0	0	0	0	0	8	0	859.465	sp|P_P34955|A1AT_BOVIN;CON__P34955	sp|P_P34955|A1AT_BOVIN	358	365	yes	no	2	0.082976	40.778				By MS/MS	By matching
AALVAIPVALAAYR	RVKRLGGGFGGKESRAALVAIPVALAAYRL	RAALVAIPVALAAYRLRRPVRCMLDRDEDM	R	A	A	Y	R	L	6	1	0	0	0	0	0	0	0	1	2	0	0	0	1	0	0	0	1	2	0	0	14	0	1397.84	AAEL002683-PA	AAEL002683-PA	824	837	yes	yes	2	0.00099448	75.378	By MS/MS	By MS/MS	By MS/MS	By MS/MS	By MS/MS	By MS/MS	1
AAMDDDSSVEGEER	ASWKDKGINHTHLIKAAMDDDSSVEGEERE	KAAMDDDSSVEGEEREFDPEILHMFKKNGG	K	A	A	E	R	E	2	1	0	3	0	0	3	1	0	0	0	0	1	0	0	2	0	0	0	1	0	0	14	0	1509.59	AAEL006095-PA;AAEL006095-PB;AAEL006095-PD;AAEL006095-PC	AAEL006095-PA	358	371	yes	no	2	0.00057391	82.171	By MS/MS	By MS/MS	By MS/MS				2
AANDAHLALTSGPAESEPMLEVFIGGWK	KFYPVSNGVINFKVRAANDAHLALTSGPAE	AESEPMLEVFIGGWKNTKSVIRKNRTKPDV	R	A	A	W	K	N	5	0	1	1	0	0	3	3	1	1	3	1	1	1	2	2	1	1	0	1	0	0	28	0	2910.42	AAEL007236-PA;AAEL007236-PB	AAEL007236-PA	31	58	yes	no	3	2.1524e-15	131.38	By MS/MS	By MS/MS	By MS/MS	By MS/MS		By MS/MS	1
AANEADVR	LYRMALKFYPKTYEKAANEADVRSRQFCEE	YPKTYEKAANEADVRSRQFCEENFPANLIT	K	A	A	V	R	S	3	1	1	1	0	0	1	0	0	0	0	0	0	0	0	0	0	0	0	1	0	0	8	0	844.404	AAEL003601-PA;AAEL007872-PB	AAEL003601-PA	284	291	no	no	2	0.078128	57.047			By MS/MS	By matching	By matching	By matching
AANEDILPSTTLAACPMLK	LTKLKAAISSASSAKAANEDILPSTTLAAC	DILPSTTLAACPMLKNFTEMLKTVATDMEV	K	A	A	L	K	N	4	0	1	1	1	0	1	0	0	1	3	1	1	0	2	1	2	0	0	0	0	0	19	0	2015.01	AAEL003600-PA	AAEL003600-PA	54	72	yes	yes	2;3	1.0245e-13	156.81	By MS/MS	By MS/MS	By MS/MS	By MS/MS	By MS/MS	By MS/MS	1
AAPFNNWLDGAR	ILEKIDLLHLEFAKRAAPFNNWLDGAREDL	AKRAAPFNNWLDGAREDLVDMFIVHTMEEI	R	A	A	A	R	E	3	1	2	1	0	0	0	1	0	0	1	0	0	1	1	0	0	1	0	0	0	0	12	0	1330.64	AAEL007306-PE;AAEL007306-PD;AAEL007306-PC;AAEL007306-PB;AAEL007306-PF	AAEL007306-PE	522	533	yes	no	2	8.0809e-08	140.75	By MS/MS	By MS/MS	By MS/MS	By MS/MS	By MS/MS	By MS/MS	1
AAPGSAPSSVGPTVR	AVYDDVVDSPVQADKAAPGSAPSSVGPTVR	AAPGSAPSSVGPTVRKSFPESWIWDHFDGF	K	A	A	V	R	K	3	1	0	0	0	0	0	2	0	0	0	0	0	0	3	3	1	0	0	2	0	0	15	0	1352.7	AAEL008607-PI	AAEL008607-PI	673	687	yes	yes	2	1.6688e-27	192.5	By MS/MS	By MS/MS	By MS/MS	By MS/MS	By MS/MS	By MS/MS	1
AAPHMPPKEEDR	PAPEPEVIFLRHVERAAPHMPPKEEDRIYP	VERAAPHMPPKEEDRIYPPPKFTIPLNDVA	R	A	A	D	R	I	2	1	0	1	0	0	2	0	1	0	0	1	1	0	3	0	0	0	0	0	0	0	12	1	1376.65	AAEL019618-PB;AAEL019618-PA;AAEL025187-PA	AAEL019618-PB	658	669	yes	no	3	8.52e-05	105.17	By MS/MS	By MS/MS	By MS/MS	By MS/MS	By matching	By MS/MS	1
AAQALAVNIGAAK	MASISLLNPKAEFARAAQALAVNIGAAKGI	ARAAQALAVNIGAAKGIQDVMKTNLGPKGT	R	A	A	A	K	G	6	0	1	0	0	1	0	1	0	1	1	1	0	0	0	0	0	0	0	1	0	0	13	0	1196.69	AAEL006946-PA	AAEL006946-PA	16	28	yes	yes	2	0.05942	43.297	By MS/MS			By matching	By matching	By matching	1
AAQDELIK	ASVLRAWGGKKENLKAAQDELIKRAKANGD	GKKENLKAAQDELIKRAKANGDASLGKYGG	K	A	A	I	K	R	2	0	0	1	0	1	1	0	0	1	1	1	0	0	0	0	0	0	0	0	0	0	8	0	886.476	AAEL005766-PA;AAEL005766-PB	AAEL005766-PA	323	330	yes	no	1	0.07299	76.221	By MS/MS	By matching	By matching	By matching	By matching	By matching	1
AAQDELIKR	ASVLRAWGGKKENLKAAQDELIKRAKANGD	KKENLKAAQDELIKRAKANGDASLGKYGGG	K	A	A	K	R	A	2	1	0	1	0	1	1	0	0	1	1	1	0	0	0	0	0	0	0	0	0	0	9	1	1042.58	AAEL005766-PA;AAEL005766-PB	AAEL005766-PA	323	331	yes	no	2	0.00065557	117.04	By MS/MS	By MS/MS	By MS/MS	By MS/MS	By MS/MS	By matching	1
AAQIIESYGYR	IRQVDPKLVPQMEARAAQIIESYGYRANKA	MEARAAQIIESYGYRANKAHAAIEGKPPIH	R	A	A	Y	R	A	2	1	0	0	0	1	1	1	0	2	0	0	0	0	0	1	0	0	2	0	0	0	11	0	1269.64	AAEL010684-PA	AAEL010684-PA	218	228	yes	yes	2	3.6356e-52	246.57	By MS/MS	By MS/MS	By MS/MS	By MS/MS	By MS/MS	By MS/MS	1
AAQYFADFFVNEAR	WVQNKNISHTPNAVKAAQYFADFFVNEARK	KAAQYFADFFVNEARKSGHRFQSEDDIDRH	K	A	A	A	R	K	4	1	1	1	0	1	1	0	0	0	0	0	0	3	0	0	0	0	1	1	0	0	14	0	1647.77	AAEL000271-PD;AAEL000271-PC;AAEL000271-PE	AAEL000271-PD	281	294	yes	no	2;3	1.6801e-09	145.55	By MS/MS	By MS/MS	By MS/MS	By MS/MS	By MS/MS	By MS/MS	2
AASDIAMTDLPPTHPIR	DDRKDAAEHSLVAYKAASDIAMTDLPPTHP	SDIAMTDLPPTHPIRLGLALNFSVFYYEIL	K	A	A	I	R	L	3	1	0	2	0	0	0	0	1	2	1	0	1	0	3	1	2	0	0	0	0	0	17	0	1804.91	AAEL011116-PA	AAEL011116-PA	154	170	yes	yes	3	0.043132	32.926	By matching		By matching	By matching	By MS/MS	By matching	1
AATASAAAPAPPADGSAPVAAAK	LTKAASSKPAGDAAKAATASAAAPAPPADG	PAPPADGSAPVAAAKDKKKRKKKKAAAAGE	K	A	A	A	K	D	12	0	0	1	0	0	0	1	0	0	0	1	0	0	4	2	1	0	0	1	0	0	23	0	1932.99	AAEL012312-PA	AAEL012312-PA	393	415	yes	yes	2	4.2681e-10	131.24	By MS/MS	By MS/MS	By MS/MS	By MS/MS	By MS/MS		1
AATLKPYLTAVR	______________________________	______________________________	M	A	A	V	R	H	3	1	0	0	0	0	0	0	0	0	2	1	0	0	1	0	2	0	1	1	0	0	12	1	1302.77	AAEL009041-PG;AAEL009041-PF;AAEL009041-PE	AAEL009041-PG	2	13	yes	no	2	8.1729e-05	109.42	By matching		By matching	By MS/MS	By MS/MS	By MS/MS	1
AATLMKDDPYTLVVALDK	QRGGSVVPRKDRIRRAATLMKDDPYTLVVA	LMKDDPYTLVVALDKNAAAKGTLYIDDETS	R	A	A	D	K	N	3	0	0	3	0	0	0	0	0	0	3	2	1	0	1	0	2	0	1	2	0	0	18	1	1963.03	AAEL022931-PA	AAEL022931-PA	803	820	yes	yes	2;3	5.1441e-37	212.24	By MS/MS	By MS/MS	By MS/MS	By MS/MS	By MS/MS	By MS/MS	4
AATSTGTTAAAAAAPK	AILRSQRPASAKKGKAATSTGTTAAAAAAP	ATSTGTTAAAAAAPKKAE____________	K	A	A	P	K	K	8	0	0	0	0	0	0	1	0	0	0	1	0	0	1	1	4	0	0	0	0	0	16	0	1359.7	AAEL028043-PB;AAEL028043-PA	AAEL028043-PB	134	149	yes	no	2	3.3099e-08	122.51	By MS/MS	By MS/MS	By MS/MS	By MS/MS	By MS/MS	By MS/MS	1
AATTTLEDDGK	ESEQHNINGQKTGYKAATTTLEDDGKVSTY	TGYKAATTTLEDDGKVSTYSLHTP______	K	A	A	G	K	V	2	0	0	2	0	0	1	1	0	0	1	1	0	0	0	0	3	0	0	0	0	0	11	0	1120.52	AAEL000311-PA;AAEL000311-PC;AAEL000311-PB	AAEL000311-PC	621	631	no	no	2	1.8929e-05	123.21	By MS/MS	By MS/MS	By MS/MS	By MS/MS	By MS/MS	By MS/MS	1
AATTTLEDDGKVSTYSLHTP	ESEQHNINGQKTGYKAATTTLEDDGKVSTY	LEDDGKVSTYSLHTP_______________	K	A	A	T	P	-	2	0	0	2	0	0	1	1	1	0	2	1	0	0	1	2	5	0	1	1	0	0	20	1	2106.01	AAEL000311-PA;AAEL000311-PC;AAEL000311-PB	AAEL000311-PC	621	640	no	no	3	0.054508	30.428					By MS/MS	By MS/MS
AAVADGRGDAVPIFLHEIPILFR	DIFRSKSLFMGGNVRAAVADGRGDAVPIFL	DAVPIFLHEIPILFRRKLIQPDVAFVSVSP	R	A	A	F	R	R	4	2	0	2	0	0	1	2	1	3	2	0	0	2	2	0	0	0	0	2	0	0	23	1	2476.36	AAEL003746-PA	AAEL003746-PA	129	151	yes	yes	4	0.0018665	52.169		By matching	By MS/MS		By MS/MS	By matching
AAVDAGFVPNDLQIGQTGK	YDLADKWGAAVGASRAAVDAGFVPNDLQIG	AGFVPNDLQIGQTGKIVAPELYVAVGISGA	R	A	A	G	K	I	3	0	1	2	0	2	0	3	0	1	1	1	0	1	1	0	1	0	0	2	0	0	19	0	1899.97	AAEL013739-PA;AAEL024747-PA	AAEL013739-PA	249	267	yes	no	2	1.2331e-06	124.51	By MS/MS	By MS/MS	By MS/MS	By matching		By matching	1
AAVEDFPLCVHLVSDEYEQLSSEALEAGR	VPDPKIRIFDLGRKKAAVEDFPLCVHLVSD	DEYEQLSSEALEAGRICCNKYLVKFCGKDQ	K	A	A	G	R	I	4	1	0	2	1	1	5	1	1	0	4	0	0	1	1	3	0	0	1	3	0	0	29	0	3233.52	AAEL025362-PA;AAEL002534-PA	AAEL025362-PA	41	69	yes	no	3	3.6923e-07	88.595	By MS/MS					By matching	1
AAVEEGIVPGGGTALLR	NEKKDRVNDALCATRAAVEEGIVPGGGTAL	VEEGIVPGGGTALLRCIKTLENLKGSNEDQ	R	A	A	L	R	C	3	1	0	0	0	0	2	4	0	1	2	0	0	0	1	0	1	0	0	2	0	0	17	0	1608.88	AAEL011584-PA	AAEL011584-PA	427	443	yes	yes	2	9.1911e-07	125.28	By matching	By matching	By MS/MS	By MS/MS	By MS/MS	By MS/MS	1
AAVISTGELAK	IRNVSENDDGLYTCRAAVISTGELAKRVIR	YTCRAAVISTGELAKRVIRVEVQIKPEVQQ	R	A	A	A	K	R	3	0	0	0	0	0	1	1	0	1	1	1	0	0	0	1	1	0	0	1	0	0	11	0	1058.6	AAEL009173-PK;AAEL009173-PA;AAEL009173-PF;AAEL009173-PE;AAEL009173-PD;AAEL009173-PJ;AAEL009173-PI;AAEL009173-PH;AAEL009173-PG;AAEL009173-PC;AAEL009173-PB	AAEL009173-PK	240	250	yes	no	2	0.063318	50.473	By matching	By matching	By matching		By MS/MS	By MS/MS	1
AAVNDIVLDPTLIDK	EDISDIKSAVQKASKAAVNDIVLDPTLIDK	AAVNDIVLDPTLIDKCPMLEKITASLKSVA	K	A	A	D	K	C	2	0	1	3	0	0	0	0	0	2	2	1	0	0	1	0	1	0	0	2	0	0	15	0	1595.88	AAEL003601-PA	AAEL003601-PA	48	62	yes	yes	2	0.00026078	99.531		By MS/MS	By MS/MS	By MS/MS	By MS/MS	By MS/MS
AAVNDIVLDPTLIDKCPMLEK	EDISDIKSAVQKASKAAVNDIVLDPTLIDK	VLDPTLIDKCPMLEKITASLKSVATEIVQM	K	A	A	E	K	I	2	0	1	3	1	0	1	0	0	2	3	2	1	0	2	0	1	0	0	2	0	0	21	1	2354.22	AAEL003601-PA	AAEL003601-PA	48	68	yes	yes	3	0.00059007	68.88				By matching	By matching	By MS/MS
AAVPDAVAK	SLRFVGLMSMIDPPRAAVPDAVAKCRSAGI	MIDPPRAAVPDAVAKCRSAGIKVIMVTGDH	R	A	A	A	K	C	4	0	0	1	0	0	0	0	0	0	0	1	0	0	1	0	0	0	0	2	0	0	9	0	840.471	AAEL012062-PZ;AAEL012062-PS;AAEL012062-PX;AAEL012062-PJ;AAEL012062-PL;AAEL012062-PN;AAEL012062-PC;AAEL012062-PY;AAEL012062-PW;AAEL012062-PU;AAEL012062-PV;AAEL012062-PM;AAEL012062-PH;AAEL012062-PG;AAEL012062-PF;AAEL012062-PT;AAEL012062-PP;AAEL012062-PQ;AAEL012062-PAA;AAEL012062-PD;AAEL012062-PI;AAEL012062-PK;AAEL012062-PO;AAEL012062-PR	AAEL012062-PZ	614	622	yes	no	2	0.02023	54.776	By MS/MS	By matching	By matching		By matching	By matching	1
AAVPSGASTGVHEALELR	PTVEVDLVTDLGLFRAAVPSGASTGVHEAL	PSGASTGVHEALELRDNVKADWHGKGVLKA	R	A	A	L	R	D	4	1	0	0	0	0	2	2	1	0	2	0	0	0	1	2	1	0	0	2	0	0	18	0	1763.92	AAEL024228-PA	AAEL024228-PA	41	58	yes	yes	2;3	1.1936e-14	164.64	By MS/MS	By MS/MS	By MS/MS	By MS/MS	By MS/MS	By MS/MS	2
AAVTEVGGIK	______________________________	______________________________	M	A	A	I	K	L	2	0	0	0	0	0	1	2	0	1	0	1	0	0	0	0	1	0	0	2	0	0	10	0	943.534	AAEL003606-PA	AAEL003606-PA	2	11	yes	yes	2	0.0011571	82.75	By MS/MS	By MS/MS	By MS/MS	By MS/MS	By MS/MS	By MS/MS	1
AAVVHGSELR	RLNIPVSEVNPREAKAAVVHGSELRDLSTD	PREAKAAVVHGSELRDLSTDQIDEILRYHT	K	A	A	L	R	D	2	1	0	0	0	0	1	1	1	0	1	0	0	0	0	1	0	0	0	2	0	0	10	0	1037.56	AAEL012062-PZ;AAEL012062-PS;AAEL012062-PX;AAEL012062-PJ;AAEL012062-PL;AAEL012062-PN;AAEL012062-PC;AAEL012062-PY;AAEL012062-PW;AAEL012062-PU;AAEL012062-PV;AAEL012062-PM;AAEL012062-PH;AAEL012062-PG;AAEL012062-PF;AAEL012062-PT;AAEL012062-PP;AAEL012062-PQ;AAEL012062-PAA;AAEL012062-PD;AAEL012062-PI;AAEL012062-PK;AAEL012062-PO;AAEL012062-PR	AAEL012062-PZ	679	688	yes	no	2	0.081014	40.002	By matching		By MS/MS		By matching	By matching	1
AAWILSGLVSMGPQNCGTVGK	SGDSGSPLMSFDTKKAAWILSGLVSMGPQN	GLVSMGPQNCGTVGKPGIYTNVNEYVPWIK	K	A	A	G	K	P	2	0	1	0	1	1	0	4	0	1	2	1	1	0	1	2	1	1	0	2	0	0	21	0	2145.07	AAEL015465-PB	AAEL015465-PB	356	376	yes	yes	2	0.0002498	69.92		By MS/MS
AAWVGKK	______________________________	______________________________	M	A	A	K	K	Y	2	0	0	0	0	0	0	1	0	0	0	2	0	0	0	0	0	1	0	1	0	0	7	1	758.444	AAEL005997-PA	AAEL005997-PA	2	8	yes	yes	2	0.018842	65.263		By matching	By matching	By MS/MS	By MS/MS	By matching
AAYDYLPFGIIFR	HEGSTRLVIKDGEVKAAYDYLPFGIIFRKS	VKAAYDYLPFGIIFRKSERDLDGALSYLYT	K	A	A	F	R	K	2	1	0	1	0	0	0	1	0	2	1	0	0	2	1	0	0	0	2	0	0	0	13	0	1544.8	AAEL029034-PA	AAEL029034-PA	2596	2608	yes	yes	2;3	2.761e-05	109.02					By MS/MS	By MS/MS
AAYSLNPTR	THSEASIQFSLNFFRAAYSLNPTRNCVLSP	SLNFFRAAYSLNPTRNCVLSPITIQHTLAM	R	A	A	T	R	N	2	1	1	0	0	0	0	0	0	0	1	0	0	0	1	1	1	0	1	0	0	0	9	0	991.509	AAEL002730-PA	AAEL002730-PA	37	45	yes	yes	2	9.7025e-05	123.72	By MS/MS		By matching	By matching	By MS/MS	By MS/MS	1
AAYVPSYNQAQCNK	WGNTQSITQSRDKLRAAYVPSYNQAQCNKA	RAAYVPSYNQAQCNKAYSMYGGVTDRMICA	R	A	A	N	K	A	3	0	2	0	1	2	0	0	0	0	0	1	0	0	1	1	0	0	2	1	0	0	14	0	1612.73	AAEL006425-PA	AAEL006425-PA	188	201	yes	yes	2	7.3744e-13	159.79		By MS/MS	By MS/MS
ACEDGSNDFHLADYLTGEYLDEQHK	QKEVEVTRSIRGVIKACEDGSNDFHLADYL	LADYLTGEYLDEQHKGQRELAEKIATLKKM	K	A	C	H	K	G	2	0	1	4	1	1	3	2	2	0	3	1	0	1	0	1	1	0	2	0	0	0	25	0	2926.24	AAEL007385-PD;AAEL007385-PC;AAEL007385-PF;AAEL007385-PE	AAEL007385-PD	152	176	yes	no	3;4	2.5354e-18	164.31	By MS/MS	By MS/MS	By MS/MS	By MS/MS	By MS/MS	By MS/MS	2
ACETLLQR	GGSMTSEAVCFAVKKACETLLQRMKPVRDE	VCFAVKKACETLLQRMKPVRDENPGAPWEM	K	A	C	Q	R	M	1	1	0	0	1	1	1	0	0	0	2	0	0	0	0	0	1	0	0	0	0	0	8	0	989.496	AAEL026787-PA	AAEL026787-PA	1075	1082	yes	yes	2	0.0045905	114.19	By MS/MS	By MS/MS	By MS/MS			By matching	1
ACINYQCVDPCR	VRGECQSDSECSDHKACINYQCVDPCRGQC	DHKACINYQCVDPCRGQCGTGAQCQAKRHL	K	A	C	C	R	G	1	1	1	1	3	1	0	0	0	1	0	0	0	0	1	0	0	0	1	1	0	0	12	0	1554.64	AAEL013612-PE;AAEL013612-PD;AAEL013612-PC;AAEL013612-PF;AAEL013612-PB;AAEL013612-PA	AAEL013612-PE	341	352	yes	no	2	0.00024293	100.48			By MS/MS
ACNCLLLK	TVTNPKRIATASEKKACNCLLLKVNQIGTV	ATASEKKACNCLLLKVNQIGTVTESINAHC	K	A	C	L	K	V	1	0	1	0	2	0	0	0	0	0	3	1	0	0	0	0	0	0	0	0	0	0	8	0	990.499	AAEL024228-PA	AAEL024228-PA	346	353	yes	yes	2	0.0027451	86.866	By matching	By matching	By matching			By MS/MS	1
ACNELGIR	VLVANRGEIAIRVFRACNELGIRSVAVYSE	IAIRVFRACNELGIRSVAVYSEQDKMHMHR	R	A	C	I	R	S	1	1	1	0	1	0	1	1	0	1	1	0	0	0	0	0	0	0	0	0	0	0	8	0	931.455	AAEL009691-PA;AAEL009691-PD;AAEL009691-PC;AAEL009691-PB	AAEL009691-PA	56	63	yes	no	2	0.006609	78.616	By MS/MS						1
ACQDFDFGSQEYWECAVR	ALQAYGMQLDRTPIKACQDFDFGSQEYWEC	DFDFGSQEYWECAVRQNTGAENHQAGSCKM	K	A	C	V	R	Q	2	1	0	2	2	2	2	1	0	0	0	0	0	2	0	1	0	1	1	1	0	0	18	0	2266.9	AAEL005769-PC;AAEL005769-PB;AAEL005769-PA	AAEL005769-PC	515	532	yes	no	2	0.0069888	61.212			By MS/MS
ACQICEEK	ASPRFFDMVEYFFHRACQICEEKMVEDMKG	VEYFFHRACQICEEKMVEDMKGRISLEEKR	R	A	C	E	K	M	1	0	0	0	2	1	2	0	0	1	0	1	0	0	0	0	0	0	0	0	0	0	8	0	1036.43	AAEL010464-PG;AAEL010464-PF;AAEL010464-PE;AAEL010464-PD	AAEL010464-PG	71	78	yes	no	2	0.00016431	137.18	By MS/MS	By MS/MS	By MS/MS			By MS/MS	1
ACWVPDEAEGYLLGEIK	EMKRIDQSKPYDAKKACWVPDEAEGYLLGE	WVPDEAEGYLLGEIKATKGELVTVALPGGE	K	A	C	I	K	A	2	0	0	1	1	0	3	2	0	1	2	1	0	0	1	0	0	1	1	1	0	0	17	0	1948.92	AAEL005656-PB;AAEL005656-PA	AAEL005656-PB	38	54	yes	no	2;3	6.1215e-06	110.07	By MS/MS	By MS/MS	By MS/MS	By MS/MS	By MS/MS	By MS/MS	2
ACWVPDEKEGYVLGEIK	EQKRIDQSKPYDAKKACWVPDEKEGYVLGE	WVPDEKEGYVLGEIKATKGELVTVGLPGGE	K	A	C	I	K	A	1	0	0	1	1	0	3	2	0	1	1	2	0	0	1	0	0	1	1	2	0	0	17	1	1991.97	AAEL026217-PA	AAEL026217-PA	38	54	yes	yes	3	0.00014603	81.656	By MS/MS						1
ADAANILR	TVRDLRKVIPFIPTKADAANILRFN_____	IPFIPTKADAANILRFN_____________	K	A	D	L	R	F	3	1	1	1	0	0	0	0	0	1	1	0	0	0	0	0	0	0	0	0	0	0	8	0	842.461	AAEL025217-PA	AAEL025217-PA	385	392	yes	yes	1;2	3.0433e-05	153.73	By MS/MS	By matching	By matching	By MS/MS		By MS/MS	1
ADALQHGASQFEQQAGK	KVLERDQKLSELDQRADALQHGASQFEQQA	ALQHGASQFEQQAGKLKRKQWWANMKMMII	R	A	D	G	K	L	4	0	0	1	0	4	1	2	1	0	1	1	0	1	0	1	0	0	0	0	0	0	17	0	1784.84	AAEL013571-PD;AAEL013571-PA;AAEL013571-PC;AAEL013571-PB	AAEL013571-PD	61	77	yes	no	3	6.3863e-07	104.16						By MS/MS
ADAMTLGNHEFDDSFPVLIPFLENTK	LLKWNVSQQFMNMVKADAMTLGNHEFDDSF	DDSFPVLIPFLENTKNVTPVVVSNLVFPKQ	K	A	D	T	K	N	2	0	2	3	0	0	2	1	1	1	3	1	1	3	2	1	2	0	0	1	0	0	26	0	2920.4	AAEL006333-PA	AAEL006333-PA	126	151	yes	yes	3	1.6151e-07	105.73			By MS/MS	By MS/MS	By MS/MS	By MS/MS
ADCSLDMSTAR	SQRLELNQQRPCTEKADCSLDMSTAREICA	CTEKADCSLDMSTAREICALTPEAGPCRGK	K	A	D	A	R	E	2	1	0	2	1	0	0	0	0	0	1	0	1	0	0	2	1	0	0	0	0	0	11	0	1225.51	AAEL003413-PA	AAEL003413-PA	625	635	yes	yes	2	1.8914e-15	166.09	By MS/MS	By MS/MS	By MS/MS	By MS/MS	By matching	By MS/MS	2
ADDDYKCDAALRPENER	RSVVCGVFDGQSLKRADDDYKCDAALRPEN	DDYKCDAALRPENERECEGPAECPGQWFTG	R	A	D	E	R	E	3	2	1	4	1	0	2	0	0	0	1	1	0	0	1	0	0	0	1	0	0	0	17	2	2036.89	AAEL019468-PC;AAEL019468-PA;AAEL019468-PD;AAEL019468-PE;AAEL019468-PB	AAEL019468-PC	610	626	yes	no	3	1.335e-27	190.11		By MS/MS	By MS/MS		By matching
ADDGTPLAAMLK	NISGVILFHETLYQKADDGTPLAAMLKKKG	YQKADDGTPLAAMLKKKGILAGIKVDKGVV	K	A	D	L	K	K	3	0	0	2	0	0	0	1	0	0	2	1	1	0	1	0	1	0	0	0	0	0	12	0	1201.6	AAEL005766-PA;AAEL005766-PB	AAEL005766-PA	88	99	yes	no	2	0.00025788	99.815	By MS/MS	By matching	By MS/MS	By MS/MS	By MS/MS	By MS/MS	2
ADDIETIYK	AYKRQFSKYIALGIKADDIETIYKNAHAGI	IALGIKADDIETIYKNAHAGIRKDPAFHKK	K	A	D	Y	K	N	1	0	0	2	0	0	1	0	0	2	0	1	0	0	0	0	1	0	1	0	0	0	9	0	1066.52	AAEL004325-PA	AAEL004325-PA	233	241	yes	yes	2	0.0013905	87.476	By matching	By matching	By matching	By MS/MS	By MS/MS	By MS/MS	1
ADEGSSNMLK	WEANQLPQANEAEKKADEGSSNMLKDNGTI	EAEKKADEGSSNMLKDNGTIISTFRVRADE	K	A	D	L	K	D	1	0	1	1	0	0	1	1	0	0	1	1	1	0	0	2	0	0	0	0	0	0	10	0	1050.47	AAEL007374-PA	AAEL007374-PA	124	133	yes	yes	2	0.00012253	113.26	By MS/MS	By MS/MS	By MS/MS	By MS/MS	By MS/MS	By MS/MS	2
ADEHREEFTALLR	GFKKVFTGDSVLDEKADEHREEFTALLREM	EKADEHREEFTALLREMKNAFRSDGYQLGI	K	A	D	L	R	E	2	2	0	1	0	0	3	0	1	0	2	0	0	1	0	0	1	0	0	0	0	0	13	1	1585.78	AAEL002023-PA	AAEL002023-PA	191	203	yes	yes	2;3	9.531e-73	263.57	By MS/MS	By MS/MS	By MS/MS	By MS/MS	By MS/MS	By MS/MS	2
ADEHREEFTALVR	GFKKLFTGDSVLDPKADEHREEFTALVRDL	PKADEHREEFTALVRDLKNALVADNFILGL	K	A	D	V	R	D	2	2	0	1	0	0	3	0	1	0	1	0	0	1	0	0	1	0	0	1	0	0	13	1	1571.77	AAEL001965-PA	AAEL001965-PA	191	203	yes	yes	2;3	1.612e-58	248.32	By MS/MS	By MS/MS	By MS/MS	By MS/MS	By MS/MS	By MS/MS	2
ADELAGADPDYSIR	HFKCDQGIKNMDVKRADELAGADPDYSIRD	RADELAGADPDYSIRDLYNAIAKGEYPSWT	R	A	D	I	R	D	3	1	0	3	0	0	1	1	0	1	1	0	0	0	1	1	0	0	1	0	0	0	14	0	1491.68	AAEL013407-PB	AAEL013407-PB	246	259	yes	yes	2	0.00026826	88.338	By MS/MS	By matching	By MS/MS	By MS/MS	By matching	By matching	1
ADELAGSDPDYSIR	HFKSNQGIKNLEARRADELAGSDPDYSIRD	RADELAGSDPDYSIRDLYNAIAKGECPSWN	R	A	D	I	R	D	2	1	0	3	0	0	1	1	0	1	1	0	0	0	1	2	0	0	1	0	0	0	14	0	1507.68	AAEL013407-PA	AAEL013407-PA	246	259	yes	yes	2	2.5439e-18	169.58	By MS/MS	By MS/MS	By MS/MS	By MS/MS	By MS/MS	By MS/MS	1
ADELKNEVDTSK	DGDRWVLRGIVSFAKADELKNEVDTSKFVI	FAKADELKNEVDTSKFVIFVNVQRFLTWIR	K	A	D	S	K	F	1	0	1	2	0	0	2	0	0	0	1	2	0	0	0	1	1	0	0	1	0	0	12	1	1347.65	AAEL013140-PA	AAEL013140-PA	256	267	yes	yes	2;3	0.00018662	111.86	By MS/MS	By MS/MS	By MS/MS	By MS/MS	By MS/MS	By MS/MS	2
ADELSEAWR	LILDVFCGSQMHFVRADELSEAWRIFTPLL	QMHFVRADELSEAWRIFTPLLHYIERERPE	R	A	D	W	R	I	2	1	0	1	0	0	2	0	0	0	1	0	0	0	0	1	0	1	0	0	0	0	9	0	1075.49	AAEL009507-PD;AAEL009507-PB;AAEL009507-PC	AAEL009507-PD	438	446	yes	no	2	0.0041443	101.54					By MS/MS
ADEPFLIVIR	TAISLNRSGTSAVMRADEPFLIVIRNDKTK	SAVMRADEPFLIVIRNDKTKLPLFYGAVYD	R	A	D	I	R	N	1	1	0	1	0	0	1	0	0	2	1	0	0	1	1	0	0	0	0	1	0	0	10	0	1171.66	AAEL013936-PD;AAEL013936-PI	AAEL013936-PD	584	593	yes	no	2	0.0013034	87.251	By MS/MS	By MS/MS	By MS/MS	By MS/MS	By MS/MS	By MS/MS	1
ADFDQLYEDLQQAFR	MKFKDPVKDGEAKIKADFDQLYEDLQQAFR	ADFDQLYEDLQQAFRNLED___________	K	A	D	F	R	N	2	1	0	3	0	3	1	0	0	0	2	0	0	2	0	0	0	0	1	0	0	0	15	0	1857.85	AAEL008787-PA	AAEL008787-PA	596	610	yes	yes	2;3	7.8377e-37	204.69	By MS/MS	By MS/MS	By MS/MS	By MS/MS	By MS/MS	By MS/MS	2
ADFHGNLLTR	QDVEAVIRTYSYSKKADFHGNLLTRFLPNV	SYSKKADFHGNLLTRFLPNVQKPTVQWEKL	K	A	D	T	R	F	1	1	1	1	0	0	0	1	1	0	2	0	0	1	0	0	1	0	0	0	0	0	10	0	1142.58	AAEL012086-PA	AAEL012086-PA	59	68	yes	yes	2	0.00011003	115.78	By MS/MS	By MS/MS	By MS/MS	By MS/MS	By MS/MS	By MS/MS	1
ADFTGIDSNFGYLAR	TTSRMSCLNEISNNRADFTGIDSNFGYLAR	ADFTGIDSNFGYLARHPFNLTAAMFQETEK	R	A	D	A	R	H	2	1	1	2	0	0	0	2	0	1	1	0	0	2	0	1	1	0	1	0	0	0	15	0	1645.77	AAEL011641-PA	AAEL011641-PA	410	424	yes	yes	2	9.4533e-20	175.15	By matching		By MS/MS	By MS/MS	By MS/MS	By matching	1
ADFYPNGGSSQPGCGWNLSCSHQR	HTNGKALGMFGNIGKADFYPNGGSSQPGCG	SQPGCGWNLSCSHQRAVDYFKESLKSKNYF	K	A	D	Q	R	A	1	1	2	1	2	2	0	4	1	0	1	0	0	1	2	4	0	1	1	0	0	0	24	0	2681.11	AAEL006027-PC	AAEL006027-PC	292	315	yes	yes	3	9.661e-17	147.93	By MS/MS	By MS/MS	By MS/MS			By MS/MS	2
ADGGATKYNLENVEWTSPYAPK	VSKLVQTTGKIVVEKADGGATKYNLENVEW	YNLENVEWTSPYAPKTTVNGFVLQNGPSFD	K	A	D	P	K	T	3	0	2	1	0	0	2	2	0	0	1	2	0	0	2	1	2	1	2	1	0	0	22	1	2410.14	AAEL009955-PB	AAEL009955-PB	1116	1137	yes	yes	3	0.0058177	50.202				By MS/MS	By MS/MS
ADGNPAPIVR	ETIVNEKEDIELFVKADGNPAPIVRWYKDG	ELFVKADGNPAPIVRWYKDGKEVVADGKRI	K	A	D	V	R	W	2	1	1	1	0	0	0	1	0	1	0	0	0	0	2	0	0	0	0	1	0	0	10	0	1008.54	AAEL025514-PA	AAEL025514-PA	2158	2167	yes	yes	2	0.0031402	75.738	By matching		By matching	By matching	By MS/MS	By matching	1
ADHDFAPSFTQKPQLR	______________________________	DHDFAPSFTQKPQLRQEDDGNRLVFECQLI	M	A	D	L	R	Q	2	1	0	2	0	2	0	0	1	0	1	1	0	2	2	1	1	0	0	0	0	0	16	1	1856.92	AAEL002565-PE;AAEL002565-PD;AAEL002565-PC;AAEL002565-PB;AAEL002565-PA;AAEL002565-PH;AAEL002565-PG	AAEL002565-PE	2	17	yes	no	3	3.7137e-14	162.94	By MS/MS	By MS/MS	By MS/MS	By MS/MS		By MS/MS	1
ADHDQIVEAVK	YCFSLGMQLAITNSKADHDQIVEAVKASPI	TNSKADHDQIVEAVKASPIYDANTTIVWLG	K	A	D	V	K	A	2	0	0	2	0	1	1	0	1	1	0	1	0	0	0	0	0	0	0	2	0	0	11	0	1223.61	AAEL027443-PA	AAEL027443-PA	59	69	yes	yes	2;3	2.1735e-13	178.46	By MS/MS	By matching	By MS/MS	By MS/MS	By MS/MS	By MS/MS	1
ADHPYLFVLLK	VRMKRSAPFPPTLFRADHPYLFVLLKDSHH	TLFRADHPYLFVLLKDSHHLFVGRKVVASG	R	A	D	L	K	D	1	0	0	1	0	0	0	0	1	0	3	1	0	1	1	0	0	0	1	1	0	0	11	0	1314.73	AAEL007765-PA;AAEL007765-PE	AAEL007765-PA	352	362	yes	no	3	0.048256	31.843				By MS/MS
ADIDATVER	LPDEVEDQPSEVQGKADIDATVERNINCAA	SEVQGKADIDATVERNINCAANVNNPFYGT	K	A	D	E	R	N	2	1	0	2	0	0	1	0	0	1	0	0	0	0	0	0	1	0	0	1	0	0	9	0	988.483	AAEL011641-PA	AAEL011641-PA	575	583	yes	yes	2	0.016448	62.582	By matching	By MS/MS		By matching	By matching	By MS/MS	1
ADIDRENVKPVCLPLTK	PRFANNIALIRLYSKADIDRENVKPVCLPL	IDRENVKPVCLPLTKALRSFKPATYIRSGW	K	A	D	T	K	A	1	1	1	2	1	0	1	0	0	1	2	2	0	0	2	0	1	0	0	2	0	0	17	2	1967.05	AAEL015533-PA	AAEL015533-PA	435	451	yes	yes	2;3;4	1.1206e-07	128.96	By MS/MS	By MS/MS	By MS/MS	By matching	By matching	By MS/MS	3
ADIGVLIK	HHGSSFSCMLMMPVKADIGVLIKSLNHRRF	MLMMPVKADIGVLIKSLNHRRFKDIYSKMS	K	A	D	I	K	S	1	0	0	1	0	0	0	1	0	2	1	1	0	0	0	0	0	0	0	1	0	0	8	0	827.512	AAEL007420-PB	AAEL007420-PB	265	272	yes	yes	2	0.018112	60.76		By matching	By MS/MS	By MS/MS	By MS/MS	By MS/MS
ADKIMEEVAELTK	KADTCENQAKEANLRADKIMEEVAELTKRL	LRADKIMEEVAELTKRLTQVTEDHEKFKNT	R	A	D	T	K	R	2	0	0	1	0	0	3	0	0	1	1	2	1	0	0	0	1	0	0	1	0	0	13	1	1475.75	AAEL002759-PE;AAEL002759-PD	AAEL002759-PE	36	48	yes	no	2;3	3.7348e-07	132.79	By MS/MS	By MS/MS	By matching	By MS/MS	By MS/MS	By MS/MS	2
ADLEETGR	ISSILEERILGSAPKADLEETGRVLSIGDG	ILGSAPKADLEETGRVLSIGDGIARVYGLK	K	A	D	G	R	V	1	1	0	1	0	0	2	1	0	0	1	0	0	0	0	0	1	0	0	0	0	0	8	0	889.414	AAEL012175-PA	AAEL012175-PA	64	71	yes	yes	2	0.014794	65.252					By MS/MS
ADLEMQIESLKEELAYLK	INGLRRVLDELTLARADLEMQIESLKEELA	EMQIESLKEELAYLKKNHEEEMNALRGQVG	R	A	D	L	K	K	2	0	0	1	0	1	4	0	0	1	4	2	1	0	0	1	0	0	1	0	0	0	18	1	2122.09	sp|C_P02533|K1C14_HUMAN;CON__P02533	sp|C_P02533|K1C14_HUMAN	233	250	yes	no	3	9.788e-06	106.93	By MS/MS	By MS/MS	By MS/MS	By MS/MS	By MS/MS	By MS/MS	2
ADLEMQIESLKEELAYLKK	INGLRRVLDELTLARADLEMQIESLKEELA	MQIESLKEELAYLKKNHEEEMNALRGQVGG	R	A	D	K	K	N	2	0	0	1	0	1	4	0	0	1	4	3	1	0	0	1	0	0	1	0	0	0	19	2	2250.18	sp|C_P02533|K1C14_HUMAN;CON__P02533	sp|C_P02533|K1C14_HUMAN	233	251	yes	no	4	0.0011706	59.9	By matching		By MS/MS	By matching	By MS/MS	By MS/MS	1
ADLEMQIESLTEELAYLK	INGLRRVLDELTLTKADLEMQIESLTEELA	EMQIESLTEELAYLKKNHEEEMKDLRNVST	K	A	D	L	K	K	2	0	0	1	0	1	4	0	0	1	4	1	1	0	0	1	1	0	1	0	0	0	18	0	2095.04	CON__P13645;sp|C_P13645|K1C10_HUMAN	CON__P13645	267	284	yes	no	2;3	1.5719e-27	186.13	By MS/MS	By MS/MS	By MS/MS	By MS/MS	By MS/MS	By MS/MS	2
ADLEMQIESLTEELAYLKK	INGLRRVLDELTLTKADLEMQIESLTEELA	MQIESLTEELAYLKKNHEEEMKDLRNVSTG	K	A	D	K	K	N	2	0	0	1	0	1	4	0	0	1	4	2	1	0	0	1	1	0	1	0	0	0	19	1	2223.13	CON__P13645;sp|C_P13645|K1C10_HUMAN	CON__P13645	267	285	yes	no	2;3;4	4.3973e-20	167.14	By MS/MS	By MS/MS	By MS/MS	By MS/MS	By MS/MS	By MS/MS	5
ADLIAYLK	GTKMIFAGLKKPNERADLIAYLKSSTA___	LKKPNERADLIAYLKSSTA___________	R	A	D	L	K	S	2	0	0	1	0	0	0	0	0	1	2	1	0	0	0	0	0	0	1	0	0	0	8	0	905.522	AAEL004457-PD;AAEL004457-PE;AAEL019906-PA	AAEL004457-PD	97	104	yes	no	2	0.0050214	79.469	By MS/MS	By MS/MS	By MS/MS	By MS/MS	By matching	By MS/MS	1
ADLLEVNAMNNEIHVVR	KLHLGPIGLKEIFLKADLLEVNAMNNEIHV	LLEVNAMNNEIHVVRFKPSEKRYKLEKLTL	K	A	D	V	R	F	2	1	3	1	0	0	2	0	1	1	2	0	1	0	0	0	0	0	0	3	0	0	17	0	1935.98	AAEL001402-PA	AAEL001402-PA	91	107	yes	yes	2;3	1.317e-62	241.17	By MS/MS	By MS/MS	By MS/MS	By MS/MS	By MS/MS	By MS/MS	4
ADLQPDANR	PVLKPYPSFELNELRADLQPDANRLVTVYR	ELNELRADLQPDANRLVTVYRPRVDRCDRL	R	A	D	N	R	L	2	1	1	2	0	1	0	0	0	0	1	0	0	0	1	0	0	0	0	0	0	0	9	0	998.478	AAEL000064-PA	AAEL000064-PA	109	117	yes	yes	2	0.00062454	96.492	By MS/MS	By MS/MS	By MS/MS	By MS/MS	By MS/MS	By MS/MS	1
ADLSGITK	SVLGDVGITEVFSDRADLSGITKEQPLKVS	TEVFSDRADLSGITKEQPLKVSKALHKAAL	R	A	D	T	K	E	1	0	0	1	0	0	0	1	0	1	1	1	0	0	0	1	1	0	0	0	0	0	8	0	803.439	sp|P_P34955|A1AT_BOVIN;CON__P34955	sp|P_P34955|A1AT_BOVIN	338	345	yes	no	2	0.013813	65.246			By MS/MS		By MS/MS	By MS/MS
ADLTSTFK	ELVRAHGTYDVKKHKADLTSTFKFVPTRPV	YDVKKHKADLTSTFKFVPTRPVVLQTTVNG	K	A	D	F	K	F	1	0	0	1	0	0	0	0	0	0	1	1	0	1	0	1	2	0	0	0	0	0	8	0	881.449	AAEL009955-PB	AAEL009955-PB	2321	2328	yes	yes	2	0.0032542	85.212	By MS/MS	By MS/MS	By MS/MS		By MS/MS	By matching	2
ADLVILGK	IHVSKILAKLAQDEKADLVILGKQAIDDDC	KLAQDEKADLVILGKQAIDDDCNQTAQMTA	K	A	D	G	K	Q	1	0	0	1	0	0	0	1	0	1	2	1	0	0	0	0	0	0	0	1	0	0	8	0	827.512	AAEL025321-PA	AAEL025321-PA	115	122	yes	yes	2	0.013807	65.252	By MS/MS		By MS/MS		By MS/MS	By MS/MS	1
ADLVNNLGTIAK	AGTLTIIDTGIGMTKADLVNNLGTIAKSGT	MTKADLVNNLGTIAKSGTKAFMEALQAGAD	K	A	D	A	K	S	2	0	2	1	0	0	0	1	0	1	2	1	0	0	0	0	1	0	0	1	0	0	12	0	1227.68	AAEL014843-PB;AAEL011708-PA	AAEL014843-PB	92	103	yes	no	2	2.4039e-05	117.71	By MS/MS	By MS/MS	By MS/MS	By MS/MS	By MS/MS	By MS/MS	1
ADMGGAANVAATIFALAQLK	GGISLKPSASMDQMRADMGGAANVAATIFA	AANVAATIFALAQLKAPVFVKGFIPLCENM	R	A	D	L	K	A	7	0	1	1	0	1	0	2	0	1	2	1	1	1	0	0	1	0	0	1	0	0	20	0	1932.01	AAEL000424-PA	AAEL000424-PA	296	315	yes	yes	3	5.8669e-05	80.316	By matching	By matching	By MS/MS	By matching	By MS/MS	By MS/MS	1
ADNCQGDSGGPLK	TVDESQLCAGGGNDKADNCQGDSGGPLKYF	DKADNCQGDSGGPLKYFGNGKYVIHGVVSF	K	A	D	L	K	Y	1	0	1	2	1	1	0	3	0	0	1	1	0	0	1	1	0	0	0	0	0	0	13	0	1317.56	AAEL014140-PA;AAEL014140-PB	AAEL014140-PA	296	308	yes	no	2	8.6065e-08	130.98	By MS/MS	By MS/MS	By MS/MS	By matching		By MS/MS	1
ADPYKLNLVLQLSPSTVLSNAK	DGELNLEGLFVAVDKADPYKLNLVLQLSPS	LVLQLSPSTVLSNAKVLVGKDEFATYDLKL	K	A	D	A	K	V	2	0	2	1	0	1	0	0	0	0	5	2	0	0	2	3	1	0	1	2	0	0	22	1	2370.32	AAEL009955-PB	AAEL009955-PB	1365	1386	yes	yes	2;3	9.7788e-18	150.39	By MS/MS	By MS/MS	By MS/MS	By MS/MS	By MS/MS	By MS/MS	1
ADQDNEFREEYCSK	RSRQKFCPLNEIPVKADQDNEFREEYCSKD	KADQDNEFREEYCSKDS_____________	K	A	D	S	K	D	1	1	1	2	1	1	3	0	0	0	0	1	0	1	0	1	0	0	1	0	0	0	14	1	1789.72	AAEL014551-PB	AAEL014551-PB	528	541	yes	yes	2;3	5.4249e-05	94.717		By MS/MS	By MS/MS	By MS/MS		By MS/MS
ADREEGVLFYR	VFLNQQYFSLQVTFKADREEGVLFYRSDEL	VTFKADREEGVLFYRSDELDHQIMMLALVN	K	A	D	Y	R	S	1	2	0	1	0	0	2	1	0	0	1	0	0	1	0	0	0	0	1	1	0	0	11	1	1353.67	AAEL013413-PA	AAEL013413-PA	492	502	yes	yes	2;3	5.382e-15	173.64				By MS/MS	By MS/MS	By MS/MS
ADSDDVKENGR	GKVFDGILKRLGDMKADSDDVKENGRNLLV	GDMKADSDDVKENGRNLLVNLLCWTVNNDF	K	A	D	G	R	N	1	1	1	3	0	0	1	1	0	0	0	1	0	0	0	1	0	0	0	1	0	0	11	1	1204.53	AAEL003601-PA	AAEL003601-PA	232	242	yes	yes	2;3	9.8662e-22	196.79		By matching	By MS/MS	By MS/MS	By MS/MS	By MS/MS
ADSDLDTIHYVWDFTGKPTILVALTR	VCAGEGNALTLIHIRADSDLDTIHYVWDFT	WDFTGKPTILVALTRKNASLKINWYDLLDA	R	A	D	T	R	K	2	1	0	4	0	0	0	1	1	2	3	1	0	1	1	1	4	1	1	2	0	0	26	1	2946.51	AAEL000055-PB	AAEL000055-PB	68	93	yes	yes	3;4	3.7339e-07	102.27	By matching	By MS/MS	By MS/MS		By matching	By MS/MS	1
ADSNLQLR	ERAGLLGGVKLRSLKADSNLQLRGETLEEA	VKLRSLKADSNLQLRGETLEEAIKQDLADG	K	A	D	L	R	G	1	1	1	1	0	1	0	0	0	0	2	0	0	0	0	1	0	0	0	0	0	0	8	0	915.477	AAEL014238-PD;AAEL014238-PE;AAEL014238-PC	AAEL014238-PD	211	218	yes	no	2	0.033255	75.972	By MS/MS	By matching	By matching	By matching	By matching	By matching	1
ADSVSQHHDIGLIELDQPVEFTTFIR	IDVKPKRIIVHPDYKADSVSQHHDIGLIEL	LIELDQPVEFTTFIRHICLPDKGSGKIATK	K	A	D	I	R	H	1	1	0	3	0	2	2	1	2	3	2	0	0	2	1	2	2	0	0	2	0	0	26	0	2966.48	AAEL015465-PB	AAEL015465-PB	235	260	yes	yes	3	1.3358e-33	195.03	By MS/MS	By MS/MS	By MS/MS	By MS/MS	By MS/MS	By MS/MS	1
ADSYYEYLVK	TGQFRNFATISLGARADSYYEYLVKQWIQT	SLGARADSYYEYLVKQWIQTGKKNDDFLAD	R	A	D	V	K	Q	1	0	0	1	0	0	1	0	0	0	1	1	0	0	0	1	0	0	3	1	0	0	10	0	1249.59	AAEL022183-PC;AAEL022183-PB;AAEL022183-PA	AAEL022183-PC	438	447	yes	no	2	0.043818	48.048					By MS/MS
ADTHEDWTK	RLERLEHLAQKFKHKADTHEDWTKGKEEML	QKFKHKADTHEDWTKGKEEMLQSQDYRNCK	K	A	D	T	K	G	1	0	0	2	0	0	1	0	1	0	0	1	0	0	0	0	2	1	0	0	0	0	9	0	1101.47	AAEL007306-PE;AAEL007306-PD;AAEL007306-PC;AAEL007306-PB;AAEL007306-PF	AAEL007306-PE	407	415	yes	no	2	0.00045052	120.15	By MS/MS	By MS/MS	By MS/MS	By MS/MS	By MS/MS	By MS/MS	1
ADTLTDEINFLR	DVDAAYMNKVELQAKADTLTDEINFLRALY	QAKADTLTDEINFLRALYDAELSQMQTHIS	K	A	D	L	R	A	1	1	1	2	0	0	1	0	0	1	2	0	0	1	0	0	2	0	0	0	0	0	12	0	1406.7	sp|C_P02538|K2C6A_HUMAN;CON__P02538;CON__P04259;sp|C_P48668|K2C6C_HUMAN;CON__P48668;sp|C_P04259|K2C6B_HUMAN	CON__P04259	288	299	no	no	2	5.0391e-23	195.7	By MS/MS	By MS/MS	By MS/MS	By MS/MS	By MS/MS	By MS/MS	1
ADTMQWNDSVCTK	AAVMRGETEHCVELRADTMQWNDSVCTKRL	LRADTMQWNDSVCTKRLKFVCERLN_____	R	A	D	T	K	R	1	0	1	2	1	1	0	0	0	0	0	1	1	0	0	1	2	1	0	1	0	0	13	0	1554.64	AAEL014382-PA	AAEL014382-PA	152	164	yes	yes	2	0.00040341	119.53	By MS/MS	By MS/MS	By MS/MS				1
ADTSSHLSWLIIR	______________________________	______________________________	M	A	D	I	R	D	1	1	0	1	0	0	0	0	1	2	2	0	0	0	0	3	1	1	0	0	0	0	13	0	1497.79	AAEL028043-PB;AAEL028043-PA	AAEL028043-PB	2	14	yes	no	2	3.8831e-47	236.77	By MS/MS	By MS/MS	By matching	By MS/MS	By MS/MS	By MS/MS	1
ADTTEAEGVKK	______________________________	______________________________	M	A	D	K	K	K	2	0	0	1	0	0	2	1	0	0	0	2	0	0	0	0	2	0	0	1	0	0	11	1	1147.57	AAEL011656-PA	AAEL011656-PA	2	12	yes	yes	2	0.00085872	80.688	By MS/MS	By MS/MS	By MS/MS	By MS/MS	By MS/MS	By MS/MS	1
ADTVNLIVDGKPTTIQNWPWHTAIHHR	SVQLLELPKECGQRKADTVNLIVDGKPTTI	TTIQNWPWHTAIHHREGTGAPVYKCGGSIL	K	A	D	H	R	E	2	1	2	2	0	1	0	1	3	3	1	1	0	0	2	0	4	2	0	2	0	0	27	1	3119.61	AAEL015533-PA	AAEL015533-PA	34	60	yes	yes	4;5	6.1082e-46	220.23	By MS/MS	By MS/MS	By MS/MS	By MS/MS	By MS/MS	By MS/MS	1
ADVELAGK	VLLNNCMIADAKRYKADVELAGKVTRGMMA	ADAKRYKADVELAGKVTRGMMAILYHDNDE	K	A	D	G	K	V	2	0	0	1	0	0	1	1	0	0	1	1	0	0	0	0	0	0	0	1	0	0	8	0	801.423	AAEL006485-PE;AAEL006485-PD	AAEL006485-PE	291	298	yes	no	2	0.010297	68.915				By MS/MS	By MS/MS	By MS/MS
ADVELYGWLTR	AFTHPYLVTETKRYRADVELYGWLTRGQLV	KRYRADVELYGWLTRGQLVLDHMNEGQGSV	R	A	D	T	R	G	1	1	0	1	0	0	1	1	0	0	2	0	0	0	0	0	1	1	1	1	0	0	11	0	1321.67	AAEL014719-PA	AAEL014719-PA	311	321	yes	yes	2	0.00052403	94.804	By matching	By matching	By matching	By MS/MS			1
ADVLDEMINK	NSNRQVLLDLIANLKADVLDEMINKMRQVT	IANLKADVLDEMINKMRQVTAVVLFPKMHV	K	A	D	N	K	M	1	0	1	2	0	0	1	0	0	1	1	1	1	0	0	0	0	0	0	1	0	0	10	0	1146.56	AAEL013936-PD;AAEL013936-PI	AAEL013936-PD	335	344	yes	no	2	0.00096551	88.948	By MS/MS	By MS/MS	By MS/MS	By MS/MS	By matching	By matching	2
ADVLEYLAFSTFK	AMDRLSQEVNRTTTKADVLEYLAFSTFKQG	TKADVLEYLAFSTFKQGNVHTALLMTNELL	K	A	D	F	K	Q	2	0	0	1	0	0	1	0	0	0	2	1	0	2	0	1	1	0	1	1	0	0	13	0	1502.77	AAEL007038-PB	AAEL007038-PB	215	227	yes	yes	2;3	0.064387	48.004	By matching			By matching	By MS/MS	By matching	1
ADVTQEGSR	GTTTDFSGSDPAILRADVTQEGSRMLRTNQ	DPAILRADVTQEGSRMLRTNQYNSKWLNDP	R	A	D	S	R	M	1	1	0	1	0	1	1	1	0	0	0	0	0	0	0	1	1	0	0	1	0	0	9	0	961.446	AAEL007804-PE;AAEL007804-PD;AAEL007804-PC;AAEL007804-PB	AAEL007804-PE	212	220	yes	no	2	0.0054812	70.919	By MS/MS	By MS/MS	By MS/MS				1
ADYLETFEFMTK	KDLAICIKGMANVTRADYLETFEFMTKLGD	VTRADYLETFEFMTKLGDNLKAALA_____	R	A	D	T	K	L	1	0	0	1	0	0	2	0	0	0	1	1	1	2	0	0	2	0	1	0	0	0	12	0	1493.67	AAEL000746-PA	AAEL000746-PA	388	399	yes	yes	2	0.00012118	105.86	By matching	By matching	By matching	By MS/MS	By MS/MS	By MS/MS	1
ADYPQNTDIR	LQLENVAEYLDPIIKADYPQNTDIRFLAMW	DPIIKADYPQNTDIRFLAMWATMPTAHLRP	K	A	D	I	R	F	1	1	1	2	0	1	0	0	0	1	0	0	0	0	1	0	1	0	1	0	0	0	10	0	1191.55	AAEL006028-PA	AAEL006028-PA	500	509	yes	yes	2	8.8775e-05	118.33	By MS/MS	By MS/MS	By MS/MS	By MS/MS	By MS/MS	By MS/MS	2
AEAEALYQTK	TEVRARYEEIARSSKAEAEALYQTKYQELQ	ARSSKAEAEALYQTKYQELQVSAQLHGDRM	K	A	E	T	K	Y	3	0	0	0	0	1	2	0	0	0	1	1	0	0	0	0	1	0	1	0	0	0	10	0	1122.56	sp|C_Q7RTS7|K2C74_HUMAN;CON__Q7RTS7;sp|C_Q86Y46|K2C73_HUMAN;CON__Q32MB2;sp|C_Q86Y46-2|K2C73_HUMAN;sp|C_Q8N1N4|K2C78_HUMAN;CON__Q8N1N4-2;CON__Q7RTT2;sp|C_Q8N1N4-2|K2C78_HUMAN;sp|C_Q9R0H5|K2C71_MOUSE;CON__Q9R0H5	sp|C_Q8N1N4|K2C78_HUMAN	298	307	no	no	2	0.0050131	98.233	By matching	By matching	By matching	By matching	By matching	By MS/MS	1
AEAESLYQSK	AEVKAQYEDIAQKSKAEAESLYQSKYEELQ	AQKSKAEAESLYQSKYEELQITAGRHGDSV	K	A	E	S	K	Y	2	0	0	0	0	1	2	0	0	0	1	1	0	0	0	2	0	0	1	0	0	0	10	0	1124.54	sp|C_P04264|K2C1_HUMAN;CON__P04264	sp|C_P04264|K2C1_HUMAN	367	376	no	no	2	2.6848e-08	149.94	By MS/MS	By MS/MS	By MS/MS	By MS/MS	By MS/MS	By MS/MS	1
AEAESWYQTK	AEVKAQYEEIAQRSRAEAESWYQTKYEELQ	AQRSRAEAESWYQTKYEELQVTAGRHGDDL	R	A	E	T	K	Y	2	0	0	0	0	1	2	0	0	0	0	1	0	0	0	1	1	1	1	0	0	0	10	0	1211.55	sp|C_P02538|K2C6A_HUMAN;CON__P02538;sp|C_Q8VED5|K2C79_MOUSE;CON__Q8VED5;CON__P04259;sp|C_P48668|K2C6C_HUMAN;CON__P48668;sp|C_P04259|K2C6B_HUMAN;sp|C_O95678|K2C75_HUMAN;CON__O95678	CON__P04259	350	359	no	no	2	9.313e-05	117.81			By MS/MS		By matching
AEAGIAVEVAEALVK	SAQSQLSSASTDKERAEAGIAVEVAEALVK	AEAGIAVEVAEALVKAAE____________	R	A	E	V	K	A	5	0	0	0	0	0	3	1	0	1	1	1	0	0	0	0	0	0	0	3	0	0	15	0	1468.81	AAEL002504-PB;AAEL020429-PA	AAEL002504-PB	144	158	yes	no	2;3	5.5573e-07	118.51	By MS/MS	By matching	By MS/MS		By matching	By matching	2
AEANDNWENFSELLDSTPR	LCFRNGSLVRDIFKRAEANDNWENFSELLD	DNWENFSELLDSTPRGNFGNIALHFISQEI	R	A	E	P	R	G	2	1	3	2	0	0	3	0	0	0	2	0	0	1	1	2	1	1	0	0	0	0	19	0	2206.98	AAEL010206-PA	AAEL010206-PA	347	365	yes	yes	2;3	6.7934e-20	171.87				By MS/MS	By MS/MS	By MS/MS
AEANQIFELVIEELPDAVYEDLSFEDVNIAK	GIRSLYISPKWISLKAEANQIFELVIEELP	AVYEDLSFEDVNIAKARNFINRSSYEENPD	K	A	E	A	K	A	4	0	2	3	0	1	6	0	0	3	3	1	0	2	1	1	0	0	1	3	0	0	31	0	3522.73	AAEL001414-PA;AAEL001414-PB	AAEL001414-PA	107	137	yes	no	3	4.8446e-12	114.06	By matching			By matching	By MS/MS	By MS/MS	1
AEAQGFPSFTR	IHEINDVISVQKKVRAEAQGFPSFTRPLTF	KKVRAEAQGFPSFTRPLTFWFK________	R	A	E	T	R	P	2	1	0	0	0	1	1	1	0	0	0	0	0	2	1	1	1	0	0	0	0	0	11	0	1209.58	AAEL019935-PA;AAEL019935-PB	AAEL019935-PA	873	883	yes	no	2	4.497e-08	145.25				By matching	By MS/MS	By MS/MS
AEAYAAECVK	LAAGAWALTIDQQKKAEAYAAECVKSTGVA	DQQKKAEAYAAECVKSTGVAPDTPVKLKKG	K	A	E	V	K	S	4	0	0	0	1	0	2	0	0	0	0	1	0	0	0	0	0	0	1	1	0	0	10	0	1110.5	AAEL002606-PA	AAEL002606-PA	27	36	yes	yes	2	0.018783	53.756		By MS/MS	By MS/MS			By matching
AECDDEQTYIIPHFK	LVVLVVCDSPAQGMRAECDDEQTYIIPHFK	AECDDEQTYIIPHFKSNWYKAMEYCHYLGL	R	A	E	F	K	S	1	0	0	2	1	1	2	0	1	2	0	1	0	1	1	0	1	0	1	0	0	0	15	0	1864.83	AAEL026955-PA	AAEL026955-PA	27	41	yes	yes	2;3	6.8091e-10	144.47	By matching	By matching	By MS/MS	By MS/MS	By MS/MS	By MS/MS	2
AECTAEQAYEHTDGR	NERPIIFALSNPTSKAECTAEQAYEHTDGR	AECTAEQAYEHTDGRCVFASGSPFPPVTYK	K	A	E	G	R	C	3	1	0	1	1	1	3	1	1	0	0	0	0	0	0	0	2	0	1	0	0	0	15	0	1736.71	AAEL005790-PC;AAEL005790-PB;AAEL005790-PA	AAEL005790-PC	511	525	yes	no	3	0.000313	74.296		By matching	By matching	By MS/MS		By MS/MS
AECTAQAAYENTEGR	NARPIIFALSNPTSKAECTAQAAYENTEGR	AECTAQAAYENTEGRCIFSSGSPFPPVKYG	K	A	E	G	R	C	4	1	1	0	1	1	3	1	0	0	0	0	0	0	0	0	2	0	1	0	0	0	15	0	1669.7	AAEL001091-PA	AAEL001091-PA	461	475	yes	yes	2	1.4729e-62	257.54	By MS/MS	By MS/MS	By MS/MS	By MS/MS	By MS/MS	By MS/MS	1
AEDAGTYTVR	IFNFGYVSLNIMHLRAEDAGTYTVRAVNRI	IMHLRAEDAGTYTVRAVNRIGEAISTSQIT	R	A	E	V	R	A	2	1	0	1	0	0	1	1	0	0	0	0	0	0	0	0	2	0	1	1	0	0	10	0	1081.5	AAEL019618-PB;AAEL019618-PA;AAEL025187-PA	AAEL019618-PB	874	883	yes	no	2	1.0248e-08	159.37	By MS/MS	By MS/MS	By MS/MS				1
AEEEFNIEK	IEQEANEKAEEIDAKAEEEFNIEKGRLVQQ	EEIDAKAEEEFNIEKGRLVQQQRLKIMEYY	K	A	E	E	K	G	1	0	1	0	0	0	4	0	0	1	0	1	0	1	0	0	0	0	0	0	0	0	9	0	1107.51	AAEL012035-PA	AAEL012035-PA	34	42	yes	yes	2	0.00063503	96.027	By MS/MS	By MS/MS	By MS/MS	By MS/MS	By MS/MS	By MS/MS	1
AEELEEAK	AQLWRSKYESEGVARAEELEEAKRKLQARL	ESEGVARAEELEEAKRKLQARLAEAEETIE	R	A	E	A	K	R	2	0	0	0	0	0	4	0	0	0	1	1	0	0	0	0	0	0	0	0	0	0	8	0	917.434	AAEL026217-PA;AAEL005656-PB;AAEL005656-PA	AAEL005656-PB	1382	1389	no	no	2	0.0013326	101.6	By MS/MS		By MS/MS				1
AEELEEAKR	AQLWRSKYESEGVARAEELEEAKRKLQARL	SEGVARAEELEEAKRKLQARLAEAEETIES	R	A	E	K	R	K	2	1	0	0	0	0	4	0	0	0	1	1	0	0	0	0	0	0	0	0	0	0	9	1	1073.54	AAEL026217-PA;AAEL005656-PB;AAEL005656-PA	AAEL005656-PB	1382	1390	no	no	2	1.6805e-05	143.01	By MS/MS	By MS/MS	By MS/MS	By MS/MS	By MS/MS		1
AEEQNNLDVLDEINVIDNEMEDK	EHYESNNAKLRAEIRAEEQNNLDVLDEINV	VLDEINVIDNEMEDKKYEESQLLEELNARN	R	A	E	D	K	K	1	0	4	4	0	1	5	0	0	2	2	1	1	0	0	0	0	0	0	2	0	0	23	0	2688.21	AAEL012086-PA	AAEL012086-PA	441	463	yes	yes	2;3	1.5872e-189	352.47	By MS/MS	By MS/MS	By MS/MS	By MS/MS	By MS/MS	By MS/MS	5
AEEQNNLDVLDEINVIDNEMEDKK	EHYESNNAKLRAEIRAEEQNNLDVLDEINV	LDEINVIDNEMEDKKYEESQLLEELNARNS	R	A	E	K	K	Y	1	0	4	4	0	1	5	0	0	2	2	2	1	0	0	0	0	0	0	2	0	0	24	1	2816.3	AAEL012086-PA	AAEL012086-PA	441	464	yes	yes	3	1.9241e-17	160.69	By MS/MS	By MS/MS	By MS/MS	By MS/MS	By MS/MS	By MS/MS	2
AEEQNNLDVLDEINVIDNEMEDKKYEESQLLEELNAR	EHYESNNAKLRAEIRAEEQNNLDVLDEINV	KKYEESQLLEELNARNSTVIGYQKRIAQLQ	R	A	E	A	R	N	2	1	5	4	0	2	9	0	0	2	5	2	1	0	0	1	0	0	1	2	0	0	37	2	4391.06	AAEL012086-PA	AAEL012086-PA	441	477	yes	yes	3;4;5	4.52e-275	404.94	By MS/MS	By MS/MS	By MS/MS	By MS/MS	By MS/MS	By MS/MS	4
AEESLNDDFNLVSPATSSR	SSTFFAIRNAISAARAEESLNDDFNLVSPA	LNDDFNLVSPATSSRIRMACQDKFTQKFVE	R	A	E	S	R	I	2	1	2	2	0	0	2	0	0	0	2	0	0	1	1	4	1	0	0	1	0	0	19	0	2050.94	AAEL002683-PA	AAEL002683-PA	1302	1320	yes	yes	2	0.083449	34.432		By MS/MS				By MS/MS
AEFAEVSK	FKAWAVARLSQRFPKAEFAEVSKLVTDLTK	LSQRFPKAEFAEVSKLVTDLTKVHTECCHG	K	A	E	S	K	L	2	0	0	0	0	0	2	0	0	0	0	1	0	1	0	1	0	0	0	1	0	0	8	0	879.434	sp|C_P02768|ALBU_HUMAN;CON__P02768-1;sp|C_P02768-2|ALBU_HUMAN	sp|C_P02768|ALBU_HUMAN	250	257	yes	no	2	0.076466	44.349						By MS/MS
AEFRYEGIILVR	DFSVFTEFRTLEEPKAEFRYEGIILVRKSD	EPKAEFRYEGIILVRKSDNFRSLADLRGKK	K	A	E	V	R	K	1	2	0	0	0	0	2	1	0	2	1	0	0	1	0	0	0	0	1	1	0	0	12	1	1464.81	AAEL015458-PA	AAEL015458-PA	108	119	yes	yes	3	0.02196	47.037	By MS/MS	By matching					1
AEFTDYVIPAPCVCSDPPAGYCDK	SFTGKSEISVSPANKAEFTDYVIPAPCVCS	APCVCSDPPAGYCDKASSKITDYRPLFKFH	K	A	E	D	K	A	3	0	0	3	3	0	1	1	0	1	0	1	0	1	4	1	1	0	2	2	0	0	24	0	2731.16	AAEL006962-PB	AAEL006962-PB	125	148	yes	yes	2;3	3.4773e-24	179.97	By MS/MS	By MS/MS	By MS/MS			By MS/MS	2
AEFVEVTK	LKAWSVARLSQKFPKAEFVEVTKLVTDLTK	LSQKFPKAEFVEVTKLVTDLTKVHKECCHG	K	A	E	T	K	L	1	0	0	0	0	0	2	0	0	0	0	1	0	1	0	0	1	0	0	2	0	0	8	0	921.481	sp|P_P02769|ALBU_BOVIN;CON__P02769	sp|P_P02769|ALBU_BOVIN	249	256	yes	no	2	0.017968	60.91	By matching	By matching	By MS/MS	By MS/MS	By MS/MS	By matching	1
AEFVYNAGIPDIR	ETVDDEPEIVALPMKAEFVYNAGIPDIRCP	MKAEFVYNAGIPDIRCPRTDDPFRPIHLPH	K	A	E	I	R	C	2	1	1	1	0	0	1	1	0	2	0	0	0	1	1	0	0	0	1	1	0	0	13	0	1463.74	AAEL009537-PA	AAEL009537-PA	218	230	yes	yes	2	0.0029079	96.113	By MS/MS						1
AEGEMVEK	NKDIFERQANQDTSKAEGEMVEKINKLQLE	ANQDTSKAEGEMVEKINKLQLEMAKLQEEI	K	A	E	E	K	I	1	0	0	0	0	0	3	1	0	0	0	1	1	0	0	0	0	0	0	1	0	0	8	0	891.401	AAEL003600-PA	AAEL003600-PA	130	137	yes	yes	2	0.015424	63.565	By matching	By matching	By MS/MS	By MS/MS	By MS/MS	By MS/MS	1
AEGFEYLVESIFGPTGPLNAK	DLFGESVNFLELNARAEGFEYLVESIFGPT	LVESIFGPTGPLNAKKVKEYTSAVTSFLNS	R	A	E	A	K	K	2	0	1	0	0	0	3	3	0	1	2	1	0	2	2	1	1	0	1	1	0	0	21	0	2238.12	AAEL018103-PA;AAEL018103-PB;AAEL026175-PA	AAEL018103-PA	715	735	no	no	2;3	1.5561e-99	283.05	By matching	By MS/MS	By MS/MS	By MS/MS	By MS/MS	By MS/MS	1
AEGPFTVVLK	MLVKGNYTMSTFFNRAEGPFTVVLKNVMTK	TFFNRAEGPFTVVLKNVMTKGNVSLSVDRD	R	A	E	L	K	N	1	0	0	0	0	0	1	1	0	0	1	1	0	1	1	0	1	0	0	2	0	0	10	0	1059.6	AAEL009927-PB	AAEL009927-PB	144	153	yes	yes	2	0.0092719	65.305		By MS/MS			By matching	By MS/MS
AEGQTLLMEAK	QLAQAMEDEKKEQWRAEGQTLLMEAKKENV	EQWRAEGQTLLMEAKKENVALQLEAAYRER	R	A	E	A	K	K	2	0	0	0	0	1	2	1	0	0	2	1	1	0	0	0	1	0	0	0	0	0	11	0	1189.6	AAEL024040-PA;AAEL005610-PA	AAEL024040-PA	147	157	yes	no	2	0.041581	55.461				By matching		By MS/MS
AEGTLRPFILTR	GHMHIMATYDGLIRRAEGTLRPFILTRSHF	IRRAEGTLRPFILTRSHFAGSQRYAAVWTG	R	A	E	T	R	S	1	2	0	0	0	0	1	1	0	1	2	0	0	1	1	0	2	0	0	0	0	0	12	1	1372.78	AAEL022931-PA	AAEL022931-PA	571	582	yes	yes	3	0.0010839	72.958	By matching		By matching	By matching	By MS/MS	By matching	1
AEIDANEK	SANITDWELVKERFRAEIDANEKAKLMSAL	LVKERFRAEIDANEKAKLMSALAGFPDAKV	R	A	E	E	K	A	2	0	1	1	0	0	2	0	0	1	0	1	0	0	0	0	0	0	0	0	0	0	8	0	888.419	AAEL019536-PF;AAEL019536-PE;AAEL019536-PA;AAEL019536-PG;AAEL019536-PD;AAEL019536-PC;AAEL019536-PB	AAEL019536-PG	912	919	no	no	2	0.023123	55.531	By matching	By matching	By matching	By MS/MS		By MS/MS	1
AEIDENMELPESFDWR	VIPRDEDRNHVGNPKAEIDENMELPESFDW	EIDENMELPESFDWRELGAVSPVKNQGNCG	K	A	E	W	R	E	1	1	1	2	0	0	4	0	0	1	1	0	1	1	1	1	0	1	0	0	0	0	16	0	1979.86	AAEL023294-PA;AAEL028188-PD;AAEL028188-PC;AAEL028188-PB;AAEL028188-PA	AAEL028188-PD	1428	1443	no	no	2	1.086e-19	176.51				By MS/MS	By MS/MS	By MS/MS
AEIDKFTK	AALRNQIGSQVSELKAEIDKFTKRNEKLDT	SQVSELKAEIDKFTKRNEKLDTQIDRIMFN	K	A	E	T	K	R	1	0	0	1	0	0	1	0	0	1	0	2	0	1	0	0	1	0	0	0	0	0	8	1	950.507	AAEL001420-PA	AAEL001420-PA	472	479	yes	yes	2	0.007412	94.302	By MS/MS	By MS/MS	By MS/MS	By MS/MS	By MS/MS	By matching	1
AEIDNVKK	KHEISEMNRMIQRLRAEIDNVKKQCANLQN	RMIQRLRAEIDNVKKQCANLQNAIADAEQR	R	A	E	K	K	Q	1	0	1	1	0	0	1	0	0	1	0	2	0	0	0	0	0	0	0	1	0	0	8	1	915.503	sp|C_P13647|K2C5_HUMAN;CON__P13647	sp|C_P13647|K2C5_HUMAN	398	405	yes	no	2	0.018205	77.058	By matching	By matching	By MS/MS	By MS/MS	By MS/MS	By matching	1
AEILEVNPR	VVLLARSASGLESTKAEILEVNPRITVITS	GLESTKAEILEVNPRITVITSSVDLANASK	K	A	E	P	R	I	1	1	1	0	0	0	2	0	0	1	1	0	0	0	1	0	0	0	0	1	0	0	9	0	1039.57	AAEL001845-PB	AAEL001845-PB	59	67	yes	yes	2	0.00062993	96.253	By matching	By matching	By matching	By MS/MS	By matching	By MS/MS	1
AEISDVANAIIDGADCVMLSGETAK	TQMLESMIKKPRPTRAEISDVANAIIDGAD	IDGADCVMLSGETAKGEYPLECVLTMAKTC	R	A	E	A	K	G	5	0	1	3	1	0	2	2	0	3	1	1	1	0	0	2	1	0	0	2	0	0	25	0	2549.2	AAEL014913-PC;AAEL014913-PB;AAEL014913-PA	AAEL014913-PC	325	349	yes	no	2;3;4	2.1368e-43	205.18	By MS/MS	By MS/MS	By MS/MS	By matching	By MS/MS	By MS/MS	4
AEITSPLSIASSLLLLMR	LARDLAVQIQSDTSKAEITSPLSIASSLLL	TSPLSIASSLLLLMRTARGESRADLLRLFG	K	A	E	M	R	T	2	1	0	0	0	0	1	0	0	2	5	0	1	0	1	4	1	0	0	0	0	0	18	0	1914.09	AAEL014141-PG;AAEL014141-PF;AAEL014141-PE;AAEL014141-PD;AAEL014141-PC	AAEL014141-PG	63	80	yes	no	2;3	2.8577e-78	262.07	By MS/MS	By MS/MS	By MS/MS	By MS/MS	By MS/MS	By matching	3
AELESAGMSGEK	QTEALMMGKTEEQARAELESAGMSGEKLEQ	QARAELESAGMSGEKLEQLLPHKVFTGNRP	R	A	E	E	K	L	2	0	0	0	0	0	3	2	0	0	1	1	1	0	0	2	0	0	0	0	0	0	12	0	1207.54	AAEL012994-PA	AAEL012994-PA	450	461	yes	yes	2	1.9175e-07	132.78	By MS/MS	By MS/MS	By MS/MS	By matching	By MS/MS	By MS/MS	1
AELESAGMSGEKLEQLLPHK	QTEALMMGKTEEQARAELESAGMSGEKLEQ	AGMSGEKLEQLLPHKVFTGNRPTNSILVKK	R	A	E	H	K	V	2	0	0	0	0	1	4	2	1	0	4	2	1	0	1	2	0	0	0	0	0	0	20	1	2166.1	AAEL012994-PA	AAEL012994-PA	450	469	yes	yes	4	0.083625	18.012	By MS/MS	By MS/MS	By matching	By matching	By matching		1
AELNEFLTR	AVSKKRRFVANGMFRAELNEFLTRELAEDG	ANGMFRAELNEFLTRELAEDGYSGVEVRVT	R	A	E	T	R	E	1	1	1	0	0	0	2	0	0	0	2	0	0	1	0	0	1	0	0	0	0	0	9	0	1091.56	AAEL008192-PA	AAEL008192-PA	19	27	yes	yes	2	0.00046491	103.56	By matching	By matching	By matching	By MS/MS	By MS/MS	By matching	1
AELPELSGGK	DVLIRLGITEVFTDKAELPELSGGKNSTLA	VFTDKAELPELSGGKNSTLAVSKMLQKAGI	K	A	E	G	K	N	1	0	0	0	0	0	2	2	0	0	2	1	0	0	1	1	0	0	0	0	0	0	10	0	999.524	AAEL014079-PA	AAEL014079-PA	337	346	yes	yes	2	0.026152	53.327			By MS/MS		By MS/MS
AELQGVYK	VEEGLYYKLIMKEAKAELQGVYKAVFTNVY	LIMKEAKAELQGVYKAVFTNVYGSDESSAK	K	A	E	Y	K	A	1	0	0	0	0	1	1	1	0	0	1	1	0	0	0	0	0	0	1	1	0	0	8	0	906.481	AAEL025514-PA	AAEL025514-PA	2295	2302	yes	yes	2	0.036318	50.966	By matching	By matching		By matching	By MS/MS	By MS/MS	1
AELSDNPTWIIDPVDGTMNFVHSFPHSCISIALLVNK	DHKFIGEEETSAGKKAELSDNPTWIIDPVD	SFPHSCISIALLVNKQAEIGIIYNPMLNQK	K	A	E	N	K	Q	2	0	3	3	1	0	1	1	2	4	3	1	1	2	3	4	2	1	0	3	0	0	37	0	4137.03	AAEL000372-PA	AAEL000372-PA	79	115	yes	yes	4	8.866e-09	76.274	By MS/MS	By matching				By MS/MS	1
AELYGALR	GVLNILLLAADGVTRAELYGALRVNDKTAF	AADGVTRAELYGALRVNDKTAFGTYHRRAA	R	A	E	L	R	V	2	1	0	0	0	0	1	1	0	0	2	0	0	0	0	0	0	0	1	0	0	0	8	0	891.481	AAEL010769-PE;AAEL010769-PD;AAEL010769-PC;AAEL010769-PB	AAEL010769-PE	123	130	yes	no	2	0.029799	52.683	By MS/MS		By MS/MS				1
AEMALLLK	RTYTQLFGAFSTTQKAEMALLLKVQEFCYE	AFSTTQKAEMALLLKVQEFCYENMNFMKAF	K	A	E	L	K	V	2	0	0	0	0	0	1	0	0	0	3	1	1	0	0	0	0	0	0	0	0	0	8	0	887.515	AAEL012026-PE;AAEL012026-PD	AAEL012026-PE	337	344	yes	no	2	0.036629	50.898	By MS/MS		By matching	By matching	By matching		1
AEMFAEK	EVLVEKLSKGNTQAKAEMFAEKCNMFEGAN	SKGNTQAKAEMFAEKCNMFEGANGCEKAHG	K	A	E	E	K	C	2	0	0	0	0	0	2	0	0	0	0	1	1	1	0	0	0	0	0	0	0	0	7	0	824.374	AAEL001826-PA	AAEL001826-PA	99	105	yes	yes	2	0.021337	60.76	By MS/MS	By MS/MS	By MS/MS	By MS/MS	By MS/MS	By MS/MS	1
AENFIILR	EKILCHKFTRFMMMRAENFIILRRKPIEGY	TRFMMMRAENFIILRRKPIEGYDISFLITN	R	A	E	L	R	R	1	1	1	0	0	0	1	0	0	2	1	0	0	1	0	0	0	0	0	0	0	0	8	0	974.555	AAEL009041-PG;AAEL009041-PF;AAEL009041-PE	AAEL009041-PG	98	105	yes	no	2	0.0059033	81.297			By MS/MS
AENIYGASDPTESK	IKHLTENHEYIFRVRAENIYGASDPTESKT	RAENIYGASDPTESKTISPKSPDPPQTVDK	R	A	E	S	K	T	2	0	1	1	0	0	2	1	0	1	0	1	0	0	1	2	1	0	1	0	0	0	14	0	1480.67	AAEL002565-PE;AAEL002565-PD;AAEL002565-PC;AAEL002565-PB;AAEL002565-PA;AAEL002565-PH;AAEL002565-PF;AAEL002565-PG	AAEL002565-PE	5592	5605	yes	no	2	0.00062791	85.522	By MS/MS	By MS/MS	By MS/MS	By matching			1
AENQYGISDPLILEEPIIAR	NMGMENNKQYSFRVRAENQYGISDPLILEE	GISDPLILEEPIIARYPFTVPDPPNPPRVS	R	A	E	A	R	Y	2	1	1	1	0	1	3	1	0	4	2	0	0	0	2	1	0	0	1	0	0	0	20	0	2240.17	AAEL002565-PE;AAEL002565-PD;AAEL002565-PC;AAEL002565-PB;AAEL002565-PA;AAEL002565-PH;AAEL002565-PF;AAEL002565-PG	AAEL002565-PE	6283	6302	yes	no	3	0.048625	36.246		By matching	By MS/MS
AENSSGYDEHQFTITVLDKPTAPEGPLK	IGGVTRAHNGTYEIKAENSSGYDEHQFTIT	ITVLDKPTAPEGPLKVSNVHKEGCSLKWNP	K	A	E	L	K	V	2	0	1	2	0	1	3	2	1	1	2	2	0	1	3	2	3	0	1	1	0	0	28	1	3043.48	AAEL002565-PE;AAEL002565-PD;AAEL002565-PC;AAEL002565-PB;AAEL002565-PA;AAEL002565-PH;AAEL002565-PF;AAEL002565-PG	AAEL002565-PE	3426	3453	yes	no	3;4	1.8187e-16	145.52	By MS/MS	By MS/MS	By MS/MS		By MS/MS	By MS/MS	2
AENTTEVAETSK	IYLQNWSHVLSYVAKAENTTEVAETSKDKD	VAKAENTTEVAETSKDKDPNQAVITRLKCA	K	A	E	S	K	D	2	0	1	0	0	0	3	0	0	0	0	1	0	0	0	1	3	0	0	1	0	0	12	0	1278.59	AAEL021784-PA	AAEL021784-PA	217	228	yes	yes	2	0.00037539	94.616	By MS/MS					By MS/MS	1
AEQMCVGSK	RRKFTGYLKLTEGIKAEQMCVGSKEGRKDT	LTEGIKAEQMCVGSKEGRKDTCYGDSGGPI	K	A	E	S	K	E	1	0	0	0	1	1	1	1	0	0	0	1	1	0	0	1	0	0	0	1	0	0	9	0	1008.44	AAEL005753-PA;AAEL005753-PB	AAEL005753-PA	244	252	yes	no	2	0.010969	66.27	By MS/MS	By MS/MS	By MS/MS			By MS/MS	1
AEQSTGGETETDGPKPDAEHQR	______________________________	ETETDGPKPDAEHQRKINVANLPWDVTEQQ	K	A	E	Q	R	K	2	1	0	2	0	2	4	3	1	0	0	1	0	0	2	1	3	0	0	0	0	0	22	1	2339.03	AAEL004699-PA	AAEL004699-PA	8	29	yes	yes	4	0.029323	33.024	By MS/MS		By MS/MS			By matching	1
AESAFASER	IVEEGANSLSKTVEKAESAFASERSVSQKV	SKTVEKAESAFASERSVSQKVTDTGSLSSS	K	A	E	E	R	S	3	1	0	0	0	0	2	0	0	0	0	0	0	1	0	2	0	0	0	0	0	0	9	0	966.441	AAEL005179-PA	AAEL005179-PA	69	77	yes	yes	2	0.0025701	81.548	By MS/MS	By MS/MS	By MS/MS	By MS/MS		By MS/MS	1
AESEAWVWQS	VRVSTDESADGTKKKAESEAWVWQS_____	GTKKKAESEAWVWQS_______________	K	A	E	Q	S	-	2	0	0	0	0	1	2	0	0	0	0	0	0	0	0	2	0	2	0	1	0	0	10	0	1191.52	AAEL017345-PA	AAEL017345-PA	300	309	yes	yes	1;2	0.00023134	107.19	By MS/MS	By MS/MS	By MS/MS	By MS/MS	By MS/MS	By MS/MS	2
AESPFEVAAK	KEPFPTIYVDAKDEKAESPFEVAAKSQLKK	AKDEKAESPFEVAAKSQLKKIQKLWVRDSL	K	A	E	A	K	S	3	0	0	0	0	0	2	0	0	0	0	1	0	1	1	1	0	0	0	1	0	0	10	0	1047.52	AAEL006577-PA	AAEL006577-PA	56	65	yes	yes	2	0.0027556	78.149	By MS/MS		By MS/MS				1
AESSSNVDVINPNAIK	ASGKYTCRATNAFGKAESSSNVDVINPNAI	ESSSNVDVINPNAIKGAKPPIFMARPQPEI	K	A	E	I	K	G	2	0	3	1	0	0	1	0	0	2	0	1	0	0	1	3	0	0	0	2	0	0	16	0	1656.83	AAEL007281-PB	AAEL007281-PB	1453	1468	yes	yes	2	1.4998e-19	173.72	By MS/MS	By MS/MS	By MS/MS	By MS/MS		By MS/MS	1
AETECQNTEYQQLLDIK	QAQISALEEQLQQIRAETECQNTEYQQLLD	TECQNTEYQQLLDIKIRLENEIQTYRSLLE	R	A	E	I	K	I	1	0	1	1	1	3	3	0	0	1	2	1	0	0	0	0	2	0	1	0	0	0	17	0	2081.96	CON__P13645;sp|C_P13645|K1C10_HUMAN	CON__P13645	423	439	yes	no	2	2.4398e-95	280.57	By MS/MS	By MS/MS	By MS/MS	By MS/MS	By MS/MS	By MS/MS	1
AETECQNTEYQQLLDIKIRLENEIQTYR	QAQISALEEQLQQIRAETECQNTEYQQLLD	LDIKIRLENEIQTYRSLLEGEGSSGGGGRG	R	A	E	Y	R	S	1	2	2	1	1	4	5	0	0	3	3	1	0	0	0	0	3	0	2	0	0	0	28	2	3497.71	CON__P13645;sp|C_P13645|K1C10_HUMAN	CON__P13645	423	450	yes	no	4	0.061701	23.566		By matching	By MS/MS
AETLKPGFYSQNQLYLGK	APTASFEEALECFQKAETLKPGFYSQNQLY	LKPGFYSQNQLYLGKTYLALKQKDKAREWL	K	A	E	G	K	T	1	0	1	0	0	2	1	2	0	0	3	2	0	1	1	1	1	0	2	0	0	0	18	1	2056.06	AAEL003428-PA	AAEL003428-PA	169	186	yes	yes	3	0.0016084	61.495	By matching		By matching	By MS/MS	By MS/MS	By matching	1
AEVFELR	TKLLKDNYKEMDTKRAEVFELRNQKKFNIT	YKEMDTKRAEVFELRNQKKFNITGELQITT	R	A	E	L	R	N	1	1	0	0	0	0	2	0	0	0	1	0	0	1	0	0	0	0	0	1	0	0	7	0	862.455	AAEL018103-PA;AAEL018103-PB;AAEL026175-PA	AAEL018103-PA	2881	2887	no	no	2	0.0036915	104.76	By MS/MS	By MS/MS	By MS/MS	By MS/MS	By MS/MS		1
AEVMLQQAAK	AVTLEALREPNALNRAEVMLQQAAKLNCRS	NALNRAEVMLQQAAKLNCRSFVTPQDVVNG	R	A	E	A	K	L	3	0	0	0	0	2	1	0	0	0	1	1	1	0	0	0	0	0	0	1	0	0	10	0	1087.57	AAEL002539-PA;AAEL002539-PB	AAEL002539-PA	334	343	yes	no	2	0.018685	59.245	By MS/MS						1
AEWEEPFLR	NPDTMLVIANTLYLKAEWEEPFLRDGTKPR	NTLYLKAEWEEPFLRDGTKPRPFFPDGPNR	K	A	E	L	R	D	1	1	0	0	0	0	3	0	0	0	1	0	0	1	1	0	0	1	0	0	0	0	9	0	1175.56	AAEL013936-PE;AAEL013936-PJ	AAEL013936-PE	244	252	yes	no	2	0.0001132	133.12	By MS/MS	By MS/MS	By MS/MS	By MS/MS	By MS/MS	By MS/MS	2
AEWLAEEFQLER	YVQFVLQRVNEVRSKAEWLAEEFQLERRLH	RSKAEWLAEEFQLERRLHQLWGIVRNKLGR	K	A	E	E	R	R	2	1	0	0	0	1	4	0	0	0	2	0	0	1	0	0	0	1	0	0	0	0	12	0	1519.73	AAEL018103-PA;AAEL018103-PB;AAEL026175-PA	AAEL018103-PA	3599	3610	no	no	2	8.5722e-23	190.96	By MS/MS	By MS/MS	By MS/MS	By MS/MS	By MS/MS	By MS/MS	1
AEWVSMGSLSTVEAIK	PYTEYAKMARYLVHKAEWVSMGSLSTVEAI	EWVSMGSLSTVEAIKGYPMVNIIAAADSAR	K	A	E	I	K	G	2	0	0	0	0	0	2	1	0	1	1	1	1	0	0	3	1	1	0	2	0	0	16	0	1706.85	AAEL005401-PB;AAEL005401-PA	AAEL005401-PB	72	87	yes	no	2	3.9002e-06	112.43	By MS/MS		By MS/MS	By MS/MS	By MS/MS	By matching	1
AEYFFYQNR	GPLRQPKPWNNTSPKAEYFFYQNRNVWFRT	NNTSPKAEYFFYQNRNVWFRTWTDPELKVD	K	A	E	N	R	N	1	1	1	0	0	1	1	0	0	0	0	0	0	2	0	0	0	0	2	0	0	0	9	0	1236.56	AAEL007626-PA	AAEL007626-PA	242	250	yes	yes	2	8.5894e-12	166.17	By MS/MS	By MS/MS	By MS/MS	By MS/MS	By MS/MS	By MS/MS	1
AEYIDMEFSGR	EENGLILKLVMHPQKAEYIDMEFSGRFKTY	HPQKAEYIDMEFSGRFKTYKIGLRAISEPK	K	A	E	G	R	F	1	1	0	1	0	0	2	1	0	1	0	0	1	1	0	1	0	0	1	0	0	0	11	0	1316.57	AAEL018103-PA;AAEL018103-PB;AAEL026175-PA	AAEL018103-PA	1950	1960	no	no	2	8.7663e-06	125.83	By matching	By MS/MS	By MS/MS	By MS/MS	By MS/MS	By MS/MS	1
AEYLGATFYLGSISQGWVK	LIIDTETSSDSISFRAEYLGATFYLGSISQ	GATFYLGSISQGWVKYSAYVRAKVLTETPT	R	A	E	V	K	Y	2	0	0	0	0	1	1	3	0	1	2	1	0	1	0	2	1	1	2	1	0	0	19	0	2089.05	AAEL008607-PA;AAEL008607-PK;AAEL008607-PH;AAEL008607-PG;AAEL008607-PB;AAEL008607-PC;AAEL008607-PD;AAEL008607-PE;AAEL008607-PF;AAEL008607-PI;AAEL008607-PJ;AAEL008607-PL	AAEL008607-PD	423	441	no	no	2;3	1.2282e-49	226.59	By MS/MS	By MS/MS	By MS/MS	By MS/MS	By MS/MS	By MS/MS	28
AFADPNLSK	TIEPGCYFIEPLLNKAFADPNLSKFLVKEQ	EPLLNKAFADPNLSKFLVKEQIDRFRNFGG	K	A	F	S	K	F	2	0	1	1	0	0	0	0	0	0	1	1	0	1	1	1	0	0	0	0	0	0	9	0	961.487	AAEL008893-PC;AAEL008893-PB;AAEL008893-PA	AAEL008893-PC	427	435	yes	no	2	0.0050605	71.379	By matching	By matching	By MS/MS	By MS/MS	By MS/MS	By matching	1
AFASPSNFLK	KDETANFIDVKEIEKAFASPSNFLKSTSKI	KEIEKAFASPSNFLKSTSKIVGLDNFLNTN	K	A	F	L	K	S	2	0	1	0	0	0	0	0	0	0	1	1	0	2	1	2	0	0	0	0	0	0	10	0	1080.56	AAEL004022-PA	AAEL004022-PA	378	387	yes	yes	2	2.0613e-05	126.52	By MS/MS	By MS/MS	By MS/MS	By MS/MS	By MS/MS	By MS/MS	1
AFDAEITPVTIPGKR	AVNSYKRSAAAWADKAFDAEITPVTIPGKR	AFDAEITPVTIPGKRGKPDIVVKEDEEYKR	K	A	F	K	R	G	2	1	0	1	0	0	1	1	0	2	0	1	0	1	2	0	2	0	0	1	0	0	15	1	1613.88	AAEL006634-PA	AAEL006634-PA	211	225	yes	yes	3	0.00031299	74.678		By matching	By MS/MS	By matching		By matching
AFDDPDVTHVEGEVDPVRDLAIIAEELR	LSHINACDAIFHLCRAFDDPDVTHVEGEVD	VDPVRDLAIIAEELRLKDEEKLNISLDKVE	R	A	F	L	R	L	3	2	0	5	0	0	4	1	1	2	2	0	0	1	2	0	1	0	0	4	0	0	28	1	3119.54	AAEL002160-PA	AAEL002160-PA	125	152	yes	yes	4	3.9799e-05	64.377					By MS/MS	By MS/MS
AFDDVVFSHLPMLK	LGLLTTLLLSGNKLKAFDDVVFSHLPMLKK	KAFDDVVFSHLPMLKKLYAANNELETLQSA	K	A	F	L	K	K	1	0	0	2	0	0	0	0	1	0	2	1	1	2	1	1	0	0	0	2	0	0	14	0	1617.82	AAEL008658-PB	AAEL008658-PB	168	181	yes	yes	3	0.0023872	62.891	By MS/MS	By MS/MS	By MS/MS	By MS/MS	By MS/MS	By MS/MS	1
AFDGAVVVGLITSTEAPLIR	LLANAMQELQTAADKAFDGAVVVGLITSTE	VVVGLITSTEAPLIRSKRQAGETENDNPLN	K	A	F	I	R	S	3	1	0	1	0	0	1	2	0	2	2	0	0	1	1	1	2	0	0	3	0	0	20	0	2028.13	AAEL002411-PC	AAEL002411-PC	228	247	yes	yes	2	6.178e-05	85.457	By matching				By MS/MS		1
AFDLGTDAFFR	TYVVGIAASVFFFERAFDLGTDAFFRSYNK	FFERAFDLGTDAFFRSYNKGKLWDDIKDKY	R	A	F	F	R	S	2	1	0	2	0	0	0	1	0	0	1	0	0	3	0	0	1	0	0	0	0	0	11	0	1258.6	AAEL000182-PA	AAEL000182-PA	29	39	yes	yes	2	6.675e-05	110.87	By MS/MS						1
AFDMDGTPANNIVSFR	IPENEPAGTPVMQVRAFDMDGTPANNIVSF	FDMDGTPANNIVSFRLADNEEYFSIDYNTG	R	A	F	F	R	L	2	1	2	2	0	0	0	1	0	1	0	0	1	2	1	1	1	0	0	1	0	0	16	0	1753.81	AAEL012421-PB;AAEL012421-PA	AAEL012421-PB	435	450	yes	no	2	3.5646e-06	113.77				By MS/MS	By MS/MS
AFDPTAHDLEASFR	TQLDMGGNPGMVLRRAFDPTAHDLEASFRL	RAFDPTAHDLEASFRLTRFADLKGRGCKVP	R	A	F	F	R	L	3	1	0	2	0	0	1	0	1	0	1	0	0	2	1	1	1	0	0	0	0	0	14	0	1575.73	AAEL008849-PA	AAEL008849-PA	27	40	yes	yes	2;3	0.00073375	76.655	By MS/MS	By matching	By matching	By MS/MS	By MS/MS	By MS/MS	1
AFDWPEEVLTLVVSGNPLLK	HVDLSYNRLRDISAKAFDWPEEVLTLVVSG	EEVLTLVVSGNPLLKEFSFMKRMTGLEDLQ	K	A	F	L	K	E	1	0	1	1	0	0	2	1	0	0	4	1	0	1	2	1	1	1	0	3	0	0	20	0	2226.19	AAEL006248-PA	AAEL006248-PA	120	139	yes	yes	2;3	1.714e-06	123.02	By matching	By matching	By matching	By MS/MS	By MS/MS	By MS/MS	1
AFEEDFNK	KLVVAVFERTIKSLKAFEEDFNKVAKNVSE	RTIKSLKAFEEDFNKVAKNVSELFRNFAQT	K	A	F	N	K	V	1	0	1	1	0	0	2	0	0	0	0	1	0	2	0	0	0	0	0	0	0	0	8	0	998.435	AAEL009955-PB	AAEL009955-PB	2565	2572	yes	yes	1;2	0.0013517	114.6	By MS/MS	By MS/MS	By MS/MS	By matching	By MS/MS	By MS/MS	2
AFEEDFNKVAK	KLVVAVFERTIKSLKAFEEDFNKVAKNVSE	KSLKAFEEDFNKVAKNVSELFRNFAQTFNK	K	A	F	A	K	N	2	0	1	1	0	0	2	0	0	0	0	2	0	2	0	0	0	0	0	1	0	0	11	1	1296.63	AAEL009955-PB	AAEL009955-PB	2565	2575	yes	yes	2;3	0.00037551	107.69	By MS/MS	By matching	By MS/MS	By MS/MS	By MS/MS	By MS/MS	2
AFEEWLLAETMR	SDITNSWKGLEHAEKAFEEWLLAETMRLER	AEKAFEEWLLAETMRLERLEHLAQKFKHKA	K	A	F	M	R	L	2	1	0	0	0	0	3	0	0	0	2	0	1	1	0	0	1	1	0	0	0	0	12	0	1494.72	AAEL007306-PE;AAEL007306-PD;AAEL007306-PC;AAEL007306-PB;AAEL007306-PF	AAEL007306-PE	381	392	yes	no	3	5.375e-08	136.96	By MS/MS	By MS/MS	By MS/MS	By MS/MS	By MS/MS	By MS/MS	2
AFELLQHYR	LEPDGYANVKKAFVKAFELLQHYREMRRCN	KKAFVKAFELLQHYREMRRCNETVSGCNQA	K	A	F	Y	R	E	1	1	0	0	0	1	1	0	1	0	2	0	0	1	0	0	0	0	1	0	0	0	9	0	1175.61	AAEL005392-PA;AAEL005392-PC;AAEL005392-PB	AAEL005392-PA	310	318	yes	no	2	0.00045033	104.21			By MS/MS		By matching
AFEQSEAGQYWIK	FDSLSNKTFFIPSDKAFEQSEAGQYWIKQL	DKAFEQSEAGQYWIKQLKEHPESLRDNARL	K	A	F	I	K	Q	2	0	0	0	0	2	2	1	0	1	0	1	0	1	0	1	0	1	1	0	0	0	13	0	1555.73	AAEL019935-PA;AAEL019935-PB	AAEL019935-PA	625	637	yes	no	2	0.0059446	65.224	By matching				By MS/MS		1
AFEVFGPVER	VRNLTPWVSNELLFKAFEVFGPVERASVHV	ELLFKAFEVFGPVERASVHVDERGKSTGEG	K	A	F	E	R	A	1	1	0	0	0	0	2	1	0	0	0	0	0	2	1	0	0	0	0	2	0	0	10	0	1149.58	AAEL017116-PB;AAEL017116-PA;AAEL017116-PC	AAEL017116-PB	280	289	yes	no	2	0.00046711	99.802	By matching		By MS/MS		By MS/MS	By MS/MS	1
AFEVLLEK	VDRLDYTKGLVNRLKAFEVLLEKHPEHREN	GLVNRLKAFEVLLEKHPEHRENVSMLQISV	K	A	F	E	K	H	1	0	0	0	0	0	2	0	0	0	2	1	0	1	0	0	0	0	0	1	0	0	8	0	947.533	AAEL006446-PA	AAEL006446-PA	318	325	yes	yes	2	0.0027554	86.833	By MS/MS		By MS/MS	By MS/MS	By matching		1
AFEYCNYLGMR	ISKYFIPNFTANWFKAFEYCNYLGMRLAII	NWFKAFEYCNYLGMRLAIIDTATDQSKLVQ	K	A	F	M	R	L	1	1	1	0	1	0	1	1	0	0	1	0	1	1	0	0	0	0	2	0	0	0	11	0	1422.61	AAEL005641-PA	AAEL005641-PA	41	51	yes	yes	2	5.7416e-22	186.13			By MS/MS
AFFWNLR	APEWVESDTCQLCTRAFFWNLRAMIDQKQI	DTCQLCTRAFFWNLRAMIDQKQIGIRQHHC	R	A	F	L	R	A	1	1	1	0	0	0	0	0	0	0	1	0	0	2	0	0	0	1	0	0	0	0	7	0	952.492	AAEL001212-PA	AAEL001212-PA	301	307	yes	yes	2	0.0027296	91.26	By MS/MS	By matching	By MS/MS	By MS/MS	By MS/MS	By MS/MS	1
AFGVQCLSGTGALR	TLLLGDDSEAIKSKRAFGVQCLSGTGALRV	RAFGVQCLSGTGALRVGAEFLCRILKRTTF	R	A	F	L	R	V	2	1	0	0	1	1	0	3	0	0	2	0	0	1	0	1	1	0	0	1	0	0	14	0	1435.72	AAEL012579-PA	AAEL012579-PA	98	111	yes	yes	2	4.1085e-05	104.52	By MS/MS						1
AFHEGDQLPAK	YAGNDQDGSPIYIGRAFHEGDQLPAKVIPS	YIGRAFHEGDQLPAKVIPSKQAAYVSHNGV	R	A	F	A	K	V	2	0	0	1	0	1	1	1	1	0	1	1	0	1	1	0	0	0	0	0	0	0	11	0	1211.59	AAEL011180-PA	AAEL011180-PA	37	47	yes	yes	2	0.00057675	93.111	By matching	By matching	By MS/MS	By MS/MS	By MS/MS	By MS/MS	1
AFIDAHYQMMDINNDGLVSIEEYR	TCVGKSYSDFPKAMKAFIDAHYQMMDINND	MDINNDGLVSIEEYRYNCISRIAMDDIKKV	K	A	F	Y	R	Y	2	1	2	3	0	1	2	1	1	3	1	0	2	1	0	1	0	0	2	1	0	0	24	0	2843.29	AAEL008844-PA	AAEL008844-PA	104	127	yes	yes	2;3	1.044e-86	263.15	By MS/MS	By MS/MS	By MS/MS	By MS/MS	By MS/MS	By MS/MS	7
AFIQWVSRPNEIEVR	LYCVCDSSETTEKPKAFIQWVSRPNEIEVR	AFIQWVSRPNEIEVRLYEKLFKHKNPEDAN	K	A	F	V	R	L	1	2	1	0	0	1	2	0	0	2	0	0	0	1	1	1	0	1	0	2	0	0	15	1	1842.97	AAEL011395-PD;AAEL011395-PC;AAEL011395-PB;AAEL011395-PA	AAEL011395-PD	684	698	yes	no	3	0.00020882	82.55	By MS/MS						1
AFLEHLESINLSHNK	DLSNNSLSTVNALERAFLEHLESINLSHNK	AFLEHLESINLSHNKLMSISELLMGKLRNA	R	A	F	N	K	L	1	0	2	0	0	0	2	0	2	1	3	1	0	1	0	2	0	0	0	0	0	0	15	0	1750.9	AAEL005739-PA	AAEL005739-PA	177	191	yes	yes	3	0.006655	56.514	By MS/MS	By matching	By MS/MS	By matching	By matching		1
AFLSWEYK	YSAVAAGKDVGMPKRAFLSWEYKTNPMNPF	DVGMPKRAFLSWEYKTNPMNPFTWRVMNTP	R	A	F	Y	K	T	1	0	0	0	0	0	1	0	0	0	1	1	0	1	0	1	0	1	1	0	0	0	8	0	1042.51	AAEL014551-PB	AAEL014551-PB	476	483	yes	yes	2	0.014013	65.038	By matching			By MS/MS	By MS/MS	By MS/MS	1
AFLWDLNDGK	SPDGSLCTSGGKDCKAFLWDLNDGKHLHTL	GKDCKAFLWDLNDGKHLHTLEHNEVINALC	K	A	F	G	K	H	1	0	1	2	0	0	0	1	0	0	2	1	0	1	0	0	0	1	0	0	0	0	10	0	1177.58	AAEL013069-PA	AAEL013069-PA	216	225	yes	yes	2	1.1585e-09	164.53	By MS/MS	By MS/MS	By MS/MS	By MS/MS	By MS/MS	By MS/MS	1
AFMTADLPNELIELLEK	LSETQDPDDISVTVKAFMTADLPNELIELL	MTADLPNELIELLEKIVLDSSVFSDHRNLQ	K	A	F	E	K	I	2	0	1	1	0	0	3	0	0	1	4	1	1	1	1	0	1	0	0	0	0	0	17	0	1946.01	AAEL022819-PD;AAEL022819-PB	AAEL022819-PD	995	1011	yes	no	2	5.4323e-06	112.08				By MS/MS	By matching
AFNDVLNEMMR	GFTQTEGICCKNYKKAFNDVLNEMMREAYF	NYKKAFNDVLNEMMREAYFHERANQNELKG	K	A	F	M	R	E	1	1	2	1	0	0	1	0	0	0	1	0	2	1	0	0	0	0	0	1	0	0	11	0	1338.61	AAEL024406-PA;AAEL024406-PB	AAEL024406-PA	586	596	no	no	2	7.0049e-31	217.64	By MS/MS	By MS/MS	By MS/MS	By MS/MS	By MS/MS	By MS/MS	6
AFNEHGEDVTK	ILSVYIEDAGDYVCRAFNEHGEDVTKAHVT	YVCRAFNEHGEDVTKAHVTCKKLPSIVLQN	R	A	F	T	K	A	1	0	1	1	0	0	2	1	1	0	0	1	0	1	0	0	1	0	0	1	0	0	11	0	1245.56	AAEL019618-PB;AAEL019618-PA;AAEL025187-PA	AAEL019618-PB	3943	3953	yes	no	2;3	0.015169	56.013	By matching	By matching	By MS/MS	By MS/MS	By matching	By matching	1
AFNEWSK	PRGKRTAPIQAMLKKAFNEWSKVTNLDFVE	PIQAMLKKAFNEWSKVTNLDFVEVEDVDAD	K	A	F	S	K	V	1	0	1	0	0	0	1	0	0	0	0	1	0	1	0	1	0	1	0	0	0	0	7	0	880.408	AAEL002665-PA	AAEL002665-PA	175	181	yes	yes	2	0.0015309	117.62	By MS/MS	By MS/MS	By MS/MS	By MS/MS	By MS/MS	By MS/MS	1
AFNGPVLIASSQGGVNIEEVAAENPDAIVYEPIDIK	KFPRREFYFAVMMERAFNGPVLIASSQGGV	AENPDAIVYEPIDIKAGLQKAQALAIAKKV	R	A	F	I	K	A	5	0	3	2	0	1	4	3	0	5	1	1	0	1	3	2	0	0	1	4	0	0	36	0	3738.9	AAEL011746-PB;AAEL011746-PC	AAEL011746-PB	156	191	yes	no	3	1.9905e-05	58.21			By MS/MS
AFNNMLIIPPGSGIVHQVNLEYLAR	ERNKERFTFLKWGAKAFNNMLIIPPGSGIV	GSGIVHQVNLEYLARVVFQDDSKSKDSVKM	K	A	F	A	R	V	2	1	3	0	0	1	1	2	1	3	3	0	1	1	2	1	0	0	1	2	0	0	25	0	2765.47	AAEL008216-PA	AAEL008216-PA	167	191	yes	yes	3	0.010718	42.106				By MS/MS		By matching
AFNNWAQEAGLVPVFVLDYSGESWKPR	DDDSELVQITPNGWRAFNNWAQEAGLVPVF	PVFVLDYSGESWKPRNALKVLTVANKLGIT	R	A	F	P	R	N	3	1	2	1	0	1	2	2	0	0	2	1	0	2	2	2	0	2	1	3	0	0	27	1	3079.52	AAEL003766-PA	AAEL003766-PA	111	137	yes	yes	3	1.7188e-08	108.32	By matching			By MS/MS	By MS/MS	By matching	1
AFPPRPQNQILSDVNR	PEGYFPKIIRSLTNRAFPPRPQNQILSDVN	FPPRPQNQILSDVNRVDDQVVFTITDLENW	R	A	F	N	R	V	1	2	2	1	0	2	0	0	0	1	1	0	0	1	3	1	0	0	0	1	0	0	16	1	1850.98	AAEL015113-PA	AAEL015113-PA	283	298	yes	yes	3	0.00046164	71.08				By MS/MS	By MS/MS	By MS/MS
AFPPRPQNQVLTDINR	PEGYFPKIIRSVNNRAFPPRPQNQVLTDIN	FPPRPQNQVLTDINRVDDDVIFTVTDLENW	R	A	F	N	R	V	1	2	2	1	0	2	0	0	0	1	1	0	0	1	3	0	1	0	0	1	0	0	16	1	1864.99	AAEL015116-PA	AAEL015116-PA	283	298	yes	yes	2;3	5.9293e-48	230.59	By MS/MS	By MS/MS	By MS/MS	By MS/MS	By MS/MS	By MS/MS	5
AFPPRPQNQVLTDINRVDDDVIFTVTDLENWEK	PEGYFPKIIRSVNNRAFPPRPQNQVLTDIN	DDVIFTVTDLENWEKRIADSIDAGFVMGAN	R	A	F	E	K	R	1	2	3	5	0	2	2	0	0	2	2	1	0	2	3	0	3	1	0	4	0	0	33	2	3883.94	AAEL015116-PA	AAEL015116-PA	283	315	yes	yes	3;4;5	1.7059e-189	347.9	By MS/MS	By MS/MS	By MS/MS		By MS/MS	By MS/MS	3
AFQFVEK	LPVGRSVDETLRLIKAFQFVEKHGEVCPAN	DETLRLIKAFQFVEKHGEVCPANWDPKSNA	K	A	F	E	K	H	1	0	0	0	0	1	1	0	0	0	0	1	0	2	0	0	0	0	0	1	0	0	7	0	867.449	AAEL013528-PA	AAEL013528-PA	193	199	yes	yes	2	0.010097	73.039	By MS/MS	By matching		By matching			1
AFQYHDDFVSNDNPTDR	WVQKSLIDGRSTAFKAFQYHDDFVSNDNPT	QYHDDFVSNDNPTDRNYFLNTGPMQGYVAT	K	A	F	D	R	N	1	1	2	4	0	1	0	0	1	0	0	0	0	2	1	1	1	0	1	1	0	0	17	0	2039.86	AAEL009993-PA	AAEL009993-PA	1776	1792	yes	yes	2;3	3.1194e-158	340.39	By matching	By matching	By matching	By MS/MS	By MS/MS	By MS/MS	2
AFSDANR	NDKDNFYYLIREVQKAFSDANREWEVSVQV	YLIREVQKAFSDANREWEVSVQVPADKTRL	K	A	F	N	R	E	2	1	1	1	0	0	0	0	0	0	0	0	0	1	0	1	0	0	0	0	0	0	7	0	779.356	AAEL002959-PA	AAEL002959-PA	185	191	yes	yes	1	0.00039274	148.28	By MS/MS	By MS/MS	By matching	By MS/MS	By MS/MS		1
AFSDANREWEVSVQVPADK	NDKDNFYYLIREVQKAFSDANREWEVSVQV	ANREWEVSVQVPADKTRLDVGYQIDALCEA	K	A	F	D	K	T	3	1	1	2	0	1	2	0	0	0	0	1	0	1	1	2	0	1	0	3	0	0	19	1	2147.03	AAEL002959-PA	AAEL002959-PA	185	203	yes	yes	2;3	5.3727e-78	264.31	By MS/MS	By MS/MS	By MS/MS	By MS/MS	By MS/MS	By MS/MS	2
AFSTSSGGSSDGTPGGR	GLLTSVVLPGVDRNRAFSTSSGGSSDGTPG	STSSGGSSDGTPGGRRLSRGMSMEDYDKPN	R	A	F	G	R	R	1	1	0	1	0	0	0	5	0	0	0	0	0	1	1	5	2	0	0	0	0	0	17	0	1526.66	AAEL006171-PD;AAEL006171-PB;AAEL006171-PJ;AAEL006171-PE;AAEL006171-PC;AAEL006171-PN;AAEL006171-PK;AAEL006171-PO;AAEL006171-PP;AAEL006171-PM;AAEL006171-PL;AAEL006171-PI;AAEL006171-PH;AAEL006171-PG;AAEL006171-PF	AAEL006171-PD	303	319	yes	no	2	2.8064e-06	119.76			By MS/MS	By MS/MS	By MS/MS	By MS/MS
AFSYAYVIYK	VKPILNNLNEKDIVKAFSYAYVIYKDTSLT	KDIVKAFSYAYVIYKDTSLTIGFQSDNGTW	K	A	F	Y	K	D	2	0	0	0	0	0	0	0	0	1	0	1	0	1	0	1	0	0	3	1	0	0	10	0	1223.62	AAEL029031-PA	AAEL029031-PA	868	877	yes	yes	2	0.00045603	100.15	By MS/MS	By MS/MS	By MS/MS				1
AFTDNEIVPDVLSK	TMIVVSQAEDPAVAKAFTDNEIVPDVLSKA	KAFTDNEIVPDVLSKAPGALVKVSYTSAGA	K	A	F	S	K	A	1	0	1	2	0	0	1	0	0	1	1	1	0	1	1	1	1	0	0	2	0	0	14	0	1546.79	AAEL011263-PA	AAEL011263-PA	31	44	yes	yes	2	4.2009e-06	117.86	By MS/MS	By MS/MS	By MS/MS	By MS/MS	By MS/MS	By MS/MS	1
AFVEALQYPFR	SEKAAEDLGVTPDARAFVEALQYPFRATAS	PDARAFVEALQYPFRATASKHIVIVHSDDT	R	A	F	F	R	A	2	1	0	0	0	1	1	0	0	0	1	0	0	2	1	0	0	0	1	1	0	0	11	0	1339.69	AAEL009955-PB	AAEL009955-PB	3151	3161	yes	yes	2;3	1.6896e-23	201.97	By MS/MS	By MS/MS	By MS/MS	By MS/MS	By MS/MS	By MS/MS	3
AFVHWYVGEGMEEGEFSEAR	WARLDHKFDLMYAKRAFVHWYVGEGMEEGE	YVGEGMEEGEFSEAREDLAALEKDYEEVGM	R	A	F	A	R	E	2	1	0	0	0	0	5	3	1	0	0	0	1	2	0	1	0	1	1	2	0	0	20	0	2329.01	AAEL006642-PA;AAEL026111-PA;AAEL004172-PB;AAEL013229-PA;AAEL012101-PB	AAEL006642-PA	403	422	no	no	3	0.013051	46.702	By matching	By matching	By matching	By MS/MS	By MS/MS	By MS/MS	1
AFVMPNLTQSER	ILGDKDFDVLQRHVKAFVMPNLTQSERQIV	HVKAFVMPNLTQSERQIVTAYENGIGVSQL	K	A	F	E	R	Q	1	1	1	0	0	1	1	0	0	0	1	0	1	1	1	1	1	0	0	1	0	0	12	0	1391.69	AAEL029031-PA	AAEL029031-PA	349	360	yes	yes	2	9.0851e-05	107.21	By matching	By matching	By MS/MS				1
AFVYDDIPVTFDDEHQK	LIAISMSLATMLLMKAFVYDDIPVTFDDEH	VYDDIPVTFDDEHQKAQLKRMLDLGVGNIT	K	A	F	Q	K	A	1	0	0	4	0	1	1	0	1	1	0	1	0	2	1	0	1	0	1	2	0	0	17	0	2037.93	AAEL005170-PC;AAEL005170-PB	AAEL005170-PC	132	148	yes	no	3	0.00046447	70.134	By MS/MS		By MS/MS	By matching	By matching	By matching	1
AFWASAVDLPFAGLDQEGCK	FDYTPDFSSQVATAKAFWASAVDLPFAGLD	AVDLPFAGLDQEGCKYTTCPVVSGQRQSYS	K	A	F	C	K	Y	4	0	0	2	1	1	1	2	0	0	2	1	0	2	1	1	0	1	0	1	0	0	20	0	2181.02	AAEL004120-PA	AAEL004120-PA	79	98	yes	yes	2;3	9.941e-141	328.43	By MS/MS	By MS/MS	By MS/MS	By MS/MS	By MS/MS	By MS/MS	2
AFWEDVFLAGATK	NPETTMIVANALYFKAFWEDVFLAGATKMR	FKAFWEDVFLAGATKMRKFFPNGENEESVE	K	A	F	T	K	M	3	0	0	1	0	0	1	1	0	0	1	1	0	2	0	0	1	1	0	1	0	0	13	0	1453.72	AAEL014141-PG;AAEL014141-PF;AAEL014141-PE;AAEL014141-PD;AAEL014141-PC	AAEL014141-PG	254	266	yes	no	2;3	1.5106e-06	125.74	By MS/MS	By MS/MS	By MS/MS	By MS/MS	By MS/MS	By MS/MS	2
AFYDENCFTTGWGK	ADEHIQLICMPPQNKAFYDENCFTTGWGKV	KAFYDENCFTTGWGKVDFSAPSYQTILKKI	K	A	F	G	K	V	1	0	1	1	1	0	1	2	0	0	0	1	0	2	0	0	2	1	1	0	0	0	14	0	1694.7	AAEL002585-PA	AAEL002585-PA	235	248	yes	yes	2	7.8208e-09	141.88	By MS/MS	By MS/MS	By MS/MS	By matching	By matching	By matching	1
AFYNLGLLTTLLLSGNK	LLDLKNNNISNIEEKAFYNLGLLTTLLLSG	YNLGLLTTLLLSGNKLKAFDDVVFSHLPML	K	A	F	N	K	L	1	0	2	0	0	0	0	2	0	0	6	1	0	1	0	1	2	0	1	0	0	0	17	0	1837.03	AAEL008658-PB	AAEL008658-PB	149	165	yes	yes	3	0.033653	39.91				By MS/MS	By matching	By MS/MS
AGAAPALTAGAPR	AQAKVTTKLTYTGTKAGAAPALTAGAPRSV	TKAGAAPALTAGAPRSVIFENPQTDSQGNL	K	A	G	P	R	S	6	1	0	0	0	0	0	2	0	0	1	0	0	0	2	0	1	0	0	0	0	0	13	0	1122.61	AAEL009955-PB	AAEL009955-PB	268	280	yes	yes	2	1.3011e-05	117.7	By MS/MS	By MS/MS	By MS/MS	By MS/MS	By MS/MS	By MS/MS	1
AGAEYIVESTGVFTTIDK	QVFQERDPKAIPWGKAGAEYIVESTGVFTT	EYIVESTGVFTTIDKASAHLEGGAKKVIIS	K	A	G	D	K	A	2	0	0	1	0	0	2	2	0	2	0	1	0	1	0	1	3	0	1	2	0	0	18	0	1899.95	AAEL016984-PA	AAEL016984-PA	87	104	yes	yes	2;3	1.735e-19	168.76	By MS/MS	By MS/MS	By MS/MS	By MS/MS	By MS/MS	By MS/MS	2
AGAGSATLSMAYAGAR	TERIQEAGTEVVKAKAGAGSATLSMAYAGA	GAGSATLSMAYAGARFALALARAMKGEQNV	K	A	G	A	R	F	6	1	0	0	0	0	0	3	0	0	1	0	1	0	0	2	1	0	1	0	0	0	16	0	1453.7	AAEL008166-PA	AAEL008166-PA	242	257	yes	yes	2	2.37e-29	202.31	By MS/MS	By MS/MS	By MS/MS	By MS/MS	By MS/MS	By MS/MS	2
AGAGVDNIDIVAATR	EILDAGSGKLKAVGRAGAGVDNIDIVAATR	AGAGVDNIDIVAATRNNVIVLNAPGGNSIS	R	A	G	T	R	N	4	1	1	2	0	0	0	2	0	2	0	0	0	0	0	0	1	0	0	2	0	0	15	0	1441.75	AAEL005336-PA	AAEL005336-PA	76	90	yes	yes	2	0.014948	58.754		By matching		By MS/MS
AGAIAPLEVVIPAQNTGLGPEK	VRDKLMESKVRAPARAGAIAPLEVVIPAQN	EVVIPAQNTGLGPEKTSFFQALSIPTKISK	R	A	G	E	K	T	4	0	1	0	0	1	2	3	0	2	2	1	0	0	3	0	1	0	0	2	0	0	22	0	2144.18	AAEL010821-PA	AAEL010821-PA	113	134	yes	yes	2;3	2.6167e-21	176.4	By MS/MS	By MS/MS	By MS/MS	By MS/MS	By MS/MS	By MS/MS	2
AGAIPVILGGDQIELPYAETIEWR	ISSTLLQARLYEALRAGAIPVILGGDQIEL	GDQIELPYAETIEWRRAAVSLPKARITELH	R	A	G	W	R	R	3	1	0	1	0	1	3	3	0	4	2	0	0	0	2	0	1	1	1	1	0	0	24	0	2610.37	AAEL000483-PA	AAEL000483-PA	484	507	yes	yes	3	5.6918e-06	88.09	By MS/MS	By matching	By MS/MS	By MS/MS	By MS/MS	By MS/MS	1
AGAQILQVFESSAEHLSK	LLTDQIVDYLLMQVKAGAQILQVFESSAEH	QILQVFESSAEHLSKEQYLNIALPYLKRIR	K	A	G	S	K	E	3	0	0	0	0	2	2	1	1	1	2	1	0	1	0	3	0	0	0	1	0	0	18	0	1913.98	AAEL006693-PA;AAEL006693-PB	AAEL006693-PA	204	221	yes	no	2;3	5.4423e-10	145.71	By MS/MS	By MS/MS	By MS/MS	By MS/MS	By MS/MS	By MS/MS	2
AGASNNVLLTFWQR	NPNIEVNSIDISLNRAGASNNVLLTFWQRS	RAGASNNVLLTFWQRSQVDLGIGLDFGPDG	R	A	G	Q	R	S	2	1	2	0	0	1	0	1	0	0	2	0	0	1	0	1	1	1	0	1	0	0	14	0	1575.82	AAEL013496-PA	AAEL013496-PA	444	457	yes	yes	2;3	3.1573e-47	235.01	By MS/MS	By MS/MS	By MS/MS	By MS/MS	By MS/MS	By MS/MS	1
AGATCIGIIEHDGSIFNPQGIDPK	GFGNVGLHSCRYLCRAGATCIGIIEHDGSI	EHDGSIFNPQGIDPKALEDYRNEHGTIVGF	R	A	G	P	K	A	2	0	1	2	1	1	1	4	1	5	0	1	0	1	2	1	1	0	0	0	0	0	24	0	2509.23	AAEL010464-PG;AAEL010464-PF;AAEL010464-PE;AAEL010464-PD	AAEL010464-PG	317	340	yes	no	3	1.4029e-05	82.267	By MS/MS	By MS/MS	By MS/MS	By matching	By MS/MS	By MS/MS	1
AGAVPLFLR	NIASGTSAQTNQVVRAGAVPLFLRLLGSPA	TNQVVRAGAVPLFLRLLGSPAANVCEQAVW	R	A	G	L	R	L	2	1	0	0	0	0	0	1	0	0	2	0	0	1	1	0	0	0	0	1	0	0	9	0	942.565	AAEL011657-PA	AAEL011657-PA	154	162	yes	yes	2	0.0012502	122.79	By MS/MS						1
AGAWVLTGIVSLGVR	CGGDSGSPLMFYDVKAGAWVLTGIVSLGVR	AGAWVLTGIVSLGVRDCGTEGIPGVYTNVR	K	A	G	V	R	D	2	1	0	0	0	0	0	3	0	1	2	0	0	0	0	1	1	1	0	3	0	0	15	0	1497.87	AAEL022578-PA	AAEL022578-PA	365	379	yes	yes	2;3	1.7915e-13	152.54	By MS/MS	By MS/MS	By MS/MS	By MS/MS	By MS/MS	By MS/MS	11
AGDTDLSSEENDYLAQQR	HCSLPVNGISPTTIRAGDTDLSSEENDYLA	TDLSSEENDYLAQQRTILRIVRHSLHRHSR	R	A	G	Q	R	T	2	1	1	3	0	2	2	1	0	0	2	0	0	0	0	2	1	0	1	0	0	0	18	0	2010.88	AAEL009554-PA	AAEL009554-PA	137	154	yes	yes	2	8.9039e-79	272.33	By matching			By MS/MS	By MS/MS	By matching	1
AGDYINDYDPAQDPSVLNSHATAAFR	GKENMLKNRLIYNAKAGDYINDYDPAQDPS	QDPSVLNSHATAAFRYFHSQIEGRLDLVSE	K	A	G	F	R	Y	5	1	2	4	0	1	0	1	1	1	1	0	0	1	2	2	1	0	2	1	0	0	26	0	2807.28	AAEL006014-PA	AAEL006014-PA	399	424	yes	yes	3	1.4435e-08	110.94	By MS/MS	By MS/MS					1
AGDYVDIK	KHGTIPLSTYLKVYKAGDYVDIKGHGAVHK	TYLKVYKAGDYVDIKGHGAVHKGMPYKAYH	K	A	G	I	K	G	1	0	0	2	0	0	0	1	0	1	0	1	0	0	0	0	0	0	1	1	0	0	8	0	879.434	AAEL007715-PD;AAEL007715-PC	AAEL007715-PD	36	43	yes	no	2	0.021669	57.047	By MS/MS		By matching	By MS/MS	By matching	By MS/MS	1
AGEAVSSTTMK	VSEDSGVYMCKAINKAGEAVSSTTMKVKSK	AINKAGEAVSSTTMKVKSKSSIAGEPLLPE	K	A	G	M	K	V	2	0	0	0	0	0	1	1	0	0	0	1	1	0	0	2	2	0	0	1	0	0	11	0	1080.51	AAEL019618-PB;AAEL019618-PA;AAEL025187-PA	AAEL019618-PB	2627	2637	yes	no	2	0.035999	56.432						By MS/MS
AGECSEEEVEK	AHVVLKKADVDPFKRAGECSEEEVEKIVTI	PFKRAGECSEEEVEKIVTIISNPRQYKIPD	R	A	G	E	K	I	1	0	0	0	1	0	5	1	0	0	0	1	0	0	0	1	0	0	0	1	0	0	11	0	1265.51	AAEL009747-PA	AAEL009747-PA	56	66	yes	yes	2	0.00052752	94.692	By MS/MS		By matching			By matching	1
AGEDFNIHIPYTAFPK	KPMMDLRNVRDITVRAGEDFNIHIPYTAFP	GEDFNIHIPYTAFPKPVATWFANDEQLDDK	R	A	G	P	K	P	2	0	1	1	0	0	1	1	1	2	0	1	0	2	2	0	1	0	1	0	0	0	16	0	1818.89	AAEL002565-PE;AAEL002565-PD;AAEL002565-PC;AAEL002565-PB;AAEL002565-PA;AAEL002565-PH;AAEL002565-PF;AAEL002565-PG	AAEL002565-PE	5832	5847	yes	no	3	0.071012	23.799	By MS/MS		By MS/MS				1
AGEGEASKPTDSHIAR	IEGTAYQFRVKAINRAGEGEASKPTDSHIA	GEGEASKPTDSHIARSKNQPPKIDRYSLSN	R	A	G	A	R	S	3	1	0	1	0	0	2	2	1	1	0	1	0	0	1	2	1	0	0	0	0	0	16	1	1624.78	AAEL002565-PE;AAEL002565-PD;AAEL002565-PC;AAEL002565-PB;AAEL002565-PA;AAEL002565-PH;AAEL002565-PF;AAEL002565-PG	AAEL002565-PE	4512	4527	yes	no	4	0.037154	34.928	By MS/MS	By matching	By matching				1
AGEGQDYYIEQK	KPNTKYRVHVVGTTKAGEGQDYYIEQKTGT	TTKAGEGQDYYIEQKTGTGTAIVPDQPYFA	K	A	G	Q	K	T	1	0	0	1	0	2	2	2	0	1	0	1	0	0	0	0	0	0	2	0	0	0	12	0	1399.63	AAEL019549-PA;AAEL019549-PI;AAEL019549-PH;AAEL019549-PF;AAEL019549-PC;AAEL019549-PB	AAEL019549-PA	1003	1014	yes	no	2	4.4274e-23	196.52	By MS/MS	By MS/MS	By MS/MS	By MS/MS	By MS/MS	By MS/MS	1
AGEKNVLFHDR	GAKNEVVFEMFGEFKAGEKNVLFHDRAAKF	GEFKAGEKNVLFHDRAAKFGVAGNKIGEVD	K	A	G	D	R	A	1	1	1	1	0	0	1	1	1	0	1	1	0	1	0	0	0	0	0	1	0	0	11	1	1284.66	AAEL015458-PA	AAEL015458-PA	598	608	yes	yes	3	0.0012711	75.479	By MS/MS	By MS/MS	By MS/MS			By matching	1
AGEWDIATR	AHCVMNRSAETLIIRAGEWDIATRNEVIPY	ETLIIRAGEWDIATRNEVIPYQEQRVERIV	R	A	G	T	R	N	2	1	0	1	0	0	1	1	0	1	0	0	0	0	0	0	1	1	0	0	0	0	9	0	1017.49	AAEL002585-PA	AAEL002585-PA	172	180	yes	yes	2	2.038e-05	132.76	By MS/MS	By MS/MS	By MS/MS	By MS/MS	By MS/MS	By MS/MS	1
AGEWDMGATMEPIPYQER	CVKLFRTKPEQLIVRAGEWDMGATMEPIPY	WDMGATMEPIPYQERRVRKIKSHVGFKPLS	R	A	G	E	R	R	2	1	0	1	0	1	3	2	0	1	0	0	2	0	2	0	1	1	1	0	0	0	18	0	2079.9	AAEL002601-PB;AAEL002601-PA	AAEL002601-PB	390	407	yes	no	2;3	1.2052e-95	283.83	By MS/MS	By MS/MS	By MS/MS	By MS/MS	By MS/MS	By MS/MS	5
AGEWDTK	AHCVHIKEAESLTARAGEWDTKTESETLPY	EAESLTARAGEWDTKTESETLPYQEQKVQR	R	A	G	T	K	T	1	0	0	1	0	0	1	1	0	0	0	1	0	0	0	0	1	1	0	0	0	0	7	0	805.361	AAEL002624-PA	AAEL002624-PA	186	192	yes	yes	1;2	0.0054326	127.12	By MS/MS	By MS/MS	By MS/MS	By MS/MS	By MS/MS	By MS/MS	3
AGEWDTKTESETLPYQEQK	AHCVHIKEAESLTARAGEWDTKTESETLPY	DTKTESETLPYQEQKVQRIIIQPNYNSAVQ	R	A	G	Q	K	V	1	0	0	1	0	2	4	1	0	0	1	2	0	0	1	1	3	1	1	0	0	0	19	1	2239.03	AAEL002624-PA	AAEL002624-PA	186	204	yes	yes	2;3	9.2686e-183	360.48	By MS/MS	By MS/MS	By MS/MS	By MS/MS	By MS/MS	By MS/MS	2
AGEWDTMTTNEYIPHQER	AHCVMDKQANELTVRAGEWDTMTTNEYIPH	WDTMTTNEYIPHQERQVSSIIMHPNFNRNL	R	A	G	E	R	Q	1	1	1	1	0	1	3	1	1	1	0	0	1	0	1	0	3	1	1	0	0	0	18	0	2176.95	AAEL002610-PA	AAEL002610-PA	245	262	yes	yes	2;3;4	4.2992e-136	328.08	By MS/MS	By MS/MS	By MS/MS	By MS/MS	By MS/MS	By MS/MS	20
AGEWDTQTK	SHCVQNKSPVQLKIRAGEWDTQTKNEVYPA	VQLKIRAGEWDTQTKNEVYPASDRQVVEIV	R	A	G	T	K	N	1	0	0	1	0	1	1	1	0	0	0	1	0	0	0	0	2	1	0	0	0	0	9	0	1034.47	AAEL002629-PB	AAEL002629-PB	215	223	yes	yes	2	3.3149e-06	144.38	By MS/MS	By MS/MS	By MS/MS	By MS/MS	By MS/MS	By MS/MS	1
AGEWDTQTR	AHCVANKQQDTLLVRAGEWDTQTRNELYPH	DTLLVRAGEWDTQTRNELYPHHDRRVREVI	R	A	G	T	R	N	1	1	0	1	0	1	1	1	0	0	0	0	0	0	0	0	2	1	0	0	0	0	9	0	1062.47	AAEL002595-PB;AAEL002595-PA	AAEL002595-PB	228	236	yes	no	2	2.4107e-08	161.02	By MS/MS	By MS/MS	By MS/MS	By MS/MS	By MS/MS	By MS/MS	5
AGEWDTQTTK	AHCVQGFRRGQLKIRAGEWDTQTTKERLPF	QLKIRAGEWDTQTTKERLPFQERLVTRVNS	R	A	G	T	K	E	1	0	0	1	0	1	1	1	0	0	0	1	0	0	0	0	3	1	0	0	0	0	10	0	1135.51	AAEL002593-PA	AAEL002593-PA	206	215	yes	yes	2	3.0188e-18	186.76	By MS/MS	By MS/MS	By MS/MS	By MS/MS	By MS/MS	By MS/MS	2
AGEWDTSSVR	TTAHCVNNSDQYFVRAGEWDTSSVRELFAT	QYFVRAGEWDTSSVRELFATQTQKVAQVLV	R	A	G	V	R	E	1	1	0	1	0	0	1	1	0	0	0	0	0	0	0	2	1	1	0	1	0	0	10	0	1106.5	AAEL002590-PA	AAEL002590-PA	167	176	yes	yes	2	0.082767	39.622	By matching	By matching	By MS/MS	By matching	By matching	By matching	1
AGFAGDDAPR	DAGALVIDNGSGMCKAGFAGDDAPRAVFPS	SGMCKAGFAGDDAPRAVFPSIVGRPRHQGV	K	A	G	P	R	A	3	1	0	2	0	0	0	2	0	0	0	0	0	1	1	0	0	0	0	0	0	0	10	0	975.441	AAEL001673-PA;AAEL004631-PA;AAEL001928-PA;AAEL001951-PA;AAEL001951-PB;AAEL009451-PA;AAEL005961-PA;AAEL011197-PC;AAEL011197-PD;AAEL004616-PA	AAEL001951-PA	20	29	no	no	1;2	0.00055824	123.69	By MS/MS	By MS/MS	By MS/MS	By MS/MS	By MS/MS	By MS/MS	3
AGFDKETVDVTLENDFKPVGVHYVHTTK	RKVLSGQYTSKKESRAGFDKETVDVTLEND	NDFKPVGVHYVHTTKLLKDNYKEMDTKRAE	R	A	G	T	K	L	1	0	1	3	0	0	2	2	2	0	1	3	0	2	1	0	4	0	1	5	0	0	28	2	3145.57	AAEL026175-PA	AAEL026175-PA	2396	2423	yes	yes	4;5;6	2.0586e-21	157.95	By MS/MS	By MS/MS	By MS/MS	By MS/MS	By MS/MS	By MS/MS	2
AGFDKLNMENPWR	ENVATFEGGEGFWKRAGFDKLNMENPWRYG	KRAGFDKLNMENPWRYGSKMAPFDQEFHFI	R	A	G	W	R	Y	1	1	2	1	0	0	1	1	0	0	1	1	1	1	1	0	0	1	0	0	0	0	13	1	1576.75	AAEL003889-PA	AAEL003889-PA	323	335	yes	yes	3	8.7595e-06	113.99	By matching	By MS/MS	By matching	By matching	By MS/MS	By matching	1
AGFMNEK	ADDKTKCFSKCVLEKAGFMNEKGEIQEKTV	FSKCVLEKAGFMNEKGEIQEKTVIDKLSVD	K	A	G	E	K	G	1	0	1	0	0	0	1	1	0	0	0	1	1	1	0	0	0	0	0	0	0	0	7	0	795.359	AAEL002606-PA	AAEL002606-PA	71	77	yes	yes	1	0.031212	97.071	By MS/MS	By matching	By matching	By matching	By matching	By matching	1
AGFTPDFEYK	IENVDLDSCQREYEKAGFTPDFEYKRFCAR	REYEKAGFTPDFEYKRFCARQKGPNYVCSR	K	A	G	Y	K	R	1	0	0	1	0	0	1	1	0	0	0	1	0	2	1	0	1	0	1	0	0	0	10	0	1173.53	AAEL001098-PA	AAEL001098-PA	228	237	yes	yes	2	0.00041512	101.43	By MS/MS	By MS/MS	By MS/MS	By matching	By matching	By matching	1
AGFTPDFEYKR	IENVDLDSCQREYEKAGFTPDFEYKRFCAR	EYEKAGFTPDFEYKRFCARQKGPNYVCSRM	K	A	G	K	R	F	1	1	0	1	0	0	1	1	0	0	0	1	0	2	1	0	1	0	1	0	0	0	11	1	1329.64	AAEL001098-PA	AAEL001098-PA	228	238	yes	yes	2;3	7.9245e-22	195.32	By MS/MS	By MS/MS	By MS/MS	By MS/MS	By MS/MS	By MS/MS	2
AGFTSMLNTWK	QTYQDQNNLFDCRWRAGFTSMLNTWKQLEN	CRWRAGFTSMLNTWKQLENYNFQAKDCHKS	R	A	G	W	K	Q	1	0	1	0	0	0	0	1	0	0	1	1	1	1	0	1	2	1	0	0	0	0	11	0	1254.61	AAEL000668-PA	AAEL000668-PA	259	269	yes	yes	2	6.4782e-22	184.04	By MS/MS	By MS/MS	By MS/MS	By MS/MS	By MS/MS	By MS/MS	4
AGGAEPDAFEGQIGQAILELEMNSDLKPQLR	______________________________	ILELEMNSDLKPQLRDLYITRAREIEFNSK	K	A	G	L	R	D	4	1	1	2	0	3	4	4	0	2	4	1	1	1	2	1	0	0	0	0	0	0	31	1	3296.63	AAEL009496-PA	AAEL009496-PA	10	40	yes	yes	3;4	2.539e-16	140.71	By MS/MS	By matching	By MS/MS	By MS/MS	By MS/MS	By MS/MS	2
AGGEFHLLK	IMQQKEGKLFRFDGKAGGEFHLLKAGVSIS	FRFDGKAGGEFHLLKAGVSISNGLTWPENS	K	A	G	L	K	A	1	0	0	0	0	0	1	2	1	0	2	1	0	1	0	0	0	0	0	0	0	0	9	0	970.524	AAEL001020-PB;AAEL001020-PC;AAEL001020-PD	AAEL001020-PB	179	187	yes	no	1;2	0.0003419	109.01	By MS/MS	By MS/MS	By MS/MS	By MS/MS	By MS/MS	By MS/MS	1
AGGEGHINEPAAIAALQEASINENK	VDMKILRNPGQYHWRAGGEGHINEPAAIAA	AAIAALQEASINENKGAYARFRDTTMKSVQ	R	A	G	N	K	G	6	0	3	0	0	1	4	3	1	3	1	1	0	0	1	1	0	0	0	0	0	0	25	0	2503.23	AAEL014768-PB;AAEL014768-PC	AAEL014768-PB	847	871	yes	no	3	4.8736e-07	90.468				By MS/MS	By MS/MS
AGGEPISYVVHQYK	VVPGAGDLEIKFTPKAGGEPISYVVHQYKG	KAGGEPISYVVHQYKGPGVAMAMYNLDDSI	K	A	G	Y	K	G	1	0	0	0	0	1	1	2	1	1	0	1	0	0	1	1	0	0	2	2	0	0	14	0	1546.78	AAEL000746-PA	AAEL000746-PA	160	173	yes	yes	3	0.040525	40.025					By MS/MS
AGGGAQRPNGATQNK	______________________________	AGGGAQRPNGATQNKICQFKLVLLGESAVG	R	A	G	N	K	I	3	1	2	0	0	2	0	4	0	0	0	1	0	0	1	0	1	0	0	0	0	0	15	1	1425.71	AAEL007845-PK;AAEL007845-PJ;AAEL007845-PI;AAEL007845-PH;AAEL007845-PG;AAEL007845-PF;AAEL007845-PE;AAEL007845-PD;AAEL007845-PC;AAEL007845-PB;AAEL007845-PA	AAEL007845-PK	7	21	yes	no	3	0.00035751	84.046	By MS/MS					By matching	1
AGGIETIANDYSLR	GIDFGNESCYVAVAKAGGIETIANDYSLRA	KAGGIETIANDYSLRATPSCVAFAGRNRVL	K	A	G	L	R	A	2	1	1	1	0	0	1	2	0	2	1	0	0	0	0	1	1	0	1	0	0	0	14	0	1478.74	AAEL017315-PB;AAEL017315-PC	AAEL017315-PB	20	33	yes	no	2	3.0658e-18	166.66	By MS/MS	By MS/MS	By MS/MS	By MS/MS	By MS/MS	By MS/MS	1
AGGLNAVDLYVQWSLHNPK	RALPQTWRTKLKTLRAGGLNAVDLYVQWSL	NAVDLYVQWSLHNPKENQYVWDGIANIKDV	R	A	G	P	K	E	2	0	2	1	0	1	0	2	1	0	3	1	0	0	1	1	0	1	1	2	0	0	19	0	2081.07	AAEL004580-PC;AAEL004580-PB;AAEL004580-PA	AAEL004580-PC	60	78	yes	no	3	3.8423e-06	108.71	By MS/MS	By MS/MS	By MS/MS	By MS/MS	By MS/MS		1
AGGTDESYEQAK	TLDEIENAVKDKCIKAGGTDESYEQAKQGA	CIKAGGTDESYEQAKQGAQDLFNCVQGLVD	K	A	G	A	K	Q	2	0	0	1	0	1	2	2	0	0	0	1	0	0	0	1	1	0	1	0	0	0	12	0	1254.54	AAEL008485-PA	AAEL008485-PA	60	71	yes	yes	2	1.3056e-16	178.22	By MS/MS	By MS/MS	By MS/MS	By MS/MS	By MS/MS	By MS/MS	1
AGGYVEYNR	DHKPNNASELERIKRAGGYVEYNRVNGYLA	LERIKRAGGYVEYNRVNGYLALSRALGDFS	R	A	G	N	R	V	1	1	1	0	0	0	1	2	0	0	0	0	0	0	0	0	0	0	2	1	0	0	9	0	1027.47	AAEL011567-PD;AAEL011567-PC;AAEL011567-PB;AAEL011567-PA	AAEL011567-PD	167	175	yes	no	2	0.0022285	83.265	By MS/MS		By MS/MS				1
AGIDYEGGGCHFLR	HHDSSTYTINIALNRAGIDYEGGGCHFLRY	RAGIDYEGGGCHFLRYNCSVTDTRKGWMLM	R	A	G	L	R	Y	1	1	0	1	1	0	1	4	1	1	1	0	0	1	0	0	0	0	1	0	0	0	14	0	1550.69	AAEL008099-PA	AAEL008099-PA	666	679	yes	yes	3	7.1007e-06	105.65	By MS/MS	By MS/MS	By MS/MS	By matching	By MS/MS	By MS/MS	1
AGIEVNEK	GGKNSTLAVSKMLQKAGIEVNEKGTLAFAA	VSKMLQKAGIEVNEKGTLAFAATEIQLVNK	K	A	G	E	K	G	1	0	1	0	0	0	2	1	0	1	0	1	0	0	0	0	0	0	0	1	0	0	8	0	858.445	AAEL014079-PA	AAEL014079-PA	359	366	yes	yes	2	0.012506	67.169		By MS/MS	By MS/MS
AGIIDEQLCIGSETSGK	DRQICKRQFTGRQFKAGIIDEQLCIGSETS	IIDEQLCIGSETSGKDTCQGDSGGPIQTIL	K	A	G	G	K	D	1	0	0	1	1	1	2	3	0	3	1	1	0	0	0	2	1	0	0	0	0	0	17	0	1776.86	AAEL010867-PA	AAEL010867-PA	230	246	yes	yes	2	8.0258e-63	247.88	By MS/MS	By matching	By MS/MS				1
AGININHLGSEAYAATEIQLVNK	KGARNEVRVSRVFQKAGININHLGSEAYAA	GSEAYAATEIQLVNKFGGDGTQIFNANRPF	K	A	G	N	K	F	4	0	3	0	0	1	2	2	1	3	2	1	0	0	0	1	1	0	1	1	0	0	23	0	2425.26	AAEL014078-PB	AAEL014078-PB	349	371	yes	yes	2;3;4	7.6456e-277	425.03	By MS/MS	By MS/MS	By MS/MS	By MS/MS	By MS/MS	By MS/MS	28
AGINLLDTQLCAGGVK	LEVKDFRECAGSYQRAGINLLDTQLCAGGV	GINLLDTQLCAGGVKGQDTCSGDSGGPFTK	R	A	G	V	K	G	2	0	1	1	1	1	0	3	0	1	3	1	0	0	0	0	1	0	0	1	0	0	16	0	1628.86	AAEL000037-PA	AAEL000037-PA	289	304	yes	yes	2;3	1.1371e-09	141.85	By MS/MS	By MS/MS	By MS/MS	By matching	By matching	By matching	2
AGIQLSDTFVK	TDFVGDTHSSIFDAKAGIQLSDTFVKLISW	FDAKAGIQLSDTFVKLISWYDNEFGYSNRV	K	A	G	V	K	L	1	0	0	1	0	1	0	1	0	1	1	1	0	1	0	1	1	0	0	1	0	0	11	0	1177.63	AAEL016984-PA	AAEL016984-PA	296	306	yes	yes	2	4.4395e-07	133.57	By MS/MS	By MS/MS	By MS/MS	By MS/MS	By MS/MS	By MS/MS	2
AGITAYPWIAR	NCGVQYDDRIVGGERAGITAYPWIARIEHY	GGERAGITAYPWIARIEHYDQRNNKYAFHC	R	A	G	A	R	I	3	1	0	0	0	0	0	1	0	2	0	0	0	0	1	0	1	1	1	0	0	0	11	0	1217.66	AAEL000038-PA	AAEL000038-PA	139	149	yes	yes	2	0.0018023	81.548	By MS/MS	By MS/MS	By MS/MS				1
AGKPTKPAFLK	DPEELKYYWEEWFNKAGKPTKPAFLKYLNL	WFNKAGKPTKPAFLKYLNLTKEVATLNGFD	K	A	G	L	K	Y	2	0	0	0	0	0	0	1	0	0	1	3	0	1	2	0	1	0	0	0	0	0	11	2	1156.7	AAEL017451-PB;AAEL017451-PA	AAEL017451-PB	187	197	yes	no	2	0.0036976	96.342	By MS/MS	By MS/MS	By MS/MS	By MS/MS	By MS/MS	By MS/MS	1
AGKPVICATQMLESMIK	KVFLAQKSMIARCNRAGKPVICATQMLESM	KPVICATQMLESMIKKPRPTRAEISDVANA	R	A	G	I	K	K	2	0	0	0	1	1	1	1	0	2	1	2	2	0	1	1	1	0	0	1	0	0	17	1	1875.96	AAEL014913-PC;AAEL014913-PB;AAEL014913-PA	AAEL014913-PC	302	318	yes	no	2;3	1.6927e-12	154.47	By MS/MS	By MS/MS	By MS/MS	By MS/MS	By MS/MS	By MS/MS	4
AGLDTFEMLR	ACGNWDRVNPIPKDKAGLDTFEMLRESLDS	IPKDKAGLDTFEMLRESLDSVLKNLLLETS	K	A	G	L	R	E	1	1	0	1	0	0	1	1	0	0	2	0	1	1	0	0	1	0	0	0	0	0	10	0	1151.56	AAEL002141-PA	AAEL002141-PA	238	247	yes	yes	2	0.0040576	74.301	By MS/MS	By MS/MS		By MS/MS	By matching	By matching	1
AGLLFGGVGSDILFK	YMGELARLAIVKFTRAGLLFGGVGSDILFK	AGLLFGGVGSDILFKRGQFFTKYVSEIESD	R	A	G	F	K	R	1	0	0	1	0	0	0	4	0	1	3	1	0	2	0	1	0	0	0	1	0	0	15	0	1492.83	AAEL009387-PD;AAEL009387-PB;AAEL009387-PC;AAEL009387-PF;AAEL009387-PA;AAEL009387-PE	AAEL009387-PD	315	329	yes	no	2	4.7278e-05	97.214	By MS/MS	By MS/MS	By MS/MS	By MS/MS	By MS/MS	By MS/MS	1
AGLNSLIIGFVGVWR	VILRGKLKPDNVDFRAGLNSLIIGFVGVWR	AGLNSLIIGFVGVWRKAHMKDFEYSYKVYT	R	A	G	W	R	K	1	1	1	0	0	0	0	3	0	2	2	0	0	1	0	1	0	1	0	2	0	0	15	0	1600.91	AAEL018103-PA;AAEL018103-PB;AAEL026175-PA	AAEL018103-PA	1900	1914	no	no	2;3	2.4984e-20	181.53	By matching	By MS/MS	By MS/MS	By MS/MS	By MS/MS	By MS/MS	1
AGLNSLIIGFVGVWRK	VILRGKLKPDNVDFRAGLNSLIIGFVGVWR	GLNSLIIGFVGVWRKAHMKDFEYSYKVYTP	R	A	G	R	K	A	1	1	1	0	0	0	0	3	0	2	2	1	0	1	0	1	0	1	0	2	0	0	16	1	1729	AAEL018103-PA;AAEL018103-PB;AAEL026175-PA	AAEL018103-PA	1900	1915	no	no	3	0.05558	29.341		By matching	By matching		By MS/MS	By MS/MS
AGLQFPVGR	KGGKVKGKAKSRSNRAGLQFPVGRIHRLLR	KSRSNRAGLQFPVGRIHRLLRKGNYAERVG	R	A	G	G	R	I	1	1	0	0	0	1	0	2	0	0	1	0	0	1	1	0	0	0	0	1	0	0	9	0	943.524	AAEL027513-PA;AAEL021518-PA;AAEL028217-PA;AAEL027969-PA;AAEL027645-PA;AAEL027480-PA;AAEL027306-PA;AAEL027168-PA;AAEL026854-PA;AAEL026772-PA;AAEL026686-PA;AAEL026533-PA;AAEL026515-PA;AAEL026505-PA;AAEL026317-PA;AAEL026212-PA;AAEL026206-PA;AAEL026152-PA;AAEL026178-PA;AAEL023805-PA;AAEL022751-PA;AAEL024065-PA;AAEL023912-PA;AAEL026148-PA;AAEL025482-PA;AAEL024392-PA;AAEL022161-PA;AAEL025828-PA;AAEL003…	AAEL027513-PA	62	70	no	no	1;2	2.5317e-05	129.4	By MS/MS	By MS/MS	By MS/MS	By MS/MS	By MS/MS	By MS/MS	2
AGLSMQVVR	KHTPLRKLMNAYCDRAGLSMQVVRFRFDGQ	NAYCDRAGLSMQVVRFRFDGQPINENDTPT	R	A	G	V	R	F	1	1	0	0	0	1	0	1	0	0	1	0	1	0	0	1	0	0	0	2	0	0	9	0	959.522	AAEL015064-PB	AAEL015064-PB	49	57	yes	yes	2	0.00012335	122.13	By MS/MS	By MS/MS	By MS/MS	By MS/MS	By MS/MS	By MS/MS	1
AGLTFEFDVPVQGEPVPAK	PPKIDRYSLSNVKIRAGLTFEFDVPVQGEP	FEFDVPVQGEPVPAKEWTHKDNMIINTDRV	R	A	G	A	K	E	2	0	0	1	0	1	2	2	0	0	1	1	0	2	3	0	1	0	0	3	0	0	19	0	2000.03	AAEL002565-PE;AAEL002565-PD;AAEL002565-PC;AAEL002565-PB;AAEL002565-PA;AAEL002565-PH;AAEL002565-PF;AAEL002565-PG	AAEL002565-PE	4547	4565	yes	no	2	3.1208e-06	119.25	By MS/MS		By MS/MS	By MS/MS		By matching	1
AGLVAYNTEK	SAEDLKDKSHVERIKAGLVAYNTEKSKSYD	VERIKAGLVAYNTEKSKSYDEFEIVKGSVQ	K	A	G	E	K	S	2	0	1	0	0	0	1	1	0	0	1	1	0	0	0	0	1	0	1	1	0	0	10	0	1064.55	AAEL023294-PA;AAEL028188-PD;AAEL028188-PC;AAEL028188-PB;AAEL028188-PA	AAEL028188-PD	1236	1245	no	no	2	3.2181e-06	139.88	By MS/MS	By MS/MS	By MS/MS	By MS/MS	By MS/MS	By MS/MS	2
AGMTHIVR	DPAKPVHLTAFLAYKAGMTHIVREADRPGS	TAFLAYKAGMTHIVREADRPGSKINKKEVV	K	A	G	V	R	E	1	1	0	0	0	0	0	1	1	1	0	0	1	0	0	0	1	0	0	1	0	0	8	0	883.47	AAEL022104-PA	AAEL022104-PA	51	58	yes	yes	2	0.028453	52.683		By MS/MS	By MS/MS			By MS/MS
AGMVVVGLAR	ASSGIGAAITTDLAKAGMVVVGLARRVERV	TDLAKAGMVVVGLARRVERVEALKANLPES	K	A	G	A	R	R	2	1	0	0	0	0	0	2	0	0	1	0	1	0	0	0	0	0	0	3	0	0	10	0	971.559	AAEL017302-PA;AAEL001461-PA;AAEL017320-PA	AAEL017302-PA	29	38	no	no	2	0.00093665	89.55			By matching	By MS/MS	By MS/MS	By MS/MS
AGNCILLR	IAVDGQQTCTGPDGRAGNCILLRSCDSLFT	CTGPDGRAGNCILLRSCDSLFTLIKKKPLL	R	A	G	L	R	S	1	1	1	0	1	0	0	1	0	1	2	0	0	0	0	0	0	0	0	0	0	0	8	0	915.496	AAEL005064-PA	AAEL005064-PA	31	38	yes	yes	2	0.00014899	138.07	By MS/MS	By MS/MS	By MS/MS	By MS/MS		By MS/MS	1
AGNQLFHAAALLK	TMALYYQKLAMVFWKAGNQLFHAAALLKLF	WKAGNQLFHAAALLKLFQLSRDMKKNVTQE	K	A	G	L	K	L	4	0	1	0	0	1	0	1	1	0	3	1	0	1	0	0	0	0	0	0	0	0	13	0	1352.76	AAEL007078-PA;AAEL020187-PA	AAEL007078-PA	288	300	yes	no	3	0.00091947	71.085	By MS/MS	By matching					1
AGPNFSPETSMSFIR	QKFIDQINSKATTWKAGPNFSPETSMSFIR	AGPNFSPETSMSFIRGLMGVHKDADKFMPP	K	A	G	I	R	G	1	1	1	0	0	0	1	1	0	1	0	0	1	2	2	3	1	0	0	0	0	0	15	0	1639.77	AAEL009637-PA	AAEL009637-PA	47	61	yes	yes	2	5.0214e-09	130.1	By MS/MS	By MS/MS		By MS/MS	By MS/MS	By MS/MS	2
AGPSEPSDISDSVVAKPR	EEGHEYEFRVIAVNKAGPSEPSDISDSVVA	SEPSDISDSVVAKPRNLAPRIDRKNLDKKV	K	A	G	P	R	N	2	1	0	2	0	0	1	1	0	1	0	1	0	0	3	4	0	0	0	2	0	0	18	1	1810.91	AAEL002565-PE;AAEL002565-PD;AAEL002565-PC;AAEL002565-PB;AAEL002565-PA;AAEL002565-PH;AAEL002565-PF;AAEL002565-PG	AAEL002565-PE	3032	3049	yes	no	2;3	1.3599e-05	120.14	By MS/MS	By MS/MS	By MS/MS	By MS/MS	By MS/MS	By matching	1
AGPVVDILGDEMTR	______________________________	KAGPVVDILGDEMTRIIWDSIKEKLILPFL	K	A	G	T	R	I	1	1	0	2	0	0	1	2	0	1	1	0	1	0	1	0	1	0	0	2	0	0	14	0	1471.73	AAEL000746-PA	AAEL000746-PA	7	20	yes	yes	2	1.8183e-18	173.64	By MS/MS	By MS/MS	By MS/MS	By MS/MS	By MS/MS	By matching	1
AGPVVTDNGNFILDWHFPEEK	AKYGGSLKLRMAVAKAGPVVTDNGNFILDW	DNGNFILDWHFPEEKFDWDVVNRDIMMIPG	K	A	G	E	K	F	1	0	2	2	0	0	2	2	1	1	1	1	0	2	2	0	1	1	0	2	0	0	21	0	2384.14	AAEL011627-PA	AAEL011627-PA	208	228	yes	yes	3	0.026295	35.015	By matching			By MS/MS		By matching	1
AGPWVSDPVEDR	SRIKAVANFFGPSCKAGPWVSDPVEDRALK	SCKAGPWVSDPVEDRALKNKYPSLCQLCYN	K	A	G	D	R	A	1	1	0	2	0	0	1	1	0	0	0	0	0	0	2	1	0	1	0	2	0	0	12	0	1326.62	AAEL012949-PF;AAEL012949-PE;AAEL012949-PD;AAEL012949-PC;AAEL012949-PB;AAEL012949-PA	AAEL012949-PF	195	206	yes	no	2	0.0020722	74.162	By MS/MS						1
AGQAQFTVEHIK	STQWEVSVGRGMVSRAGQAQFTVEHIKVSF	VSRAGQAQFTVEHIKVSFEVQQPLDLRRKP	R	A	G	I	K	V	2	0	0	0	0	2	1	1	1	1	0	1	0	1	0	0	1	0	0	1	0	0	12	0	1327.69	AAEL009927-PB	AAEL009927-PB	342	353	yes	yes	2;3	1.0995e-07	138.66	By MS/MS	By MS/MS	By MS/MS	By MS/MS	By MS/MS	By MS/MS	1
AGQNLIGSIPEFYGSVDDWNVYQER	______________________________	EFYGSVDDWNVYQERLEQFFEVNDIAETKR	M	A	G	E	R	L	1	1	2	2	0	2	2	3	0	2	1	0	0	1	1	2	0	1	2	2	0	0	25	0	2856.34	AAEL026008-PA	AAEL026008-PA	2	26	yes	yes	3	1.0152e-06	95.71	By MS/MS	By MS/MS	By MS/MS		By MS/MS	By matching	1
AGQSDPSDASR	VEGNEYQFRVIAVNKAGQSDPSDASRTFTA	AVNKAGQSDPSDASRTFTAKPRFAPPKIDR	K	A	G	S	R	T	2	1	0	2	0	1	0	1	0	0	0	0	0	0	1	3	0	0	0	0	0	0	11	0	1089.47	AAEL002565-PE;AAEL002565-PD;AAEL002565-PC;AAEL002565-PB;AAEL002565-PA;AAEL002565-PH;AAEL002565-PF;AAEL002565-PG	AAEL002565-PE	3921	3931	yes	no	2	7.303e-05	109.29			By MS/MS		By MS/MS
AGQTVISLQYGSNK	EADKNERQFSDEQMRAGQTVISLQYGSNKG	RAGQTVISLQYGSNKGATQSGINFGNTRHM	R	A	G	N	K	G	1	0	1	0	0	2	0	2	0	1	1	1	0	0	0	2	1	0	1	1	0	0	14	0	1464.76	AAEL006922-PA	AAEL006922-PA	160	173	yes	yes	2	1.3128e-05	108.53	By matching	By matching		By MS/MS	By MS/MS	By matching	1
AGQVAVVHYTGTLADGK	QVVTLAAGDEATYPKAGQVAVVHYTGTLAD	QVAVVHYTGTLADGKVFDSSRTRGKPFRFT	K	A	G	G	K	V	3	0	0	1	0	1	0	3	1	0	1	1	0	0	0	0	2	0	1	3	0	0	17	0	1685.87	AAEL007883-PE;AAEL007883-PD	AAEL007883-PE	19	35	yes	no	2;3	2.0272e-37	210.14	By MS/MS	By MS/MS	By MS/MS	By MS/MS	By MS/MS	By matching	2
AGSAVDDFINQLLPLIEK	VNKLKTPRKIMLLVKAGSAVDDFINQLLPL	AVDDFINQLLPLIEKGDVIIDGGNSEHQDS	K	A	G	E	K	G	2	0	1	2	0	1	1	1	0	2	3	1	0	1	1	1	0	0	0	1	0	0	18	0	1942.04	AAEL005931-PB	AAEL005931-PB	79	96	yes	yes	2;3	5.8386e-50	236.92	By MS/MS			By MS/MS	By MS/MS	By matching	2
AGSCGGAYCADNAICK	CQDGYERDVSDFCVRAGSCGGAYCADNAIC	GSCGGAYCADNAICKYDPHQNIPYCYCPEG	R	A	G	C	K	Y	4	0	1	1	3	0	0	3	0	1	0	1	0	0	0	1	0	0	1	0	0	0	16	0	1673.66	AAEL007226-PA	AAEL007226-PA	861	876	yes	yes	2	0.070767	45.257			By MS/MS
AGSGCATNILK	DAFLKLDKDIRRKLKAGSGCATNILKNHIL	RKLKAGSGCATNILKNHILDITFCSLAAVN	K	A	G	L	K	N	2	0	1	0	1	0	0	2	0	1	1	1	0	0	0	1	1	0	0	0	0	0	11	0	1090.54	AAEL019935-PA;AAEL019935-PB	AAEL019935-PA	488	498	yes	no	2	2.872e-08	145.72	By matching	By MS/MS	By MS/MS	By MS/MS	By MS/MS	By MS/MS	1
AGTFAAFDQFGAELLQANHYASPEIQEK	LIERHQEHRTEVDARAGTFAAFDQFGAELL	LLQANHYASPEIQEKIENLAKAREDLERAW	R	A	G	E	K	I	6	0	1	1	0	3	3	2	1	1	2	1	0	3	1	1	1	0	1	0	0	0	28	0	3052.46	AAEL015065-PA;AAEL015065-PD;AAEL015065-PC;AAEL015065-PB	AAEL015065-PA	1339	1366	yes	no	3	1.1767e-11	116.72	By MS/MS		By MS/MS			By matching	1
AGTLYTYPENFR	______________________________	______________________________	M	A	G	F	R	A	1	1	1	0	0	0	1	1	0	0	1	0	0	1	1	0	2	0	2	0	0	0	12	0	1430.68	AAEL011288-PA	AAEL011288-PA	2	13	yes	yes	2	0.00089748	91.584	By matching	By matching	By matching	By MS/MS	By matching		1
AGTNPFQNLQK	______________________________	______________________________	M	A	G	Q	K	E	1	0	2	0	0	2	0	1	0	0	1	1	0	1	1	0	1	0	0	0	0	0	11	0	1216.62	AAEL008216-PA	AAEL008216-PA	2	12	yes	yes	2	0.021557	47.349				By MS/MS	By matching
AGTPAVYTDIGVFK	YYAVGMVSWGVGCGRAGTPAVYTDIGVFKE	RAGTPAVYTDIGVFKEWIDREMEQEGLSTS	R	A	G	F	K	E	2	0	0	1	0	0	0	2	0	1	0	1	0	1	1	0	2	0	1	2	0	0	14	0	1437.75	AAEL002580-PB	AAEL002580-PB	727	740	yes	yes	2	1.3998e-05	108.4	By MS/MS	By MS/MS	By MS/MS	By MS/MS	By MS/MS	By MS/MS	1
AGTPAVYTDIGVFKEWIDR	YYAVGMVSWGVGCGRAGTPAVYTDIGVFKE	AVYTDIGVFKEWIDREMEQEGLSTSYYEYV	R	A	G	D	R	E	2	1	0	2	0	0	1	2	0	2	0	1	0	1	1	0	2	1	1	2	0	0	19	1	2137.08	AAEL002580-PB	AAEL002580-PB	727	745	yes	yes	3	0.062408	36.253		By MS/MS			By matching
AGTPTNILNPVK	PVEQCTNAAFWGCERAGTPTNILNPVKSAR	CERAGTPTNILNPVKSARLRTLSSFNFKYG	R	A	G	V	K	S	1	0	2	0	0	0	0	1	0	1	1	1	0	0	2	0	2	0	0	1	0	0	12	0	1223.69	AAEL003889-PA	AAEL003889-PA	170	181	yes	yes	2	5.4637e-05	108.81	By MS/MS	By MS/MS	By MS/MS	By MS/MS	By MS/MS	By MS/MS	1
AGTSIENIEDDFR	QKKTFTAWCNSHLRKAGTSIENIEDDFRNG	RKAGTSIENIEDDFRNGLKLMLLLEVISGE	K	A	G	F	R	N	1	1	1	2	0	0	2	1	0	2	0	0	0	1	0	1	1	0	0	0	0	0	13	0	1465.67	AAEL007306-PE;AAEL007306-PD;AAEL007306-PC;AAEL007306-PB;AAEL007306-PF	AAEL007306-PE	52	64	yes	no	2	9.8796e-18	167.67	By MS/MS	By MS/MS	By MS/MS	By MS/MS	By MS/MS	By MS/MS	1
AGTVSIIGGGDTASCCAK	NGTKALMDAVVAATKAGTVSIIGGGDTASC	VSIIGGGDTASCCAKWGTESQVSHVSTGGG	K	A	G	A	K	W	3	0	0	1	2	0	0	4	0	2	0	1	0	0	0	2	2	0	0	1	0	0	18	0	1723.79	AAEL004988-PA	AAEL004988-PA	363	380	yes	yes	2	3.2599e-13	150.21	By MS/MS	By MS/MS	By MS/MS	By matching		By MS/MS	1
AGTYQAILK	QRCFVSGWGKDVFGKAGTYQAILKKVELPV	KDVFGKAGTYQAILKKVELPVVPNSQCQTS	K	A	G	L	K	K	2	0	0	0	0	1	0	1	0	1	1	1	0	0	0	0	1	0	1	0	0	0	9	0	963.539	AAEL002629-PB	AAEL002629-PB	297	305	yes	yes	2	6.621e-05	125.58	By MS/MS	By MS/MS	By MS/MS	By MS/MS	By MS/MS	By MS/MS	1
AGTYQAILKK	QRCFVSGWGKDVFGKAGTYQAILKKVELPV	DVFGKAGTYQAILKKVELPVVPNSQCQTSL	K	A	G	K	K	V	2	0	0	0	0	1	0	1	0	1	1	2	0	0	0	0	1	0	1	0	0	0	10	1	1091.63	AAEL002629-PB	AAEL002629-PB	297	306	yes	yes	2	0.0041172	87.251	By MS/MS	By MS/MS	By MS/MS		By matching		1
AGVFEFPWVAMVR	CGVAKRPQATTTAIRAGVFEFPWVAMVRSS	IRAGVFEFPWVAMVRSSRATPDHDPYCTGS	R	A	G	V	R	S	2	1	0	0	0	0	1	1	0	0	0	0	1	2	1	0	0	1	0	3	0	0	13	0	1507.76	AAEL001077-PA	AAEL001077-PA	387	399	yes	yes	2;3	9.9562e-06	120.12	By MS/MS	By MS/MS	By MS/MS	By MS/MS	By MS/MS	By MS/MS	3
AGVIFFR	DVVSTTTHKSLRGPRAGVIFFRKGVRSVKP	HKSLRGPRAGVIFFRKGVRSVKPNGDKVMY	R	A	G	F	R	K	1	1	0	0	0	0	0	1	0	1	0	0	0	2	0	0	0	0	0	1	0	0	7	0	808.46	AAEL002510-PB;AAEL002510-PD;AAEL002510-PC;AAEL002510-PA	AAEL002510-PB	258	264	yes	no	2	0.0020061	105.42	By MS/MS	By MS/MS	By MS/MS	By MS/MS	By MS/MS	By MS/MS	1
AGVLGQMEDFR	DPDSYRIGHTKVFFRAGVLGQMEDFRDQRL	VFFRAGVLGQMEDFRDQRLSKIMSWLQSWC	R	A	G	F	R	D	1	1	0	1	0	1	1	2	0	0	1	0	1	1	0	0	0	0	0	1	0	0	11	0	1221.58	AAEL005656-PB;AAEL005656-PA	AAEL005656-PB	766	776	no	no	2	0.0010726	86.744	By MS/MS	By MS/MS	By MS/MS	By MS/MS	By MS/MS	By MS/MS	1
AGVLGQMEDFRDQR	DPDSYRIGHTKVFFRAGVLGQMEDFRDQRL	RAGVLGQMEDFRDQRLSKIMSWLQSWCRGY	R	A	G	Q	R	L	1	2	0	2	0	2	1	2	0	0	1	0	1	1	0	0	0	0	0	1	0	0	14	1	1620.77	AAEL005656-PB;AAEL005656-PA	AAEL005656-PB	766	779	no	no	2;3	1.1816e-11	147.74	By MS/MS	By MS/MS	By MS/MS	By MS/MS	By MS/MS	By MS/MS	2
AGVLGQMEEFR	DPESYRIGHTKVFFRAGVLGQMEEFRDERL	VFFRAGVLGQMEEFRDERLSKIMSWMQSWC	R	A	G	F	R	D	1	1	0	0	0	1	2	2	0	0	1	0	1	1	0	0	0	0	0	1	0	0	11	0	1235.6	AAEL026217-PA	AAEL026217-PA	769	779	yes	yes	2	0.0080369	65.404	By MS/MS	By MS/MS	By MS/MS				1
AGVLGQMEEFRDER	DPESYRIGHTKVFFRAGVLGQMEEFRDERL	RAGVLGQMEEFRDERLSKIMSWMQSWCRGY	R	A	G	E	R	L	1	2	0	1	0	1	3	2	0	0	1	0	1	1	0	0	0	0	0	1	0	0	14	1	1635.77	AAEL026217-PA	AAEL026217-PA	769	782	yes	yes	2;3	5.618e-08	139.78	By MS/MS	By MS/MS	By MS/MS		By MS/MS	By MS/MS	2
AGVQYILDSVIESLLK	TVDQYYYGSRTLVQKAGVQYILDSVIESLL	GVQYILDSVIESLLKDPSRRFIYVESAFFF	K	A	G	L	K	D	1	0	0	1	0	1	1	1	0	2	3	1	0	0	0	2	0	0	1	2	0	0	16	0	1746.98	AAEL005763-PC;AAEL005763-PB	AAEL005763-PC	107	122	yes	no	2;3	5.6272e-05	92.925	By MS/MS	By MS/MS	By MS/MS	By MS/MS	By MS/MS	By MS/MS	2
AGVSDPSESSDPIVCK	VKDEEYEFRICAVNKAGVSDPSESSDPIVC	GVSDPSESSDPIVCKSRFVPPHFDKNALKD	K	A	G	C	K	S	1	0	0	2	1	0	1	1	0	1	0	1	0	0	2	4	0	0	0	2	0	0	16	0	1646.75	AAEL002565-PE;AAEL002565-PD;AAEL002565-PC;AAEL002565-PB;AAEL002565-PA;AAEL002565-PH;AAEL002565-PF;AAEL002565-PG	AAEL002565-PE	4807	4822	yes	no	2	5.3391e-05	93.839			By MS/MS
AGVSISNGLTWPENSNK	FRFDGKAGGEFHLLKAGVSISNGLTWPENS	VSISNGLTWPENSNKFYYIDSVALDIKEYD	K	A	G	N	K	F	1	0	3	0	0	0	1	2	0	1	1	1	0	0	1	3	1	1	0	1	0	0	17	0	1772.87	AAEL001020-PB;AAEL001020-PC;AAEL001020-PD	AAEL001020-PB	188	204	yes	no	2	2.6867e-37	206.58	By MS/MS	By MS/MS	By MS/MS	By MS/MS	By MS/MS	By MS/MS	3
AGWDGIDGSR	PGPRGIKGDSGDIGRAGWDGIDGSRGLPGP	GDIGRAGWDGIDGSRGLPGPRGFKGASGKP	R	A	G	S	R	G	1	1	0	2	0	0	0	3	0	1	0	0	0	0	0	1	0	1	0	0	0	0	10	0	1032.46	AAEL007963-PB	AAEL007963-PB	565	574	yes	yes	2	0.0018567	83.783	By MS/MS	By matching		By MS/MS	By MS/MS	By MS/MS	1
AGWQIDPFGHSR	LRLLNDTFGECGRPRAGWQIDPFGHSREQA	RPRAGWQIDPFGHSREQASLFAQMGYDGMF	R	A	G	S	R	E	1	1	0	1	0	1	0	2	1	1	0	0	0	1	1	1	0	1	0	0	0	0	12	0	1369.65	AAEL005749-PA	AAEL005749-PA	188	199	yes	yes	3	0.05014	30.875	By matching	By matching	By matching	By MS/MS	By MS/MS	By matching	1
AGWVQNPPENAVYLQQQSQQPTVSQSR	VVIALASHLVNAQNRAGWVQNPPENAVYLQ	YLQQQSQQPTVSQSRPIYFPQGQTINPARV	R	A	G	S	R	P	2	1	2	0	0	7	1	1	0	0	1	0	0	0	3	3	1	1	1	3	0	0	27	0	3039.48	AAEL014138-PA	AAEL014138-PA	27	53	yes	yes	3	2.08e-25	177.6	By MS/MS	By MS/MS	By MS/MS				1
AGWVQNPPENAVYLQQQSQQPTVSQSRPIYFPQGQTINPAR	VVIALASHLVNAQNRAGWVQNPPENAVYLQ	RPIYFPQGQTINPARVSTAPPPPAPSFSQG	R	A	G	A	R	V	3	2	3	0	0	9	1	2	0	2	1	0	0	1	6	3	2	1	2	3	0	0	41	1	4622.31	AAEL014138-PA	AAEL014138-PA	27	67	yes	yes	3;4	9.9656e-61	183.47		By MS/MS	By MS/MS
AGYPNFYVDR	GTEGAAATETQAVGRAGYPNFYVDRPFLYL	QAVGRAGYPNFYVDRPFLYLIRKRSTKNII	R	A	G	D	R	P	1	1	1	1	0	0	0	1	0	0	0	0	0	1	1	0	0	0	2	1	0	0	10	0	1200.56	AAEL002720-PA	AAEL002720-PA	353	362	yes	yes	2	0.0020732	82.426	By matching	By matching	By matching	By MS/MS	By MS/MS	By MS/MS	1
AGYPNFYVDRPFLYLIR	GTEGAAATETQAVGRAGYPNFYVDRPFLYL	YPNFYVDRPFLYLIRKRSTKNIIFIGHYSA	R	A	G	I	R	K	1	2	1	1	0	0	0	1	0	1	2	0	0	2	2	0	0	0	3	1	0	0	17	1	2103.09	AAEL002720-PA	AAEL002720-PA	353	369	yes	yes	2;3;4	1.9718e-77	263.89	By MS/MS	By MS/MS	By MS/MS	By MS/MS	By MS/MS	By MS/MS	6
AGYPNFYVDRPFLYLIRK	GTEGAAATETQAVGRAGYPNFYVDRPFLYL	PNFYVDRPFLYLIRKRSTKNIIFIGHYSAY	R	A	G	R	K	R	1	2	1	1	0	0	0	1	0	1	2	1	0	2	2	0	0	0	3	1	0	0	18	2	2231.19	AAEL002720-PA	AAEL002720-PA	353	370	yes	yes	4	0.067198	24.041	By matching	By matching	By MS/MS	By MS/MS	By matching	By MS/MS	1
AGYTIIEPTSGNTGIGLALGAAVK	GLRMIEEAERKGMLKAGYTIIEPTSGNTGI	SGNTGIGLALGAAVKGYKCIIVMPEKMSNE	K	A	G	V	K	G	4	0	1	0	0	0	1	5	0	3	2	1	0	0	1	1	3	0	1	1	0	0	24	0	2273.23	AAEL008468-PA	AAEL008468-PA	127	150	yes	yes	2;3	3.8542e-24	179.56	By MS/MS	By MS/MS	By MS/MS	By MS/MS	By MS/MS	By MS/MS	2
AHAAIEGKPPIHWNK	RAAQIIESYGYRANKAHAAIEGKPPIHWNK	AHAAIEGKPPIHWNKGLAAELILKSNFDRN	K	A	H	N	K	G	3	0	1	0	0	0	1	1	2	2	0	2	0	0	2	0	0	1	0	0	0	0	15	1	1667.89	AAEL010684-PA	AAEL010684-PA	232	246	yes	yes	2;3;4	1.985e-13	162.36	By MS/MS	By MS/MS	By MS/MS	By MS/MS	By MS/MS	By MS/MS	3
AHCSSNNQALPLDFKPDFR	FELLTYLAANGDEHRAHCSSNNQALPLDFK	SNNQALPLDFKPDFRKSRMFAETPDDIVEI	R	A	H	F	R	K	2	1	2	2	1	1	0	0	1	0	2	1	0	2	2	2	0	0	0	0	0	0	19	1	2216.04	AAEL000271-PD;AAEL000271-PC;AAEL000271-PE	AAEL000271-PD	165	183	yes	no	3	2.3555e-05	100.97	By matching		By MS/MS				1
AHDALTGLNQSVLK	EENTFFKTLSLIQQKAHDALTGLNQSVLKS	KAHDALTGLNQSVLKSLGFQSNDEVVETIQ	K	A	H	L	K	S	2	0	1	1	0	1	0	1	1	0	3	1	0	0	0	1	1	0	0	1	0	0	14	0	1465.79	AAEL008789-PA	AAEL008789-PA	45	58	yes	yes	2;3	2.83e-74	270.02	By MS/MS	By MS/MS	By MS/MS	By MS/MS	By MS/MS	By MS/MS	2
AHEAGLFVLLDVVHSHASK	SRCGTPDELKYMVDKAHEAGLFVLLDVVHS	GLFVLLDVVHSHASKNTQDGLNQFDGTNAC	K	A	H	S	K	N	3	0	0	1	0	0	1	1	3	0	3	1	0	1	0	2	0	0	0	3	0	0	19	0	2029.07	AAEL010602-PA	AAEL010602-PA	262	280	yes	yes	3;4;5	8.3783e-14	148.15	By MS/MS	By MS/MS	By MS/MS	By MS/MS	By MS/MS	By MS/MS	3
AHEAQDAGYR	CCDFLQNNKLLSIIRAHEAQDAGYRMYRKS	LSIIRAHEAQDAGYRMYRKSSTTGFPSLIT	R	A	H	Y	R	M	3	1	0	1	0	1	1	1	1	0	0	0	0	0	0	0	0	0	1	0	0	0	10	0	1116.49	AAEL019485-PD;AAEL019485-PC;AAEL019485-PB;AAEL019485-PA	AAEL019485-PD	295	304	yes	no	2	0.028225	58.981		By MS/MS	By MS/MS	By MS/MS		By MS/MS
AHEDYTKDNVMFMLETDVLDNAK	FGYAFEDLGIQFMARAHEDYTKDNVMFMLE	NVMFMLETDVLDNAKVLSGAPFSLVNHVLR	R	A	H	A	K	V	2	0	2	4	0	0	2	0	1	0	2	2	2	1	0	0	2	0	1	2	0	0	23	1	2698.23	AAEL006028-PA	AAEL006028-PA	925	947	yes	yes	3;4	1.633e-15	153.82	By MS/MS	By MS/MS	By MS/MS	By MS/MS	By MS/MS	By MS/MS	3
AHFAVFSPEDLLAAR	GLDRLDCLRKIQKGKAHFAVFSPEDLLAAR	AHFAVFSPEDLLAARWAGAEILVTSELRFH	K	A	H	A	R	W	4	1	0	1	0	0	1	0	1	0	2	0	0	2	1	1	0	0	0	1	0	0	15	0	1642.85	AAEL012949-PF;AAEL012949-PE;AAEL012949-PD;AAEL012949-PC;AAEL012949-PB;AAEL012949-PA	AAEL012949-PF	85	99	yes	no	2	0.0086093	54.471	By MS/MS		By matching				1
AHFEEAMK	AMDMDEDDPVPNITRAHFEEAMKFARRSVS	PVPNITRAHFEEAMKFARRSVSDNDIRKYE	R	A	H	M	K	F	2	0	0	0	0	0	2	0	1	0	0	1	1	1	0	0	0	0	0	0	0	0	8	0	961.433	AAEL010585-PA	AAEL010585-PA	732	739	yes	yes	2	0.069071	43.814	By matching		By matching		By MS/MS	By matching	1
AHGLFECYWK	AEKCNMFEGANGCEKAHGLFECYWKNKEIF	NGCEKAHGLFECYWKNKEIFA_________	K	A	H	W	K	N	1	0	0	0	1	0	1	1	1	0	1	1	0	1	0	0	0	1	1	0	0	0	10	0	1309.59	AAEL001826-PA	AAEL001826-PA	118	127	yes	yes	2;3	0.0016369	85.161		By matching	By MS/MS
AHGTYDVK	EFDFLLKRFNDELVRAHGTYDVKKHKADLT	FNDELVRAHGTYDVKKHKADLTSTFKFVPT	R	A	H	V	K	K	1	0	0	1	0	0	0	1	1	0	0	1	0	0	0	0	1	0	1	1	0	0	8	0	889.429	AAEL009955-PB	AAEL009955-PB	2310	2317	yes	yes	2	0.0019975	89.296				By MS/MS	By MS/MS	By MS/MS
AHHNPMHTSINGVY	KITTTDNPRRRIQNRAHHNPMHTSINGVY_	RAHHNPMHTSINGVY_______________	R	A	H	V	Y	-	1	0	2	0	0	0	0	1	3	1	0	0	1	0	1	1	1	0	1	1	0	0	14	0	1576.72	AAEL005951-PD;AAEL005951-PC	AAEL005951-PD	392	405	yes	no	3	0.02483	45.79	By MS/MS		By matching		By matching		1
AHIAQLCEK	ADAILGNAMFTHYDRAHIAQLCEKAGLLQR	FTHYDRAHIAQLCEKAGLLQRALEHYTDLY	R	A	H	E	K	A	2	0	0	0	1	1	1	0	1	1	1	1	0	0	0	0	0	0	0	0	0	0	9	0	1068.54	AAEL022819-PD;AAEL022819-PB	AAEL022819-PD	612	620	yes	no	2	0.00038934	106.91	By MS/MS	By MS/MS	By matching			By MS/MS	1
AHIFGQHVADYMR	GYSAENKSFNAEVHRAHIFGQHVADYMRTL	HRAHIFGQHVADYMRTLEEEDEDAYKRQFS	R	A	H	M	R	T	2	1	0	1	0	1	0	1	2	1	0	0	1	1	0	0	0	0	1	1	0	0	13	0	1543.74	AAEL004325-PA	AAEL004325-PA	197	209	yes	yes	2	0.00077371	84.658	By MS/MS						1
AHLEQVGVR	VNSPQILLLSGIGPKAHLEQVGVRPIHDLP	SGIGPKAHLEQVGVRPIHDLPGVGHNLHNH	K	A	H	V	R	P	1	1	0	0	0	1	1	1	1	0	1	0	0	0	0	0	0	0	0	2	0	0	9	0	1007.55	AAEL005769-PC;AAEL005769-PB;AAEL005769-PA	AAEL005769-PC	334	342	yes	no	2	6.9166e-07	149.4		By MS/MS		By MS/MS	By MS/MS	By MS/MS
AHMTFNYGELNHVVTIGWK	IQSRSEDYLSIDGTKAHMTFNYGELNHVVT	FNYGELNHVVTIGWKNRNVRRNNCSGTLIE	K	A	H	W	K	N	1	0	2	0	0	0	1	2	2	1	1	1	1	1	0	0	2	1	1	2	0	0	19	0	2216.08	AAEL018347-PB;AAEL018347-PC	AAEL018347-PB	316	334	yes	no	4	0.0013057	57.936	By matching	By matching		By MS/MS	By matching	By matching	1
AHSSMMGEGYAQR	LGDVYVNDAFGTAHRAHSSMMGEGYAQRAA	HRAHSSMMGEGYAQRAAGLLLNKELRYFSQ	R	A	H	Q	R	A	2	1	0	0	0	1	1	2	1	0	0	0	2	0	0	2	0	0	1	0	0	0	13	0	1423.6	AAEL004988-PA	AAEL004988-PA	170	182	yes	yes	2;3	8.0335e-26	196.27	By MS/MS	By MS/MS	By MS/MS	By MS/MS	By MS/MS	By MS/MS	8
AHSWEDFMDLISPQDVAK	LAGYNDYREFCGFKRAHSWEDFMDLISPQD	WEDFMDLISPQDVAKLQSLYASIDDVDLTV	R	A	H	A	K	L	2	0	0	3	0	1	1	0	1	1	1	1	1	1	1	2	0	1	0	1	0	0	18	0	2087.96	AAEL006014-PA	AAEL006014-PA	531	548	yes	yes	3	1.1281e-06	119.96	By MS/MS		By MS/MS				1
AHVESRPDEETEGIGGK	VLRWLSDNAHALETRAHVESRPDEETEGIG	VESRPDEETEGIGGKIEELTESIRELRREM	R	A	H	G	K	I	1	1	0	1	0	0	4	3	1	1	0	1	0	0	1	1	1	0	0	1	0	0	17	1	1809.85	AAEL001851-PC;AAEL001851-PB;AAEL001851-PA	AAEL001851-PC	136	152	yes	no	2;3;4	8.8929e-19	173.68	By MS/MS	By MS/MS	By MS/MS	By MS/MS	By MS/MS	By MS/MS	3
AHVESRPDEETEGIGGKIEELTESIR	VLRWLSDNAHALETRAHVESRPDEETEGIG	EGIGGKIEELTESIRELRREMAELKSDRDS	R	A	H	I	R	E	1	2	0	1	0	0	7	3	1	3	1	1	0	0	1	2	2	0	0	1	0	0	26	2	2880.41	AAEL001851-PC;AAEL001851-PB;AAEL001851-PA	AAEL001851-PC	136	161	yes	no	3;4	3.7619e-87	258.83	By MS/MS	By MS/MS	By MS/MS	By MS/MS	By MS/MS	By MS/MS	2
AHYTFGEPVEGK	RTLLIAEKEISLDVKAHYTFGEPVEGKLRV	DVKAHYTFGEPVEGKLRVDLFTNPLFRRAT	K	A	H	G	K	L	1	0	0	0	0	0	2	2	1	0	0	1	0	1	1	0	1	0	1	1	0	0	12	0	1333.63	AAEL000087-PB	AAEL000087-PB	248	259	yes	yes	2	8.9009e-08	140.16		By matching	By matching	By MS/MS	By MS/MS	By MS/MS
AIAALTAVHGTEFQGGSK	EKVANYEHLQSITDKAIAALTAVHGTEFQG	ALTAVHGTEFQGGSKHETIYPSSGGSIDWA	K	A	I	S	K	H	4	0	0	0	0	1	1	3	1	1	1	1	0	1	0	1	2	0	0	1	0	0	18	0	1756.91	AAEL003781-PB;AAEL003781-PA	AAEL003781-PB	317	334	yes	no	3	6.2099e-05	86.411		By MS/MS	By MS/MS	By MS/MS	By matching	By matching
AIAELGIYPAVDPLDSTSR	ATTFAHLDATTVLSRAIAELGIYPAVDPLD	LGIYPAVDPLDSTSRIMDPNIIGAEHYNIA	R	A	I	S	R	I	3	1	0	2	0	0	1	1	0	2	2	0	0	0	2	2	1	0	1	1	0	0	19	0	1987.03	AAEL003393-PA;AAEL002827-PA	AAEL003393-PA	364	382	yes	no	2;3	7.5446e-28	185.59	By MS/MS	By MS/MS	By MS/MS	By MS/MS	By MS/MS	By MS/MS	2
AIAITTNQQLLK	IPWMTGYLSNDGAVRAIAITTNQQLLKDLN	AVRAIAITTNQQLLKDLNANITTLLPLLLE	R	A	I	L	K	D	2	0	1	0	0	2	0	0	0	2	2	1	0	0	0	0	2	0	0	0	0	0	12	0	1312.77	AAEL005200-PE;AAEL005200-PD;AAEL005200-PC;AAEL005200-PB	AAEL005200-PE	378	389	yes	no	2	3.9885e-11	149.82	By MS/MS	By MS/MS	By MS/MS	By MS/MS	By MS/MS	By MS/MS	1
AIASFHHPAGYAYGYIR	TLERGYSPSEAREIRAIASFHHPAGYAYGY	ASFHHPAGYAYGYIRMTQLIGNDGSQSDTI	R	A	I	I	R	M	4	1	0	0	0	0	0	2	2	2	0	0	0	1	1	1	0	0	3	0	0	0	17	0	1892.93	AAEL002559-PB	AAEL002559-PB	836	852	yes	yes	3;4	2.3413e-05	90.707	By matching	By MS/MS	By MS/MS				1
AIATGWGTIGYGEATSPMLLK	RPICLPMSGELKNHRAIATGWGTIGYGEAT	GTIGYGEATSPMLLKVVLDMFAHDECSVQF	R	A	I	L	K	V	3	0	0	0	0	0	1	4	0	2	2	1	1	0	1	1	3	1	1	0	0	0	21	0	2136.09	AAEL011991-PA;AAEL011991-PB	AAEL011991-PA	270	290	yes	no	2;3	8.5194e-52	225.32	By MS/MS	By MS/MS	By MS/MS	By MS/MS	By MS/MS	By MS/MS	4
AIATLDK	NVSELFRNFAQTFNKAIATLDKEFRELYKL	NFAQTFNKAIATLDKEFRELYKLVQEYFDS	K	A	I	D	K	E	2	0	0	1	0	0	0	0	0	1	1	1	0	0	0	0	1	0	0	0	0	0	7	0	730.423	AAEL009955-PB	AAEL009955-PB	2591	2597	yes	yes	1	3.9664e-05	142.64	By MS/MS	By matching	By matching	By matching	By MS/MS	By matching	1
AIATLDKEFR	NVSELFRNFAQTFNKAIATLDKEFRELYKL	QTFNKAIATLDKEFRELYKLVQEYFDSFDE	K	A	I	F	R	E	2	1	0	1	0	0	1	0	0	1	1	1	0	1	0	0	1	0	0	0	0	0	10	1	1162.63	AAEL009955-PB	AAEL009955-PB	2591	2600	yes	yes	2	3.0295e-12	179.68	By matching	By MS/MS	By MS/MS	By MS/MS	By MS/MS	By MS/MS	1
AIATLDKEFRELYK	NVSELFRNFAQTFNKAIATLDKEFRELYKL	KAIATLDKEFRELYKLVQEYFDSFDEFKVI	K	A	I	Y	K	L	2	1	0	1	0	0	2	0	0	1	2	2	0	1	0	0	1	0	1	0	0	0	14	2	1695.92	AAEL009955-PB	AAEL009955-PB	2591	2604	yes	yes	3;4	0.0003081	85.457		By MS/MS	By MS/MS	By matching	By MS/MS	By matching
AIDAVLWNEDEGAWLDYDLINKK	QKAQLYEAKAEEIKKAIDAVLWNEDEGAWL	EDEGAWLDYDLINKKHRHYFVPTNLSPLWT	K	A	I	K	K	H	3	0	2	4	0	0	2	1	0	2	3	2	0	0	0	0	0	2	1	1	0	0	23	1	2690.32	AAEL009658-PF;AAEL009658-PE;AAEL009658-PD	AAEL009658-PF	359	381	yes	no	3	0.057807	25.408		By matching				By MS/MS
AIDEFNANNR	MPQFRSDVKYDDRKRAIDEFNANNRWKKRG	DDRKRAIDEFNANNRWKKRGIAVVPMQYWL	R	A	I	N	R	W	2	1	3	1	0	0	1	0	0	1	0	0	0	1	0	0	0	0	0	0	0	0	10	0	1162.54	AAEL026787-PA	AAEL026787-PA	968	977	yes	yes	2	2.5625e-18	189.14			By matching	By MS/MS	By MS/MS
AIDPNYLANAR	VSYPNRTINGVFDLKAIDPNYLANARISWN	FDLKAIDPNYLANARISWNTTEAIELKLDA	K	A	I	A	R	I	3	1	2	1	0	0	0	0	0	1	1	0	0	0	1	0	0	0	1	0	0	0	11	0	1216.62	AAEL018103-PA;AAEL018103-PB;AAEL026175-PA	AAEL018103-PA	1599	1609	no	no	2	1.7278e-10	147.19	By matching	By MS/MS	By matching	By matching	By MS/MS	By MS/MS	1
AIDQSDIIMTFLNK	SADDVDVLFTEADNKAIDQSDIIMTFLNKN	KAIDQSDIIMTFLNKNHHVSEVRHEKGRRL	K	A	I	N	K	N	1	0	1	2	0	1	0	0	0	3	1	1	1	1	0	1	1	0	0	0	0	0	14	0	1607.82	AAEL009167-PA	AAEL009167-PA	115	128	yes	yes	2;3	0.0038616	67.153	By MS/MS	By MS/MS	By MS/MS	By MS/MS	By MS/MS	By MS/MS	2
AIDSEPEPDVQAELLHSLAK	YLEGMWLYICPELLKAIDSEPEPDVQAELL	PEPDVQAELLHSLAKCIETLGAACLSKETM	K	A	I	A	K	C	3	0	0	2	0	1	3	0	1	1	3	1	0	0	2	2	0	0	0	1	0	0	20	0	2161.09	AAEL010159-PA	AAEL010159-PA	754	773	yes	yes	3	0.0005155	65.784	By matching	By matching	By MS/MS		By MS/MS	By matching	1
AIDSGFYIK	KKLQLIEDHELRIKRAIDSGFYIKANRTNI	ELRIKRAIDSGFYIKANRTNINLRAAEAID	R	A	I	I	K	A	1	0	0	1	0	0	0	1	0	2	0	1	0	1	0	1	0	0	1	0	0	0	9	0	1012.52	AAEL013990-PB	AAEL013990-PB	342	350	yes	yes	2	0.0037031	75.854	By matching	By MS/MS	By MS/MS	By MS/MS	By MS/MS		1
AIDTIFSAYQAR	ILVTGWTSNINGSNRAIDTIFSAYQARGGH	SNRAIDTIFSAYQARGGHNFVVIDTSYFVD	R	A	I	A	R	G	3	1	0	1	0	1	0	0	0	2	0	0	0	1	0	1	1	0	1	0	0	0	12	0	1354.69	AAEL012311-PC;AAEL012311-PB	AAEL012311-PC	149	160	yes	no	2;3	3.5031e-16	168.8	By MS/MS	By MS/MS	By MS/MS	By MS/MS	By MS/MS	By MS/MS	2
AIDYLQK	YMDNTDTLTYGIKAKAIDYLQKGYQNQLKY	LTYGIKAKAIDYLQKGYQNQLKYKLRDGSF	K	A	I	Q	K	G	1	0	0	1	0	1	0	0	0	1	1	1	0	0	0	0	0	0	1	0	0	0	7	0	849.46	AAEL001163-PA;AAEL025055-PA	AAEL001163-PA	905	911	yes	no	2	0.010529	72.021	By matching				By matching	By MS/MS	1
AIDYVLENMK	DTFGARPAGSDQLEKAIDYVLENMKQDGLE	DQLEKAIDYVLENMKQDGLENVHTENATVP	K	A	I	M	K	Q	1	0	1	1	0	0	1	0	0	1	1	1	1	0	0	0	0	0	1	1	0	0	10	0	1194.6	AAEL011658-PA	AAEL011658-PA	143	152	yes	yes	2	0.00040583	101.72	By MS/MS	By MS/MS	By matching	By matching	By matching	By matching	1
AIEDSVPDTITTYHVSGFALSPTLGLGVIQQPVSFTVR	WLWKSFSMDGRNNFKAIEDSVPDTITTYHV	LGLGVIQQPVSFTVRKKFYLVANLPYSIKR	K	A	I	V	R	K	2	1	0	2	0	2	1	3	1	3	3	0	0	2	3	4	5	0	1	5	0	0	38	0	4015.09	AAEL001794-PB	AAEL001794-PB	687	724	no	no	3;4;5;6	1.3724e-42	166.27	By MS/MS	By MS/MS	By MS/MS	By MS/MS	By MS/MS	By MS/MS	5
AIEEDVK	KIAKCFKSMVGDAKKAIEEDVKGFKECTAK	SMVGDAKKAIEEDVKGFKECTAKKDSNAYQ	K	A	I	V	K	G	1	0	0	1	0	0	2	0	0	1	0	1	0	0	0	0	0	0	0	1	0	0	7	0	802.407	AAEL010228-PA	AAEL010228-PA	170	176	yes	yes	2	0.030518	53.71	By matching		By MS/MS	By matching	By matching	By matching	1
AIEEQEEEER	FKERIRKRAQEKLQKAIEEQEEEERKARLG	EKLQKAIEEQEEEERKARLGPGGLDPVEVF	K	A	I	E	R	K	1	1	0	0	0	1	6	0	0	1	0	0	0	0	0	0	0	0	0	0	0	0	10	0	1260.55	AAEL010057-PB;AAEL010057-PA	AAEL010057-PB	269	278	yes	no	2	0.00040832	101.64	By MS/MS					By MS/MS	1
AIEFGTSINPR	SNANRVTVLGSTIKKAIEFGTSINPRRCSF	TIKKAIEFGTSINPRRCSFNALQTAGIKID	K	A	I	P	R	R	1	1	1	0	0	0	1	1	0	2	0	0	0	1	1	1	1	0	0	0	0	0	11	0	1203.62	AAEL006333-PA	AAEL006333-PA	444	454	yes	yes	2	2.2065e-08	145.92		By matching			By MS/MS	By MS/MS
AIELLGGTLGSK	GTQSNMNVNEVISNRAIELLGGTLGSKTPV	SNRAIELLGGTLGSKTPVHPNDHVNKSQSS	R	A	I	S	K	T	1	0	0	0	0	0	1	3	0	1	3	1	0	0	0	1	1	0	0	0	0	0	12	0	1157.67	AAEL008167-PD;AAEL008167-PC;AAEL008167-PB	AAEL008167-PD	122	133	yes	no	2	1.1945e-07	137.98	By MS/MS	By MS/MS	By MS/MS	By MS/MS	By MS/MS	By MS/MS	1
AIELVVNGEAAK	AEEPKLQRLDKCGHKAIELVVNGEAAKSRE	GHKAIELVVNGEAAKSREFPHMALIGYGVA	K	A	I	A	K	S	3	0	1	0	0	0	2	1	0	1	1	1	0	0	0	0	0	0	0	2	0	0	12	0	1212.67	AAEL011991-PA;AAEL011991-PB	AAEL011991-PA	139	150	yes	no	2	1.6536e-07	134.68	By MS/MS	By MS/MS	By MS/MS	By MS/MS	By MS/MS	By MS/MS	2
AIESGSAPR	VRRIQKLYGKRRGGRAIESGSAPRLCTVTK	KRRGGRAIESGSAPRLCTVTKYDAVVADST	R	A	I	P	R	L	2	1	0	0	0	0	1	1	0	1	0	0	0	0	1	2	0	0	0	0	0	0	9	0	886.451	AAEL002655-PA	AAEL002655-PA	298	306	yes	yes	2	0.00056799	98.997	By MS/MS	By MS/MS	By MS/MS	By MS/MS	By MS/MS	By MS/MS	1
AIESVANQGK	VVSMKFLGDEETVRKAIESVANQGKAK___	ETVRKAIESVANQGKAK_____________	K	A	I	G	K	A	2	0	1	0	0	1	1	1	0	1	0	1	0	0	0	1	0	0	0	1	0	0	10	0	1015.53	AAEL006070-PA	AAEL006070-PA	244	253	yes	yes	2	1.9912e-12	170.32	By MS/MS	By MS/MS	By MS/MS	By MS/MS	By MS/MS	By MS/MS	1
AIEVDLNDSNK	SFDQWGVELGKQLAKAIEVDLNDSNKTTSH	QLAKAIEVDLNDSNKTTSHDSSTNGLINFI	K	A	I	N	K	T	1	0	2	2	0	0	1	0	0	1	1	1	0	0	0	1	0	0	0	1	0	0	11	0	1216.59	AAEL012994-PA	AAEL012994-PA	527	537	yes	yes	2	5.6088e-05	113.62	By matching	By matching	By matching	By MS/MS	By MS/MS	By MS/MS	1
AIFEGTQQLTTGLVGSVIHKPK	WDSLSRSINKVEGTKAIFEGTQQLTTGLVG	QLTTGLVGSVIHKPKLESLLEGKGGDSSIC	K	A	I	P	K	L	1	0	0	0	0	2	1	3	1	2	2	2	0	1	1	1	3	0	0	2	0	0	22	1	2323.29	AAEL009993-PA	AAEL009993-PA	2371	2392	yes	yes	3;4	1.8955e-07	125.09	By matching	By matching	By MS/MS	By MS/MS	By MS/MS	By MS/MS	2
AIFGESDELVADK	DLNIGWVILGHSERRAIFGESDELVADKVA	RRAIFGESDELVADKVAHALAEGLKVIACI	R	A	I	D	K	V	2	0	0	2	0	0	2	1	0	1	1	1	0	1	0	1	0	0	0	1	0	0	13	0	1392.68	AAEL002542-PA	AAEL002542-PA	99	111	yes	yes	2	0.00093244	82.171		By MS/MS	By MS/MS		By MS/MS	By MS/MS
AIGDLISEAMK	EEIAQVATISANGDRAIGDLISEAMKRVGK	NGDRAIGDLISEAMKRVGKDGVITVKDGKT	R	A	I	M	K	R	2	0	0	1	0	0	1	1	0	2	1	1	1	0	0	1	0	0	0	0	0	0	11	0	1146.6	AAEL011584-PA	AAEL011584-PA	178	188	yes	yes	2	0.0055661	68.657		By MS/MS	By matching			By matching
AIGGGLSSVGGGSSTIK	SGLGIGGGFSSSSGRAIGGGLSSVGGGSST	GGGLSSVGGGSSTIKYTTTSSSSRKSYKH_	R	A	I	I	K	Y	1	0	0	0	0	0	0	6	0	2	1	1	0	0	0	4	1	0	0	1	0	0	17	0	1446.77	sp|C_P02538|K2C6A_HUMAN;CON__P02538;sp|C_P48668|K2C6C_HUMAN;CON__P48668	sp|C_P48668|K2C6C_HUMAN	534	550	no	no	2	4.7936e-13	150.14	By MS/MS		By MS/MS		By MS/MS	By matching	1
AIGLDLDVHPINLIAGDHLKPEFVK	AKLSPPGRAVELTAKAIGLDLDVHPINLIA	INLIAGDHLKPEFVKMNPQHTIPLIVDEDG	K	A	I	V	K	M	2	0	1	3	0	0	1	2	2	3	4	2	0	1	2	0	0	0	0	2	0	0	25	1	2723.5	AAEL007962-PA	AAEL007962-PA	24	48	yes	yes	5	0.080762	18.699	By MS/MS		By matching				1
AIGQSLQTR	LYFDLPDNYLTDRYRAIGQSLQTRFSTNIS	LTDRYRAIGQSLQTRFSTNISTRVPLQNIT	R	A	I	T	R	F	1	1	0	0	0	2	0	1	0	1	1	0	0	0	0	1	1	0	0	0	0	0	9	0	972.535	AAEL013496-PA	AAEL013496-PA	43	51	yes	yes	2	0.00036712	107.9	By MS/MS	By matching	By MS/MS	By MS/MS	By MS/MS	By MS/MS	1
AIGTPIPR	TVNVKEGEPVRLFARAIGTPIPRITWQKDG	PVRLFARAIGTPIPRITWQKDGIPLQPGPD	R	A	I	P	R	I	1	1	0	0	0	0	0	1	0	2	0	0	0	0	2	0	1	0	0	0	0	0	8	0	823.492	AAEL019618-PB;AAEL019618-PA	AAEL019618-PB	550	557	yes	no	2	0.0037457	83.614	By matching	By matching	By MS/MS			By matching	1
AIHEAVTR	SMCGLTENNVKYVAKAIHEAVTRASSKI__	NVKYVAKAIHEAVTRASSKI__________	K	A	I	T	R	A	2	1	0	0	0	0	1	0	1	1	0	0	0	0	0	0	1	0	0	1	0	0	8	0	895.488	AAEL012579-PA	AAEL012579-PA	396	403	yes	yes	2	0.0032542	85.212	By MS/MS	By MS/MS	By MS/MS	By MS/MS	By MS/MS	By matching	1
AIHFAGSDWHYER	GFYHLNGNYRIDFPRAIHFAGSDWHYERRP	PRAIHFAGSDWHYERRPQGFAAPDKLTCLG	R	A	I	E	R	R	2	1	0	1	0	0	1	1	2	1	0	0	0	1	0	1	0	1	1	0	0	0	13	0	1587.72	AAEL019468-PC;AAEL019468-PA;AAEL019468-PD;AAEL019468-PE;AAEL019468-PB	AAEL019468-PC	271	283	yes	no	2;3	3.4939e-12	157.66	By MS/MS	By MS/MS	By MS/MS				2
AIHGLSVEPGENAK	EKLRVPTNIRPHFLKAIHGLSVEPGENAKF	KAIHGLSVEPGENAKFSCQIDEESNVQWLK	K	A	I	A	K	F	2	0	1	0	0	0	2	2	1	1	1	1	0	0	1	1	0	0	0	1	0	0	14	0	1420.73	AAEL025514-PA	AAEL025514-PA	1659	1672	yes	yes	3	0.0034972	57.583	By MS/MS	By MS/MS	By MS/MS	By MS/MS	By MS/MS	By MS/MS	1
AIHPTNLDQAR	INKVVSDATKGQIKRAIHPTNLDQARLLLL	QIKRAIHPTNLDQARLLLLSVLFFQGEWTF	R	A	I	A	R	L	2	1	1	1	0	1	0	0	1	1	1	0	0	0	1	0	1	0	0	0	0	0	11	0	1234.64	AAEL028034-PB;AAEL011777-PB;AAEL028034-PA;AAEL011777-PC	AAEL028034-PB	220	230	yes	no	2;3	2.5934e-07	138.98	By MS/MS	By MS/MS	By MS/MS	By MS/MS	By MS/MS	By MS/MS	5
AIHVGQDAEQWK	AEDGFRAQPKGFATKAIHVGQDAEQWKSRA	ATKAIHVGQDAEQWKSRAVVPPISMSTTFK	K	A	I	W	K	S	2	0	0	1	0	2	1	1	1	1	0	1	0	0	0	0	0	1	0	1	0	0	12	0	1380.68	AAEL004059-PB	AAEL004059-PB	28	39	yes	yes	2;3	1.7107e-16	176.48	By MS/MS	By MS/MS	By MS/MS	By MS/MS	By matching	By MS/MS	2
AIHVTLADPDGNEIK	VLLLDEATKPVHKPKAIHVTLADPDGNEIK	AIHVTLADPDGNEIKVWPYAMLQNGVFQSQ	K	A	I	I	K	V	2	0	1	2	0	0	1	1	1	2	1	1	0	0	1	0	1	0	0	1	0	0	15	0	1591.82	AAEL017023-PB	AAEL017023-PB	159	173	yes	yes	2;3	2.4984e-61	244.71	By MS/MS	By MS/MS	By MS/MS	By MS/MS	By MS/MS	By MS/MS	2
AIIAPHNQVK	DFVDRLSNNPHFRTKAIIAPHNQVKSVSFL	HFRTKAIIAPHNQVKSVSFLIKAKKLGEIA	K	A	I	V	K	S	2	0	1	0	0	1	0	0	1	2	0	1	0	0	1	0	0	0	0	1	0	0	10	0	1089.63	AAEL000087-PB	AAEL000087-PB	754	763	yes	yes	2	0.00012739	113.7	By MS/MS	By MS/MS	By MS/MS	By MS/MS	By MS/MS	By MS/MS	1
AIIDELADLR	NEAKTQVDKAMKDIKAIIDELADLRDIDVQ	MKDIKAIIDELADLRDIDVQSLDALEDRLM	K	A	I	L	R	D	2	1	0	2	0	0	1	0	0	2	2	0	0	0	0	0	0	0	0	0	0	0	10	0	1127.62	AAEL005187-PD;AAEL005187-PC;AAEL005187-PB	AAEL005187-PD	1535	1544	yes	no	2	0.0036079	76.827	By MS/MS						1
AIIEVLAR	______________________________	GFGTDEKAIIEVLARRGIVQRLEIAQAFKT	K	A	I	A	R	R	2	1	0	0	0	0	1	0	0	2	1	0	0	0	0	0	0	0	0	1	0	0	8	0	883.549	AAEL011302-PI;AAEL011302-PH;AAEL011302-PG;AAEL011302-PF;AAEL011302-PE;AAEL011302-PD;AAEL011302-PC;AAEL011302-PA;AAEL011302-PJ;AAEL011302-PB	AAEL011302-PI	10	17	yes	no	2	0.0052839	78.616	By MS/MS	By MS/MS	By matching	By matching	By matching	By MS/MS	1
AIISADELAK	LADFRDLVSWINGMKAIISADELAKDVAGA	INGMKAIISADELAKDVAGAEALLERHQEH	K	A	I	A	K	D	3	0	0	1	0	0	1	0	0	2	1	1	0	0	0	1	0	0	0	0	0	0	10	0	1029.57	AAEL015065-PA;AAEL015065-PD;AAEL015065-PC;AAEL015065-PB	AAEL015065-PA	385	394	yes	no	2	0.080752	40.058	By matching		By MS/MS		By MS/MS		1
AIKSVLATLDLK	IVHSDDTEKVPNPARAIKSVLATLDLKVKG	PARAIKSVLATLDLKVKGIGLHVVTPVKNL	R	A	I	L	K	V	2	0	0	1	0	0	0	0	0	1	3	2	0	0	0	1	1	0	0	1	0	0	12	1	1270.79	AAEL009955-PB	AAEL009955-PB	3185	3196	yes	yes	3	0.027931	44.367				By MS/MS	By matching
AIKSVLATLDLKVK	IVHSDDTEKVPNPARAIKSVLATLDLKVKG	RAIKSVLATLDLKVKGIGLHVVTPVKNLGI	R	A	I	V	K	G	2	0	0	1	0	0	0	0	0	1	3	3	0	0	0	1	1	0	0	2	0	0	14	2	1497.95	AAEL009955-PB	AAEL009955-PB	3185	3198	yes	yes	3	0.080982	32.53				By matching	By MS/MS
AILEIFQHIHQPELHTSSWEESK	KDVKYGDEIFLKKQKAILEIFQHIHQPELH	IHQPELHTSSWEESKGFDIEQYLDHYTNAE	K	A	I	S	K	G	1	0	0	0	0	2	4	0	3	3	2	1	0	1	1	3	1	1	0	0	0	0	23	0	2758.37	AAEL013757-PA	AAEL013757-PA	38	60	yes	yes	4;5	0.0051433	48.872	By matching	By matching		By MS/MS	By MS/MS	By MS/MS	1
AILFEKYDDNDVMVAVADKDITR	LKGEDQPATSTSDLKAILFEKYDDNDVMVA	DNDVMVAVADKDITRDQDLKAPLEFDASDS	K	A	I	T	R	D	3	1	1	5	0	0	1	0	0	2	1	2	1	1	0	0	1	0	1	3	0	0	23	2	2640.31	AAEL015458-PA	AAEL015458-PA	445	467	yes	yes	3;4	1.5715e-15	159.16	By matching	By MS/MS	By MS/MS	By MS/MS	By MS/MS	By MS/MS	1
AILGEWFEFQPEQNPSFR	HVACLYPNKHMKNSKAILGEWFEFQPEQNP	GEWFEFQPEQNPSFRWLDLPFVTRKECNAE	K	A	I	F	R	W	1	1	1	0	0	2	3	1	0	1	1	0	0	3	2	1	0	1	0	0	0	0	18	0	2194.05	AAEL013857-PA;AAEL013857-PB	AAEL013857-PA	182	199	no	no	2;3	1.287e-78	270.27	By MS/MS	By MS/MS	By MS/MS	By MS/MS	By MS/MS	By MS/MS	2
AILHDHYNR	IENGEICNLEPEVRRAILHDHYNRLSNSHL	EPEVRRAILHDHYNRLSNSHLNDIALLQLA	R	A	I	N	R	L	1	1	1	1	0	0	0	0	2	1	1	0	0	0	0	0	0	0	1	0	0	0	9	0	1137.57	AAEL014350-PB	AAEL014350-PB	185	193	yes	yes	2	0.015918	62.464		By MS/MS
AILLDLEPGTMEAVR	ASAVSRSSGGKYVPRAILLDLEPGTMEAVR	AILLDLEPGTMEAVRSGAYGKLFRPDNFVF	R	A	I	V	R	S	2	1	0	1	0	0	2	1	0	1	3	0	1	0	1	0	1	0	0	1	0	0	15	0	1626.87	AAEL002848-PA	AAEL002848-PA	69	83	yes	yes	2	2.4691e-09	138.99	By MS/MS	By MS/MS	By MS/MS	By MS/MS	By MS/MS	By MS/MS	2
AILPFAAFR	ENERIVASVPMMFQKAILPFAAFRELEAQI	PMMFQKAILPFAAFRELEAQIVELPYGSDR	K	A	I	F	R	E	3	1	0	0	0	0	0	0	0	1	1	0	0	2	1	0	0	0	0	0	0	0	9	0	1004.58	AAEL028034-PB;AAEL011777-PB;AAEL028034-PA;AAEL011777-PC	AAEL028034-PB	276	284	yes	no	2	0.00067159	94.407	By MS/MS	By MS/MS	By MS/MS				1
AILQSGSLLVPR	HSPLVQNRGAPLFHRAILQSGSLLVPRHVA	FHRAILQSGSLLVPRHVADDPVEGAKDIAK	R	A	I	P	R	H	1	1	0	0	0	1	0	1	0	1	3	0	0	0	1	2	0	0	0	1	0	0	12	0	1252.75	AAEL021128-PA	AAEL021128-PA	231	242	yes	yes	2	4.5854e-06	126.07	By MS/MS	By MS/MS	By MS/MS	By MS/MS	By MS/MS	By MS/MS	1
AILWTGEEEGLLGGQAYK	TYLKAMGLRAKRTIRAILWTGEEEGLLGGQ	WTGEEEGLLGGQAYKEAHLENERKEFNFFF	R	A	I	Y	K	E	2	0	0	0	0	1	3	4	0	1	3	1	0	0	0	0	1	1	1	0	0	0	18	0	1933.98	AAEL011658-PA	AAEL011658-PA	388	405	yes	yes	2;3	6.0043e-63	245.94	By MS/MS	By MS/MS	By MS/MS	By MS/MS	By MS/MS	By MS/MS	2
AIMGYLVEK	IPTLVDNGFSLWESRAIMGYLVEKYGKDDK	SLWESRAIMGYLVEKYGKDDKLYPKDPQKR	R	A	I	E	K	Y	1	0	0	0	0	0	1	1	0	1	1	1	1	0	0	0	0	0	1	1	0	0	9	0	1022.55	AAEL001061-PC	AAEL001061-PC	67	75	yes	yes	2	0.016388	58.981	By MS/MS		By matching	By matching	By MS/MS	By MS/MS	1
AINEALNGLLIDEEDYQGLR	LVKTYLRSVQSLNNKAINEALNGLLIDEED	LNGLLIDEEDYQGLRTSIDAFDNFDNIALA	K	A	I	L	R	T	2	1	2	2	0	1	3	2	0	2	4	0	0	0	0	0	0	0	1	0	0	0	20	0	2245.12	AAEL022819-PD;AAEL022819-PB	AAEL022819-PD	1463	1482	yes	no	3	2.5512e-06	109.72	By MS/MS		By MS/MS				1
AINFINEPDGIVGFIIDR	EVRWFKDGLPVHHTKAINFINEPDGIVGFI	FINEPDGIVGFIIDRATPEDAGIYTCEVVN	K	A	I	D	R	A	1	1	2	2	0	0	1	2	0	5	0	0	0	2	1	0	0	0	0	1	0	0	18	0	2002.05	AAEL025514-PA	AAEL025514-PA	3390	3407	yes	yes	3	3.0289e-06	109.04	By MS/MS	By MS/MS	By MS/MS	By MS/MS	By MS/MS	By MS/MS	1
AINFLSSGYQNQLR	YLNETNTAAEDVRTKAINFLSSGYQNQLRY	KAINFLSSGYQNQLRYKRSDGAFSVWGQSH	K	A	I	L	R	Y	1	1	2	0	0	2	0	1	0	1	2	0	0	1	0	2	0	0	1	0	0	0	14	0	1609.82	AAEL001794-PB;AAEL019958-PA	AAEL001794-PB	930	943	yes	no	2;3	1.0122e-46	224.64	By MS/MS	By MS/MS	By MS/MS	By MS/MS	By MS/MS	By MS/MS	2
AINIFIR	DSCVGQRESQLRLGKAINIFIRYGYLSISM	ESQLRLGKAINIFIRYGYLSISMKVISYND	K	A	I	I	R	Y	1	1	1	0	0	0	0	0	0	3	0	0	0	1	0	0	0	0	0	0	0	0	7	0	845.512	AAEL010469-PA	AAEL010469-PA	43	49	yes	yes	2	0.0017885	109.88	By matching	By matching	By matching	By MS/MS	By MS/MS	By MS/MS	1
AINPLGEAVTTASMR	LTHVREEDEGVYMCRAINPLGEAVTTASMR	AINPLGEAVTTASMRIRTKASIQMDSQHPE	R	A	I	M	R	I	3	1	1	0	0	0	1	1	0	1	1	0	1	0	1	1	2	0	0	1	0	0	15	0	1529.79	AAEL019618-PB;AAEL019618-PA;AAEL025187-PA	AAEL019618-PB	2491	2505	yes	no	2	1.456e-09	142.1	By MS/MS		By MS/MS		By matching		1
AINVANDIR	FVWVGPKANRVEKLKAINVANDIRDRDHNG	RVEKLKAINVANDIRDRDHNGRATVHIVDE	K	A	I	I	R	D	2	1	2	1	0	0	0	0	0	2	0	0	0	0	0	0	0	0	0	1	0	0	9	0	984.535	AAEL006102-PA	AAEL006102-PA	217	225	yes	yes	2	1.922e-05	133.55	By MS/MS	By MS/MS	By MS/MS	By MS/MS	By MS/MS	By MS/MS	3
AINVANDIRDR	FVWVGPKANRVEKLKAINVANDIRDRDHNG	EKLKAINVANDIRDRDHNGRATVHIVDEFS	K	A	I	D	R	D	2	2	2	2	0	0	0	0	0	2	0	0	0	0	0	0	0	0	0	1	0	0	11	1	1255.66	AAEL006102-PA	AAEL006102-PA	217	227	yes	yes	2;3	1.2661e-39	225.68	By MS/MS	By MS/MS	By MS/MS	By MS/MS	By MS/MS	By MS/MS	2
AINVANDIRDRDHNGR	FVWVGPKANRVEKLKAINVANDIRDRDHNG	INVANDIRDRDHNGRATVHIVDEFSTLTDQ	K	A	I	G	R	A	2	3	3	3	0	0	0	1	1	2	0	0	0	0	0	0	0	0	0	1	0	0	16	2	1834.91	AAEL006102-PA	AAEL006102-PA	217	232	yes	yes	3	0.00019471	87.932	By matching	By MS/MS	By matching	By matching	By MS/MS	By MS/MS	1
AIPEINEK	IFQVADYGLVADLFKAIPEINEKC______	LVADLFKAIPEINEKC______________	K	A	I	E	K	C	1	0	1	0	0	0	2	0	0	2	0	1	0	0	1	0	0	0	0	0	0	0	8	0	912.492	AAEL013739-PA;AAEL024747-PA	AAEL013739-PA	321	328	yes	no	2	0.040461	50.127			By MS/MS
AIPGTGSVER	QMAGLRFMQRMAEEKAIPGTGSVERTSSNG	MAEEKAIPGTGSVERTSSNGTKTVWTYKEW	K	A	I	E	R	T	1	1	0	0	0	0	1	2	0	1	0	0	0	0	1	1	1	0	0	1	0	0	10	0	985.519	AAEL009838-PB;AAEL009838-PA	AAEL009838-PB	1300	1309	yes	no	2	0.00053629	97.635	By MS/MS	By MS/MS	By MS/MS	By MS/MS	By MS/MS	By MS/MS	1
AIPLGFACPR	CNSILSLDTGACPGKAIPLGFACPRTAKGN	ACPGKAIPLGFACPRTAKGNYFLKTNDKFP	K	A	I	P	R	T	2	1	0	0	1	0	0	1	0	1	1	0	0	1	2	0	0	0	0	0	0	0	10	0	1100.58	AAEL012311-PC;AAEL012311-PB	AAEL012311-PC	344	353	yes	no	2	0.0060662	69.198	By MS/MS	By MS/MS	By MS/MS	By matching	By matching		1
AIQDLTNK	ARKSKPNNITVEVTRAIQDLTNKWWQEYVD	ITVEVTRAIQDLTNKWWQEYVDTNQTVVDS	R	A	I	N	K	W	1	0	1	1	0	1	0	0	0	1	1	1	0	0	0	0	1	0	0	0	0	0	8	0	901.487	AAEL009695-PB	AAEL009695-PB	149	156	yes	yes	2	0.0080158	71.296		By matching	By MS/MS	By matching	By MS/MS
AIQDQIAEAQQINDQMTNENNDLANYIR	QLLQSDLAKHMNILRAIQDQIAEAQQINDQ	DQMTNENNDLANYIREQYNVAGLSGHIDPV	R	A	I	I	R	E	4	1	5	3	0	5	2	0	0	4	1	0	1	0	0	0	1	0	1	0	0	0	28	0	3232.51	AAEL012086-PA	AAEL012086-PA	376	403	yes	yes	2;3;4	9.9483e-263	404.52	By MS/MS	By MS/MS	By MS/MS	By MS/MS	By MS/MS	By MS/MS	5
AIQIFPAVLHPK	AKTGQVGELLSNDSRAIQIFPAVLHPKSRG	DSRAIQIFPAVLHPKSRGYIELKTNNPLDH	R	A	I	P	K	S	2	0	0	0	0	1	0	0	1	2	1	1	0	1	2	0	0	0	0	1	0	0	12	0	1332.79	AAEL005769-PC;AAEL005769-PB;AAEL005769-PA	AAEL005769-PC	442	453	yes	no	2;3	0.00025817	99.802	By MS/MS	By MS/MS	By MS/MS	By MS/MS	By MS/MS	By MS/MS	2
AISAATQIR	YVYVGPSAKRVEKIKAISAATQIRDQDHAG	RVEKIKAISAATQIRDQDHAGRANLHILDE	K	A	I	I	R	D	3	1	0	0	0	1	0	0	0	2	0	0	0	0	0	1	1	0	0	0	0	0	9	0	929.529	AAEL006095-PA;AAEL006095-PB;AAEL006095-PD;AAEL006095-PC	AAEL006095-PA	186	194	yes	no	2	0.013664	61.962	By matching	By MS/MS			By matching	By matching	1
AISEPKPLLMR	MEFSGRFKTYKIGLRAISEPKPLLMRQLGV	IGLRAISEPKPLLMRQLGVQKASGILEEFL	R	A	I	M	R	Q	1	1	0	0	0	0	1	0	0	1	2	1	1	0	2	1	0	0	0	0	0	0	11	1	1253.72	AAEL018103-PA;AAEL018103-PB;AAEL026175-PA	AAEL018103-PA	1970	1980	no	no	2;3	0.00014757	102.06	By matching	By matching	By MS/MS	By MS/MS	By MS/MS	By MS/MS	1
AISGVQTVR	GTIGHVAHGKSTVVKAISGVQTVRFKNELE	KSTVVKAISGVQTVRFKNELERNITIKLGY	K	A	I	V	R	F	1	1	0	0	0	1	0	1	0	1	0	0	0	0	0	1	1	0	0	2	0	0	9	0	929.529	AAEL010826-PB;AAEL010826-PA	AAEL010826-PB	62	70	yes	no	2	0.060735	45.081			By MS/MS
AISHGQVDR	NCAWLHKMIDRMELRAISHGQVDRTCDGTL	DRMELRAISHGQVDRTCDGTLFNDICCLLE	R	A	I	D	R	T	1	1	0	1	0	1	0	1	1	1	0	0	0	0	0	1	0	0	0	1	0	0	9	0	981.499	AAEL001417-PA	AAEL001417-PA	269	277	yes	yes	2	0.066743	43.808	By MS/MS		By matching	By matching	By MS/MS		1
AISLVSTR	MELVKEALGTVGATKAISLVSTREEISDLL	GTVGATKAISLVSTREEISDLLSMDKHIDL	K	A	I	T	R	E	1	1	0	0	0	0	0	0	0	1	1	0	0	0	0	2	1	0	0	1	0	0	8	0	845.497	AAEL006834-PA	AAEL006834-PA	544	551	yes	yes	2	0.0013822	99.375	By MS/MS	By matching	By matching				1
AITASDRPYVTK	TENVQSYEEIENAFRAITASDRPYVTKDEL	AFRAITASDRPYVTKDELYSNLTKDMADYC	R	A	I	T	K	D	2	1	0	1	0	0	0	0	0	1	0	1	0	0	1	1	2	0	1	1	0	0	12	1	1320.7	AAEL015065-PA;AAEL015065-PD;AAEL015065-PC;AAEL015065-PB	AAEL015065-PA	2356	2367	yes	no	2;3	0.0074346	80.037	By MS/MS		By MS/MS	By MS/MS		By matching	2
AITDGVDQYGTK	GSQFSGDGFLEINPRAITDGVDQYGTKLAV	NPRAITDGVDQYGTKLAVMFSTTHNNGMLL	R	A	I	T	K	L	1	0	0	2	0	1	0	2	0	1	0	1	0	0	0	0	2	0	1	1	0	0	12	0	1266.61	AAEL018219-PC;AAEL018219-PF;AAEL018219-PG;AAEL018219-PD;AAEL018219-PE;AAEL018219-PB	AAEL018219-PC	3665	3676	yes	no	2	0.032665	55.806	By matching				By MS/MS	By matching	1
AITPNIDR	LDDFRPAIKSFGDTKAITPNIDRIVNNGYY	KSFGDTKAITPNIDRIVNNGYYFTNAFAQQ	K	A	I	D	R	I	1	1	1	1	0	0	0	0	0	2	0	0	0	0	1	0	1	0	0	0	0	0	8	0	898.487	AAEL025001-PA	AAEL025001-PA	50	57	yes	yes	2	0.027983	54.205						By MS/MS
AITSAYYR	IKAQIWDTAGQERYRAITSAYYRGAVGALL	AGQERYRAITSAYYRGAVGALLVYDIAKHL	R	A	I	Y	R	G	2	1	0	0	0	0	0	0	0	1	0	0	0	0	0	1	1	0	2	0	0	0	8	0	943.476	AAEL009317-PB;AAEL009317-PA	AAEL009317-PB	75	82	yes	no	2	0.011011	68.422	By MS/MS		By MS/MS				1
AITVATVATTPFEGQKPGTSGLR	______________________________	TTPFEGQKPGTSGLRKKVKVFTQKNYTENF	M	A	I	L	R	K	3	1	0	0	0	1	1	3	0	1	1	1	0	1	2	1	5	0	0	2	0	0	23	1	2301.23	AAEL010037-PB	AAEL010037-PB	2	24	yes	yes	3	1.692e-10	134.29	By MS/MS	By MS/MS	By MS/MS	By MS/MS	By MS/MS	By matching	1
AIVAPGK	YPPKDVQEELARIAKAIVAPGKGILAADES	EELARIAKAIVAPGKGILAADESTATCGKR	K	A	I	G	K	G	2	0	0	0	0	0	0	1	0	1	0	1	0	0	1	0	0	0	0	1	0	0	7	0	654.406	AAEL005766-PA;AAEL005766-PB	AAEL005766-PA	22	28	yes	no	1	0.050499	87.839	By matching	By matching	By matching	By MS/MS	By matching	By matching	1
AIVDMLHWFAGK	EEISALPECESRLYKAIVDMLHWFAGKQIR	LYKAIVDMLHWFAGKQIRNMASVGGNIMTG	K	A	I	G	K	Q	2	0	0	1	0	0	0	1	1	1	1	1	1	1	0	0	0	1	0	1	0	0	12	0	1386.71	AAEL002683-PA	AAEL002683-PA	345	356	yes	yes	3	0.0023219	67.153	By MS/MS	By MS/MS	By MS/MS	By MS/MS	By MS/MS	By MS/MS	1
AIVHESYQQGEHK	LRESFAQTQQFPVIRAIVHESYQQGEHKYD	IRAIVHESYQQGEHKYDIGVLQLKTLANYS	R	A	I	H	K	Y	1	0	0	0	0	2	2	1	2	1	0	1	0	0	0	1	0	0	1	1	0	0	13	0	1524.73	AAEL002276-PA	AAEL002276-PA	128	140	yes	yes	2;3	6.325e-13	163.83	By MS/MS	By MS/MS	By MS/MS	By MS/MS	By MS/MS	By MS/MS	2
AIVHESYQQGEHKYDIGVLQLK	LRESFAQTQQFPVIRAIVHESYQQGEHKYD	QQGEHKYDIGVLQLKTLANYSDYVQPVCMP	R	A	I	L	K	T	1	0	0	1	0	3	2	2	2	2	2	2	0	0	0	1	0	0	2	2	0	0	22	1	2554.32	AAEL002276-PA	AAEL002276-PA	128	149	yes	yes	3;4;5	7.4094e-30	189.47	By MS/MS	By MS/MS	By MS/MS	By MS/MS	By MS/MS	By MS/MS	3
AIVIFGPEFSGDR	DSNFPLEGTQSALGRAIVIFGPEFSGDRFA	GRAIVIFGPEFSGDRFACAKIEPDHDIVKY	R	A	I	D	R	F	1	1	0	1	0	0	1	2	0	2	0	0	0	2	1	1	0	0	0	1	0	0	13	0	1406.72	AAEL002559-PB	AAEL002559-PB	981	993	yes	yes	2	7.1883e-05	105.98	By MS/MS	By MS/MS	By MS/MS				1
AIVMSGNAIAPWNFPTKDPLDLAR	HMHMISPLSEGLFSRAIVMSGNAIAPWNFP	APWNFPTKDPLDLARRQAEAVGIPCAKNLT	R	A	I	A	R	R	4	1	2	2	0	0	0	1	0	2	2	1	1	1	3	1	1	1	0	1	0	0	24	1	2596.35	AAEL005200-PE;AAEL005200-PD;AAEL005200-PC;AAEL005200-PB	AAEL005200-PE	260	283	yes	no	3	1.6606e-05	84.573					By MS/MS	By MS/MS
AIVTHDESQFIEQSR	INVRDCEPLMKIYEKAIVTHDESQFIEQSR	AIVTHDESQFIEQSRCGVSAEKKALVCCAS	K	A	I	S	R	C	1	1	0	1	0	2	2	0	1	2	0	0	0	1	0	2	1	0	0	1	0	0	15	0	1758.85	AAEL000099-PA	AAEL000099-PA	55	69	yes	yes	2;3	3.3312e-112	310.68	By MS/MS	By MS/MS	By MS/MS	By MS/MS	By MS/MS	By MS/MS	2
AIVVHAGVDDFGK	DTVVSLFGSYSVLGRAIVVHAGVDDFGKTN	GRAIVVHAGVDDFGKTNHPDSLKTGNAGGR	R	A	I	G	K	T	2	0	0	2	0	0	0	2	1	1	0	1	0	1	0	0	0	0	0	3	0	0	13	0	1326.69	AAEL006271-PD	AAEL006271-PD	136	148	yes	yes	3	0.001876	67.275	By MS/MS	By MS/MS	By MS/MS	By MS/MS	By MS/MS	By MS/MS	1
AIVVTDGER	YVYEVLRNWPEHDVRAIVVTDGERILGLGD	PEHDVRAIVVTDGERILGLGDLGACGMGIP	R	A	I	E	R	I	1	1	0	1	0	0	1	1	0	1	0	0	0	0	0	0	1	0	0	2	0	0	9	0	958.508	AAEL001091-PA;AAEL001073-PA	AAEL001091-PA	193	201	yes	no	2	0.00056799	98.997	By MS/MS	By MS/MS	By MS/MS				1
AIYDEGGEQAIK	QISMAYEVLSDPEKKAIYDEGGEQAIKKGG	EKKAIYDEGGEQAIKKGGGGGGGGFHSPMD	K	A	I	I	K	K	2	0	0	1	0	1	2	2	0	2	0	1	0	0	0	0	0	0	1	0	0	0	12	0	1292.62	AAEL005165-PF;AAEL005165-PD;AAEL005165-PE;AAEL005165-PG	AAEL005165-PF	62	73	yes	no	2	0.01038	60.717	By MS/MS						1
AIYSDYGEAFLDDVELQTAHR	GFMSILSNLTAIKIRAIYSDYGEAFLDDVE	GEAFLDDVELQTAHRGAAGRPATWIEQCTC	R	A	I	H	R	G	3	1	0	3	0	1	2	1	1	1	2	0	0	1	0	1	1	0	2	1	0	0	21	0	2412.12	AAEL005187-PD;AAEL005187-PC;AAEL005187-PB	AAEL005187-PD	661	681	yes	no	3	2.028e-05	97.271	By MS/MS	By MS/MS		By MS/MS	By MS/MS	By MS/MS	1
AKDLNAEVYK	HLIEAQVGGEKDLARAKDLNAEVYKFLSTA	KDLARAKDLNAEVYKFLSTAGAKYGVGFWK	R	A	K	Y	K	F	2	0	1	1	0	0	1	0	0	0	1	2	0	0	0	0	0	0	1	1	0	0	10	1	1149.6	AAEL012897-PA	AAEL012897-PA	148	157	yes	yes	2	0.0022883	99.973	By MS/MS	By MS/MS	By MS/MS	By matching	By matching		1
AKDTCGGDSGSPLMFYDVK	QLEIGPGQLCAGGEKAKDTCGGDSGSPLMF	CGGDSGSPLMFYDVKAGAWVLTGIVSLGVR	K	A	K	V	K	A	1	0	0	3	1	0	0	3	0	0	1	2	1	1	1	2	1	0	1	1	0	0	19	1	2046.9	AAEL022578-PA	AAEL022578-PA	346	364	yes	yes	2;3	1.9809e-62	239.86	By MS/MS	By MS/MS	By MS/MS			By MS/MS	1
AKEATEQESNAPGADK	QARLHARHFGARAKKAKEATEQESNAPGAD	KEATEQESNAPGADKKKK____________	K	A	K	D	K	K	4	0	1	1	0	1	3	1	0	0	0	2	0	0	1	1	1	0	0	0	0	0	16	1	1644.76	AAEL005097-PB	AAEL005097-PB	199	214	yes	yes	3	0.035039	39.91	By MS/MS		By matching				1
AKEATEQESNAPGADKK	QARLHARHFGARAKKAKEATEQESNAPGAD	EATEQESNAPGADKKKK_____________	K	A	K	K	K	K	4	0	1	1	0	1	3	1	0	0	0	3	0	0	1	1	1	0	0	0	0	0	17	2	1772.85	AAEL005097-PB	AAEL005097-PB	199	215	yes	yes	3	2.1888e-06	119.04	By MS/MS	By matching		By matching		By matching	1
AKEFFTWLYNESPVR	LWSDGDWEAPDGYWKAKEFFTWLYNESPVR	AKEFFTWLYNESPVRDTIVTNDRWGIGTLC	K	A	K	V	R	D	1	1	1	0	0	0	2	0	0	0	1	1	0	2	1	1	1	1	1	1	0	0	15	1	1885.94	AAEL010653-PA	AAEL010653-PA	236	250	yes	yes	3	0.0016644	66.387				By matching	By MS/MS
AKFDELKTEFEPLLK	IAKEGFVLNESDEAKAKFDELKTEFEPLLK	AKFDELKTEFEPLLKWLNDVALKDKIAKAL	K	A	K	L	K	W	1	0	0	1	0	0	3	0	0	0	3	3	0	2	1	0	1	0	0	0	0	0	15	2	1806.98	AAEL012827-PA	AAEL012827-PA	613	627	yes	yes	3	0.052981	39.517	By MS/MS		By matching	By matching		By matching	1
AKFEELNMDLFR	ESFYEGDDFSETLTRAKFEELNMDLFRSTM	LTRAKFEELNMDLFRSTMKPVQKVLEDADM	R	A	K	F	R	S	1	1	1	1	0	0	2	0	0	0	2	1	1	2	0	0	0	0	0	0	0	0	12	1	1511.74	AAEL026215-PD;AAEL026215-PC;AAEL026215-PB;AAEL026215-PA;AAEL017349-PB;AAEL017349-PA;AAEL024802-PB;AAEL024802-PA;AAEL018061-PC;AAEL018061-PB	AAEL026215-PD	325	336	yes	no	2;3	3.614e-11	162.38	By MS/MS	By MS/MS	By MS/MS	By MS/MS	By MS/MS	By MS/MS	2
AKHPYQLSIATHDFNGFTK	QTTGNYVILAPKYLRAKHPYQLSIATHDFN	YQLSIATHDFNGFTKLHLAIDGYTENDEVA	R	A	K	T	K	L	2	0	1	1	0	1	0	1	2	1	1	2	0	2	1	1	2	0	1	0	0	0	19	1	2174.09	AAEL017023-PB	AAEL017023-PB	37	55	yes	yes	2;3;4	9.8734e-20	166.47	By MS/MS	By MS/MS	By MS/MS	By MS/MS	By MS/MS	By MS/MS	2
AKIDWAVQNR	NRVEWIGYEDERSLRAKIDWAVQNRLAGIY	ERSLRAKIDWAVQNRLAGIYAFALDLDDYR	R	A	K	N	R	L	2	1	1	1	0	1	0	0	0	1	0	1	0	0	0	0	0	1	0	1	0	0	10	1	1199.64	AAEL002959-PA	AAEL002959-PA	358	367	yes	yes	2;3	1.2732e-13	183.65	By MS/MS	By MS/MS	By MS/MS		By MS/MS	By matching	2
AKIEWVVQK	NTIEWIGYEDERSLRAKIEWVVQKRLAGIY	DERSLRAKIEWVVQKRLAGIYAFSLDLDDY	R	A	K	Q	K	R	1	0	0	0	0	1	1	0	0	1	0	2	0	0	0	0	0	1	0	2	0	0	9	1	1099.64	AAEL002969-PA	AAEL002969-PA	358	366	yes	yes	2	9.0085e-05	134.26	By MS/MS	By MS/MS	By MS/MS	By MS/MS	By MS/MS	By matching	1
AKLDNNAELKK	PIASIFAWTRGLLHRAKLDNNAELKKFAET	LLHRAKLDNNAELKKFAETLEKVCIDTIES	R	A	K	K	K	F	2	0	2	1	0	0	1	0	0	0	2	3	0	0	0	0	0	0	0	0	0	0	11	2	1242.69	AAEL000746-PA	AAEL000746-PA	343	353	yes	yes	2	0.056334	66.435	By MS/MS	By MS/MS	By MS/MS		By MS/MS	By MS/MS	1
AKLDNNPDLGR	PVASIFAWTRGLEHRAKLDNNPDLGRFATA	LEHRAKLDNNPDLGRFATALEKACVDCIES	R	A	K	G	R	F	1	1	2	2	0	0	0	1	0	0	2	1	0	0	1	0	0	0	0	0	0	0	11	1	1211.63	AAEL028182-PA;AAEL020590-PA	AAEL028182-PA	376	386	yes	no	2	0.0041695	89.171	By matching			By matching	By matching	By MS/MS	1
AKLEQTLDELEDSLER	LQAAEDKVNHLNKVKAKLEQTLDELEDSLE	KLEQTLDELEDSLEREKKLRGDVEKAKRKV	K	A	K	E	R	E	1	1	0	2	0	1	4	0	0	0	4	1	0	0	0	1	1	0	0	0	0	0	16	1	1887.94	AAEL026217-PA;AAEL005656-PB;AAEL005656-PA	AAEL005656-PB	1024	1039	no	no	2;3	3.0703e-19	179.65	By MS/MS	By MS/MS	By MS/MS	By MS/MS	By MS/MS	By MS/MS	2
AKLETNFNTLQTK	RTYRRKHKPPRVEQKAKLETNFNTLQTKLR	QKAKLETNFNTLQTKLRLSNRPAYMPTEGK	K	A	K	T	K	L	1	0	2	0	0	1	1	0	0	0	2	2	0	1	0	0	3	0	0	0	0	0	13	1	1506.8	AAEL007306-PE;AAEL007306-PD;AAEL007306-PC;AAEL007306-PB;AAEL007306-PF	AAEL007306-PE	336	348	yes	no	2;3	0.00010245	111.63	By MS/MS	By MS/MS	By matching	By matching	By MS/MS	By MS/MS	2
AKNPYDAPSAPGKPK	SEGESEPLETETSTRAKNPYDAPSAPGKPK	AKNPYDAPSAPGKPKATDWSRKHVMLEWAE	R	A	K	P	K	A	3	0	1	1	0	0	0	1	0	0	0	3	0	0	4	1	0	0	1	0	0	0	15	2	1539.8	AAEL002565-PE;AAEL002565-PD;AAEL002565-PC;AAEL002565-PB;AAEL002565-PA;AAEL002565-PH;AAEL002565-PF;AAEL002565-PG	AAEL002565-PE	3242	3256	yes	no	2	0.069943	53.569	By MS/MS			By matching	By matching		1
AKPVVSFIAGLSAPPGR	EKAADYLMQYNQGIKAKPVVSFIAGLSAPP	PVVSFIAGLSAPPGRRMGHAGAIISGGKGG	K	A	K	G	R	R	3	1	0	0	0	0	0	2	0	1	1	1	0	1	3	2	0	0	0	2	0	0	17	1	1665.96	AAEL006833-PE;AAEL006833-PD	AAEL006833-PE	260	276	yes	no	3	0.0027894	56.121	By MS/MS	By MS/MS	By MS/MS	By MS/MS	By MS/MS	By MS/MS	1
AKVLTETPTINK	GSISQGWVKYSAYVRAKVLTETPTINKDVT	YVRAKVLTETPTINKDVTVDVSSTVPMKYF	R	A	K	N	K	D	1	0	1	0	0	0	1	0	0	1	1	2	0	0	1	0	3	0	0	1	0	0	12	1	1313.76	AAEL008607-PA;AAEL008607-PK;AAEL008607-PH;AAEL008607-PG;AAEL008607-PB;AAEL008607-PC;AAEL008607-PD;AAEL008607-PE;AAEL008607-PF;AAEL008607-PI;AAEL008607-PJ;AAEL008607-PL	AAEL008607-PD	448	459	no	no	2;3	1.6094e-10	152.67	By MS/MS	By MS/MS	By MS/MS	By matching			2
AKWETMFIEQDTR	VSNAPMVLVSALYFKAKWETMFIEQDTRLR	FKAKWETMFIEQDTRLRQFYPYGPNAAPVD	K	A	K	T	R	L	1	1	0	1	0	1	2	0	0	1	0	1	1	1	0	0	2	1	0	0	0	0	13	1	1653.78	AAEL013936-PH;AAEL013936-PG;AAEL013936-PF	AAEL013936-PH	244	256	yes	no	2;3	2.0728e-07	138.99	By MS/MS	By MS/MS	By MS/MS	By MS/MS	By MS/MS	By MS/MS	3
ALAAAGAHVPDSFDNLGDLVGSVYADLVK	SCANSDRETATAKNKALAAAGAHVPDSFDN	NLGDLVGSVYADLVKSGVIVPAEEVPPPTV	K	A	L	V	K	S	6	0	1	4	0	0	0	3	1	0	4	1	0	1	1	2	0	0	1	4	0	0	29	0	2884.46	AAEL004297-PJ;AAEL004297-PI;AAEL004297-PH;AAEL004297-PA;AAEL004297-PG;AAEL004297-PF;AAEL004297-PE;AAEL004297-PD;AAEL004297-PC;AAEL004297-PB	AAEL004297-PJ	767	795	yes	no	3	4.9902e-09	99.423	By matching	By matching		By MS/MS	By matching	By matching	1
ALACTTFPAPTEENKDATK	DAAIICYKNAASAEKALACTTFPAPTEENK	TTFPAPTEENKDATKEVVVKKYDGPLVLRP	K	A	L	T	K	E	4	0	1	1	1	0	2	0	0	0	1	2	0	1	2	0	4	0	0	0	0	0	19	1	2063.98	AAEL004699-PA;AAEL025856-PA	AAEL004699-PA	337	355	yes	no	3	0.00013682	72.359			By matching			By MS/MS
ALADEER	AADESERARKVLENRALADEERMDALENQL	ARKVLENRALADEERMDALENQLKEARFMA	R	A	L	E	R	M	2	1	0	1	0	0	2	0	0	0	1	0	0	0	0	0	0	0	0	0	0	0	7	0	802.382	AAEL002761-PAC;AAEL002761-PAB;AAEL002761-PAA;AAEL002761-PAK;AAEL002761-PF;AAEL002761-PAE;AAEL002761-PH;AAEL002761-PG;AAEL002761-PO;AAEL002761-PS;AAEL002761-PQ;AAEL002761-PC;AAEL002761-PAI;AAEL002761-PAH;AAEL002761-PL;AAEL002761-PN;AAEL002761-PM;AAEL002761-PAL;AAEL002761-PP;AAEL002761-PT;AAEL002761-PR	AAEL002761-PAC	134	140	no	no	2	0.003857	88.029	By MS/MS	By MS/MS	By MS/MS	By MS/MS	By matching	By matching	1
ALADEERMDALENQLK	AADESERARKVLENRALADEERMDALENQL	LADEERMDALENQLKEARFMAEEADKKYDE	R	A	L	L	K	E	3	1	1	2	0	1	3	0	0	0	3	1	1	0	0	0	0	0	0	0	0	0	16	1	1844.89	AAEL002761-PAC;AAEL002761-PAB;AAEL002761-PAA;AAEL002761-PAK;AAEL002761-PF;AAEL002761-PAE;AAEL002761-PH;AAEL002761-PG;AAEL002761-PO;AAEL002761-PS;AAEL002761-PQ;AAEL002761-PC;AAEL002761-PAI;AAEL002761-PAH;AAEL002761-PL;AAEL002761-PN;AAEL002761-PM;AAEL002761-PAL;AAEL002761-PP;AAEL002761-PT;AAEL002761-PR	AAEL002761-PAC	134	149	no	no	2	2.2484e-05	109.72		By MS/MS		By MS/MS		By MS/MS
ALADFIR	YDFSGGSVFSEPEAKALADFIRKNAEKERI	VFSEPEAKALADFIRKNAEKERIRTYIALH	K	A	L	I	R	K	2	1	0	1	0	0	0	0	0	1	1	0	0	1	0	0	0	0	0	0	0	0	7	0	804.449	AAEL003781-PB;AAEL003781-PA	AAEL003781-PB	266	272	yes	no	2	0.0010619	129.96	By MS/MS	By MS/MS	By MS/MS	By MS/MS	By MS/MS	By MS/MS	1
ALAENISNVVK	HGLAQKARQEQSVKKALAENISNVVKNLTT	SVKKALAENISNVVKNLTTNEMDLGDIVED	K	A	L	V	K	N	2	0	2	0	0	0	1	0	0	1	1	1	0	0	0	1	0	0	0	2	0	0	11	0	1156.65	AAEL000650-PA	AAEL000650-PA	294	304	yes	yes	2	5.4054e-07	131.06			By matching	By MS/MS	By MS/MS	By MS/MS
ALAENSGVNATEIVNK	YAVRKFAVALEAFPKALAENSGVNATEIVN	LAENSGVNATEIVNKLYLAHKEGKLNEGFD	K	A	L	N	K	L	3	0	3	0	0	0	2	1	0	1	1	1	0	0	0	1	1	0	0	2	0	0	16	0	1628.84	AAEL012746-PA	AAEL012746-PA	451	466	yes	yes	2	2.8691e-06	116.54	By MS/MS		By MS/MS	By MS/MS	By matching	By MS/MS	1
ALAESTTK	______________________________	______________________________	M	A	L	T	K	T	2	0	0	0	0	0	1	0	0	0	1	1	0	0	0	1	2	0	0	0	0	0	8	0	819.434	AAEL005179-PA	AAEL005179-PA	2	9	yes	yes	1	0.014406	52.482				By MS/MS		By matching
ALAGAWPWHGAMFHR	EKKTVVQQLIANGYKALAGAWPWHGAMFHR	ALAGAWPWHGAMFHRYRQGLTGYACGVTIL	K	A	L	H	R	Y	4	1	0	0	0	0	0	2	2	0	1	0	1	1	1	0	0	2	0	0	0	0	15	0	1706.83	AAEL006434-PA	AAEL006434-PA	44	58	yes	yes	3;4	7.4134e-07	114.72	By MS/MS	By MS/MS	By MS/MS	By MS/MS	By MS/MS	By MS/MS	1
ALANADIVIIPAGVPR	HSKVTGYNGAENLEKALANADIVIIPAGVP	LANADIVIIPAGVPRKPGMTRDDLFNTNAS	K	A	L	P	R	K	4	1	1	1	0	0	0	1	0	3	1	0	0	0	2	0	0	0	0	2	0	0	16	0	1588.93	AAEL008166-PA	AAEL008166-PA	89	104	yes	yes	2;3	1.3339e-19	174.84	By MS/MS	By MS/MS	By MS/MS	By MS/MS	By MS/MS	By matching	2
ALAPEYAK	FVLVEFYAPWCGHCKALAPEYAKAAKALAE	PWCGHCKALAPEYAKAAKALAEKNSNIKLG	K	A	L	A	K	A	3	0	0	0	0	0	1	0	0	0	1	1	0	0	1	0	0	0	1	0	0	0	8	0	861.46	AAEL000641-PA	AAEL000641-PA	63	70	yes	yes	2	0.018112	60.76	By MS/MS		By matching	By MS/MS	By MS/MS	By MS/MS	1
ALAPYNQAVVADR	ASIVRKIVHTAKCPKALAPYNQAVVADRTV	PKALAPYNQAVVADRTVYCSGVLGMELGSL	K	A	L	D	R	T	4	1	1	1	0	1	0	0	0	0	1	0	0	0	1	0	0	0	1	2	0	0	13	0	1386.73	AAEL015450-PA	AAEL015450-PA	17	29	yes	yes	2	3.3562e-08	140.49	By MS/MS	By MS/MS	By MS/MS	By MS/MS	By MS/MS	By MS/MS	1
ALATFAAK	LGGFPGTQDTFVGLKALATFAAKVSSGRND	DTFVGLKALATFAAKVSSGRNDYRVTIIHE	K	A	L	A	K	V	4	0	0	0	0	0	0	0	0	0	1	1	0	1	0	0	1	0	0	0	0	0	8	0	791.454	AAEL001794-PB	AAEL001794-PB	1159	1166	yes	yes	1	0.07323	76.134	By matching	By matching	By matching	By matching		By MS/MS	1
ALCVNTLADLLISK	RLGSRVMQNLSAADRALCVNTLADLLISKQ	RALCVNTLADLLISKQSYILEANAKDLDEA	R	A	L	S	K	Q	2	0	1	1	1	0	0	0	0	1	4	1	0	0	0	1	1	0	0	1	0	0	14	0	1529.85	AAEL006834-PA	AAEL006834-PA	397	410	yes	yes	2;3	0.0010802	73.848	By MS/MS		By MS/MS			By matching	2
ALDDFYDKNFQEFVPLR	FPSINWLISYSKYMRALDDFYDKNFQEFVP	DDFYDKNFQEFVPLRTKVKEILQEEEDLSE	R	A	L	L	R	T	1	1	1	3	0	1	1	0	0	0	2	1	0	3	1	0	0	0	1	1	0	0	17	1	2116.03	AAEL008787-PA	AAEL008787-PA	457	473	yes	yes	3	3.52e-10	145.69	By MS/MS		By MS/MS	By MS/MS	By MS/MS	By MS/MS	1
ALDEDFWVV	ITLTRISQQLEWIKRALDEDFWVV______	LEWIKRALDEDFWVV_______________	R	A	L	V	V	-	1	0	0	2	0	0	1	0	0	0	1	0	0	1	0	0	0	1	0	2	0	0	9	0	1092.51	AAEL005645-PB;AAEL005645-PD;AAEL005645-PC	AAEL005645-PB	872	880	yes	no	2	0.078563	41.302	By MS/MS	By matching	By MS/MS		By matching	By matching	1
ALDESLELDSGK	LYGFAGVNPETYRLKALDESLELDSGKGQY	RLKALDESLELDSGKGQYRLATTLKRRYPN	K	A	L	G	K	G	1	0	0	2	0	0	2	1	0	0	3	1	0	0	0	2	0	0	0	0	0	0	12	0	1275.62	AAEL001965-PA	AAEL001965-PA	75	86	yes	yes	2	4.6877e-11	147.12	By MS/MS	By MS/MS	By MS/MS	By MS/MS	By MS/MS	By MS/MS	1
ALDESLELDSGKGQYR	LYGFAGVNPETYRLKALDESLELDSGKGQY	LDESLELDSGKGQYRLATTLKRRYPNLKVL	K	A	L	Y	R	L	1	1	0	2	0	1	2	2	0	0	3	1	0	0	0	2	0	0	1	0	0	0	16	1	1779.86	AAEL001965-PA	AAEL001965-PA	75	90	yes	yes	2	2.4427e-154	345.63	By MS/MS	By MS/MS		By MS/MS	By MS/MS	By MS/MS	1
ALDEVIQR	STFEEVFKTHQEIQKALDEVIQRGGGRDVQ	THQEIQKALDEVIQRGGGRDVQQKYEPVFA	K	A	L	Q	R	G	1	1	0	1	0	1	1	0	0	1	1	0	0	0	0	0	0	0	0	1	0	0	8	0	942.513	AAEL023294-PA;AAEL028188-PD;AAEL028188-PC;AAEL028188-PB;AAEL028188-PA	AAEL028188-PD	332	339	no	no	2	0.00027403	132.09			By MS/MS	By MS/MS	By MS/MS	By MS/MS
ALDFIASK	DRGKMRFHKIANVNKALDFIASKGVKLVSI	KIANVNKALDFIASKGVKLVSIGAEEIVDG	K	A	L	S	K	G	2	0	0	1	0	0	0	0	0	1	1	1	0	1	0	1	0	0	0	0	0	0	8	0	863.475	AAEL007306-PE;AAEL007306-PD;AAEL007306-PC;AAEL007306-PB;AAEL007306-PF	AAEL007306-PE	100	107	yes	no	2	0.0013906	98.997	By MS/MS	By MS/MS	By MS/MS	By MS/MS		By MS/MS	1
ALDGPIMPIVPVR	SACFMIGVCPKGLNKALDGPIMPIVPVRVA	NKALDGPIMPIVPVRVAIIHEQNAAKRMPP	K	A	L	V	R	V	1	1	0	1	0	0	0	1	0	2	1	0	1	0	3	0	0	0	0	2	0	0	13	0	1376.79	AAEL003046-PB	AAEL003046-PB	378	390	yes	yes	2	2.1368e-12	160.59	By MS/MS	By MS/MS	By matching	By MS/MS	By MS/MS	By MS/MS	2
ALDQVINVYQCGGSLIHPLVVLTAAHCVQNK	YGEFPWMVAILREEKALDQVINVYQCGGSL	HPLVVLTAAHCVQNKKPHEIKVRLGEWDTQ	K	A	L	N	K	K	3	0	2	1	2	3	0	2	2	2	4	1	0	0	1	1	1	0	1	5	0	0	31	0	3416.77	AAEL002600-PD;AAEL002600-PE;AAEL002600-PC;AAEL002600-PB	AAEL002600-PD	234	264	yes	no	3;4;5	4.6564e-39	198.15	By MS/MS	By MS/MS	By MS/MS	By MS/MS	By MS/MS	By MS/MS	4
ALDSMQASLEAEAK	EKEEEFENTRKNHQRALDSMQASLEAEAKG	RALDSMQASLEAEAKGKAEALRMKKKLEAD	R	A	L	A	K	G	4	0	0	1	0	1	2	0	0	0	2	1	1	0	0	2	0	0	0	0	0	0	14	0	1462.7	AAEL026217-PA;AAEL005656-PB;AAEL005656-PA	AAEL005656-PB	1592	1605	no	no	2	0.00016109	90.05			By MS/MS	By matching	By matching
ALDSSNDPAGK	RHYYIGLDNRCNYDRALDSSNDPAGKAMQF	NYDRALDSSNDPAGKAMQFALDLFRVADNK	R	A	L	G	K	A	2	0	1	2	0	0	0	1	0	0	1	1	0	0	1	2	0	0	0	0	0	0	11	0	1073.5	AAEL020823-PA	AAEL020823-PA	110	120	yes	yes	2	8.2765e-05	108.98	By MS/MS	By MS/MS	By MS/MS	By MS/MS	By MS/MS	By MS/MS	3
ALDTLQEVFR	LKRANEFIEVGKPARALDTLQEVFRIKKWT	GKPARALDTLQEVFRIKKWTYTWSESVIEP	R	A	L	F	R	I	1	1	0	1	0	1	1	0	0	0	2	0	0	1	0	0	1	0	0	1	0	0	10	0	1190.63	AAEL007078-PA	AAEL007078-PA	27	36	yes	yes	2	0.002517	107.69	By MS/MS						1
ALDYIVR	ENKNLIPKYTNVINKALDYIVRNTEGLDDN	KYTNVINKALDYIVRNTEGLDDNYALAIAA	K	A	L	V	R	N	1	1	0	1	0	0	0	0	0	1	1	0	0	0	0	0	0	0	1	1	0	0	7	0	848.476	AAEL008607-PA;AAEL008607-PK;AAEL008607-PH;AAEL008607-PG;AAEL008607-PB;AAEL008607-PC;AAEL008607-PD;AAEL008607-PE;AAEL008607-PF;AAEL008607-PI;AAEL008607-PJ;AAEL008607-PL	AAEL008607-PD	1086	1092	no	no	2	2.9202e-05	149.06	By MS/MS	By MS/MS	By MS/MS	By MS/MS	By MS/MS	By MS/MS	2
ALEDFNAVR	YRRGQSRLSLGDFEKALEDFNAVREIEPEN	LGDFEKALEDFNAVREIEPENKAALNQATI	K	A	L	V	R	E	2	1	1	1	0	0	1	0	0	0	1	0	0	1	0	0	0	0	0	1	0	0	9	0	1033.52	AAEL010491-PA;AAEL010491-PB	AAEL010491-PA	346	354	yes	no	2	2.2909e-05	131.04				By MS/MS	By MS/MS
ALEEANADLEVK	QNLNDRLASYLDKVRALEEANADLEVKIRD	KVRALEEANADLEVKIRDWYQRQRPAEIKD	R	A	L	V	K	I	3	0	1	1	0	0	3	0	0	0	2	1	0	0	0	0	0	0	0	1	0	0	12	0	1300.65	sp|C_P02533|K1C14_HUMAN;CON__P02533;sp|C_P19012|K1C15_HUMAN;CON__P19012;sp|C_P08779|K1C16_HUMAN;CON__P08779;sp|C_O77727|K1C15_SHEEP	sp|C_P02533|K1C14_HUMAN	135	146	no	no	2	9.2248e-12	161.63		By MS/MS	By MS/MS	By matching	By MS/MS	By MS/MS
ALEEANTELEVK	QNLNDRLASYLDKVRALEEANTELEVKIRD	KVRALEEANTELEVKIRDWYQRQAPGPARD	R	A	L	V	K	I	2	0	1	0	0	0	4	0	0	0	2	1	0	0	0	0	1	0	0	1	0	0	12	0	1344.68	sp|C_Q04695|K1C17_HUMAN;CON__Q04695	sp|C_Q04695|K1C17_HUMAN	104	115	no	no	2	0.00037367	94.692			By MS/MS	By matching	By MS/MS
ALEESNYELEGK	QNLNDRLASYLDKVRALEESNYELEGKIKE	KVRALEESNYELEGKIKEWYEKHGNSHQGE	R	A	L	G	K	I	1	0	1	0	0	0	4	1	0	0	2	1	0	0	0	1	0	0	1	0	0	0	12	0	1380.64	CON__P13645;sp|C_P13645|K1C10_HUMAN;sp|C_P02535-2|K1C10_MOUSE;CON__P02535-1;sp|C_P02535|K1C10_MOUSE;sp|C_P02535-3|K1C10_MOUSE	CON__P13645	166	177	yes	no	2	1.8861e-16	175.73	By MS/MS	By MS/MS	By MS/MS	By MS/MS	By MS/MS	By MS/MS	1
ALEHLTTLLEASGSSIEK	SLKLVDGGAAVQTAKALEHLTTLLEASGSS	HLTTLLEASGSSIEKVVKTTILLADMSDYG	K	A	L	E	K	V	2	0	0	0	0	0	3	1	1	1	4	1	0	0	0	3	2	0	0	0	0	0	18	0	1898	AAEL015450-PA	AAEL015450-PA	58	75	yes	yes	2;3	1.0895e-09	132.59	By MS/MS	By MS/MS	By MS/MS	By MS/MS	By MS/MS	By MS/MS	2
ALEIDPNNAEALEGYR	QVMQKSSEAQTAYQKALEIDPNNAEALEGY	LEIDPNNAEALEGYRACTMAVHSDPKEVWK	K	A	L	Y	R	A	3	1	2	1	0	0	3	1	0	1	2	0	0	0	1	0	0	0	1	0	0	0	16	0	1773.85	AAEL004148-PA	AAEL004148-PA	245	260	yes	yes	2	0.0037318	72.089	By MS/MS			By matching			1
ALENGPHTLDGR	GFGFVTFADPDNVDRALENGPHTLDGRTID	VDRALENGPHTLDGRTIDPKPCNPRSLHKP	R	A	L	G	R	T	1	1	1	1	0	0	1	2	1	0	2	0	0	0	1	0	1	0	0	0	0	0	12	0	1278.63	AAEL008257-PA	AAEL008257-PA	75	86	yes	yes	2	1.7745e-07	133.81	By MS/MS		By MS/MS			By MS/MS	1
ALENTQHVFTYK	VCTRIDPFEACMSRKALENTQHVFTYKIEN	SRKALENTQHVFTYKIENEGKPLTNQKSSG	K	A	L	Y	K	I	1	0	1	0	0	1	1	0	1	0	1	1	0	1	0	0	2	0	1	1	0	0	12	0	1449.73	AAEL008041-PB;AAEL008041-PC	AAEL008041-PB	45	56	yes	no	2	4.6237e-11	147.37	By MS/MS	By MS/MS	By MS/MS	By MS/MS	By MS/MS	By MS/MS	1
ALEPVEEK	HVIITGQIEPEDIFKALEPVEEKILSKGDL	EPEDIFKALEPVEEKILSKGDLPAFTRPWQ	K	A	L	E	K	I	1	0	0	0	0	0	3	0	0	0	1	1	0	0	1	0	0	0	0	1	0	0	8	0	913.476	AAEL008862-PA	AAEL008862-PA	225	232	yes	yes	2	0.046297	48.787	By MS/MS	By matching	By matching	By MS/MS	By matching		1
ALEQQIK	RAEQDHAQTQEKLRKALEQQIKELQVRLDD	QTQEKLRKALEQQIKELQVRLDDAETNALK	K	A	L	I	K	E	1	0	0	0	0	2	1	0	0	1	1	1	0	0	0	0	0	0	0	0	0	0	7	0	828.471	AAEL026217-PA;AAEL005656-PB;AAEL005656-PA	AAEL005656-PB	1784	1790	no	no	2	0.010272	72.618		By MS/MS	By matching
ALEQWNESGR	KDGTIKGHVYEDVKKALEQWNESGRKVYIY	EDVKKALEQWNESGRKVYIYSSGSVDAQKL	K	A	L	G	R	K	1	1	1	0	0	1	2	1	0	0	1	0	0	0	0	1	0	1	0	0	0	0	10	0	1188.55	AAEL000109-PA;AAEL025680-PA	AAEL000109-PA	137	146	yes	no	2	0.0030631	76.221					By MS/MS	By MS/MS
ALEQWNESGRK	KDGTIKGHVYEDVKKALEQWNESGRKVYIY	DVKKALEQWNESGRKVYIYSSGSVDAQKLL	K	A	L	R	K	V	1	1	1	0	0	1	2	1	0	0	1	1	0	0	0	1	0	1	0	0	0	0	11	1	1316.65	AAEL000109-PA;AAEL025680-PA	AAEL000109-PA	137	147	yes	no	2;3	0.0011784	99.653	By MS/MS	By MS/MS	By MS/MS		By matching	By MS/MS	1
ALESGSAAPASK	DGLNNLVIDLHARVKALESGSAAPASKTAA	RVKALESGSAAPASKTAAPVQKAAPAPAAA	K	A	L	S	K	T	4	0	0	0	0	0	1	1	0	0	1	1	0	0	1	3	0	0	0	0	0	0	12	0	1087.55	AAEL009313-PA;AAEL009313-PC;AAEL009313-PB	AAEL009313-PA	106	117	yes	no	2	0.0017588	77.379	By MS/MS	By MS/MS	By matching		By matching	By matching	1
ALESINAR	______________________________	TAKKQKKALESINARLALVMKSGKYCLGYK	K	A	L	A	R	L	2	1	1	0	0	0	1	0	0	1	1	0	0	0	0	1	0	0	0	0	0	0	8	0	872.472	AAEL005220-PD;AAEL005220-PC	AAEL005220-PD	10	17	yes	no	2	0.0083831	70.912	By MS/MS		By MS/MS	By MS/MS	By matching	By matching	1
ALFESSK	GTWLYKFNETLTDRRALFESSKNKKMPVHM	NETLTDRRALFESSKNKKMPVHMMAQSNKL	R	A	L	S	K	N	1	0	0	0	0	0	1	0	0	0	1	1	0	1	0	2	0	0	0	0	0	0	7	0	780.402	AAEL020823-PA	AAEL020823-PA	294	300	yes	yes	1	0.025077	106.43	By MS/MS	By MS/MS	By MS/MS	By matching	By matching	By matching	1
ALFIISPDHR	DDKDKDDPELAQTVRALFIISPDHRVRLTM	AQTVRALFIISPDHRVRLTMHYPTSTGRNV	R	A	L	H	R	V	1	1	0	1	0	0	0	0	1	2	1	0	0	1	1	1	0	0	0	0	0	0	10	0	1167.64	AAEL002309-PA	AAEL002309-PA	128	137	yes	yes	2	4.4336e-26	208.86	By MS/MS	By MS/MS	By MS/MS	By MS/MS	By MS/MS	By matching	1
ALFNEIK	LYGAKQISATASPGKALFNEIKEWDHYDPS	SATASPGKALFNEIKEWDHYDPSPVL____	K	A	L	I	K	E	1	0	1	0	0	0	1	0	0	1	1	1	0	1	0	0	0	0	0	0	0	0	7	0	833.465	AAEL009474-PA	AAEL009474-PA	179	185	yes	yes	2	0.0056946	83.614	By MS/MS	By MS/MS	By MS/MS	By matching		By MS/MS	1
ALFNEIKEWDHYDPSPVL	LYGAKQISATASPGKALFNEIKEWDHYDPS	NEIKEWDHYDPSPVL_______________	K	A	L	V	L	-	1	0	1	2	0	0	2	0	1	1	2	1	0	1	2	1	0	1	1	1	0	0	18	1	2172.05	AAEL009474-PA	AAEL009474-PA	179	196	yes	yes	3	3.2298e-06	109.35	By MS/MS	By MS/MS	By MS/MS	By MS/MS	By MS/MS	By MS/MS	1
ALFNNYEVDTMVNEYVTPMEK	DERQVYAVPTIEKMRALFNNYEVDTMVNEY	EVDTMVNEYVTPMEKKEENDFVDALLATSV	R	A	L	E	K	K	1	0	3	1	0	0	3	0	0	0	1	1	2	1	1	0	2	0	2	3	0	0	21	0	2506.14	AAEL009629-PB;AAEL009629-PA	AAEL009629-PB	369	389	yes	no	2;3	2.4289e-29	190.86	By MS/MS	By MS/MS	By MS/MS	By MS/MS	By MS/MS	By MS/MS	8
ALFTNVVTK	GLQMEQRRNDADINKALFTNVVTKNKNLPD	DADINKALFTNVVTKNKNLPDGALRDLIVA	K	A	L	T	K	N	1	0	1	0	0	0	0	0	0	0	1	1	0	1	0	0	2	0	0	2	0	0	9	0	991.57	AAEL012825-PA	AAEL012825-PA	396	404	yes	yes	2	0.014918	60.59	By matching	By matching	By matching	By MS/MS	By matching	By MS/MS	1
ALGEPLRFLLSYGNLPFDDIR	______________________________	RFLLSYGNLPFDDIRITREEWPALKPTMPM	K	A	L	I	R	I	1	2	1	2	0	0	1	2	0	1	5	0	0	2	2	1	0	0	1	0	0	0	21	1	2405.27	AAEL011741-PF;AAEL011741-PD;AAEL011741-PE;AAEL011741-PC	AAEL011741-PF	13	33	no	no	3	1.2046e-14	156.92			By MS/MS	By MS/MS		By MS/MS
ALGFMPDNGQGEAEVWR	FDPEILHMFKKNGGRALGFMPDNGQGEAEV	GFMPDNGQGEAEVWRVENFDLVPIEPQTYG	R	A	L	W	R	V	2	1	1	1	0	1	2	3	0	0	1	0	1	1	1	0	0	1	0	1	0	0	17	0	1875.86	AAEL006095-PA;AAEL006095-PB;AAEL006095-PD;AAEL006095-PC	AAEL006095-PA	388	404	yes	no	2	8.3087e-07	125.54	By MS/MS		By MS/MS				1
ALGGIVMTASHNPGGPDNDFGIK	ILSTPAVSSLIRRHKALGGIVMTASHNPGG	ASHNPGGPDNDFGIKFNCENGGPAPDQFTN	K	A	L	I	K	F	2	0	2	2	0	0	0	5	1	2	1	1	1	1	2	1	1	0	0	1	0	0	23	0	2267.1	AAEL010037-PB	AAEL010037-PB	107	129	yes	yes	3	0.076148	20.351	By matching	By matching	By MS/MS	By matching	By matching		1
ALGLNPDHIHIYSASWGPEDDGSTVDGPGPLAR	VRMLDGTVNDAVEAKALGLNPDHIHIYSAS	EDDGSTVDGPGPLARRAFIFGVTSGRQGKG	K	A	L	A	R	R	3	1	1	4	0	0	1	5	2	2	3	0	0	0	4	3	1	1	1	1	0	0	33	0	3413.63	AAEL019579-PB;AAEL019579-PA	AAEL019579-PB	394	426	yes	no	3;4	2.5225e-27	158.13	By MS/MS	By MS/MS	By MS/MS	By MS/MS	By MS/MS	By MS/MS	1
ALGLPAATSFK	CDALNGWQLVRELKKALGLPAATSFKHVSP	ELKKALGLPAATSFKHVSPAGAAVGVPLTM	K	A	L	F	K	H	3	0	0	0	0	0	0	1	0	0	2	1	0	1	1	1	1	0	0	0	0	0	11	0	1074.61	AAEL012825-PA	AAEL012825-PA	254	264	yes	yes	2	0.0038561	70.908	By MS/MS	By matching	By MS/MS	By MS/MS	By matching	By matching	1
ALGLPIER	VSRALGVLASLVWDRALGLPIERPKSMSTD	ASLVWDRALGLPIERPKSMSTDGLMKAVGA	R	A	L	E	R	P	1	1	0	0	0	0	1	1	0	1	2	0	0	0	1	0	0	0	0	0	0	0	8	0	867.518	AAEL011789-PD;AAEL011789-PC	AAEL011789-PD	443	450	yes	no	2	0.001493	94.407	By MS/MS	By MS/MS		By MS/MS	By MS/MS	By MS/MS	1
ALGLPIERPK	VSRALGVLASLVWDRALGLPIERPKSMSTD	LVWDRALGLPIERPKSMSTDGLMKAVGAAK	R	A	L	P	K	S	1	1	0	0	0	0	1	1	0	1	2	1	0	0	2	0	0	0	0	0	0	0	10	1	1092.67	AAEL011789-PD;AAEL011789-PC	AAEL011789-PD	443	452	yes	no	2	1.5451e-05	140.09	By MS/MS	By MS/MS	By MS/MS	By MS/MS	By MS/MS	By MS/MS	1
ALGMFGNIGK	NSDAQYVEVIHTNGKALGMFGNIGKADFYP	HTNGKALGMFGNIGKADFYPNGGSSQPGCG	K	A	L	G	K	A	1	0	1	0	0	0	0	3	0	1	1	1	1	1	0	0	0	0	0	0	0	0	10	0	1006.53	AAEL006027-PC	AAEL006027-PC	282	291	yes	yes	2	0.0031217	75.854	By MS/MS	By matching	By matching	By MS/MS	By MS/MS	By matching	1
ALGPPAPPQISQKPR	YGGETDAQLLTTVDRALGPPAPPQISQKPR	ALGPPAPPQISQKPRNSKLVEGSEAMFSTR	R	A	L	P	R	N	2	1	0	0	0	2	0	1	0	1	1	1	0	0	5	1	0	0	0	0	0	0	15	1	1555.88	AAEL019618-PB;AAEL019618-PA;AAEL025187-PA	AAEL019618-PB	304	318	yes	no	3	0.00065207	71.031	By MS/MS	By MS/MS	By MS/MS	By MS/MS		By MS/MS	1
ALGTFNLK	SVDFKVGITPTDDNKALGTFNLKSPWVRHG	TPTDDNKALGTFNLKSPWVRHGIDRANIYM	K	A	L	L	K	S	1	0	1	0	0	0	0	1	0	0	2	1	0	1	0	0	1	0	0	0	0	0	8	0	862.491	AAEL018103-PA;AAEL018103-PB;AAEL026175-PA	AAEL018103-PA	2457	2464	no	no	1;2	0.0027451	104.21	By MS/MS	By MS/MS	By MS/MS	By MS/MS	By MS/MS	By MS/MS	1
ALGVGMVLR	KYKMEKSEGFDDYMKALGVGMVLRKLGNSI	FDDYMKALGVGMVLRKLGNSISPTVELVKE	K	A	L	L	R	K	1	1	0	0	0	0	0	2	0	0	2	0	1	0	0	0	0	0	0	2	0	0	9	0	914.537	AAEL005997-PA	AAEL005997-PA	23	31	yes	yes	2	7.7733e-05	124.89	By MS/MS	By MS/MS	By MS/MS	By MS/MS	By MS/MS	By MS/MS	1
ALGVLASLVWDR	LKEMNYYTVLFGVSRALGVLASLVWDRALG	VSRALGVLASLVWDRALGLPIERPKSMSTD	R	A	L	D	R	A	2	1	0	1	0	0	0	1	0	0	3	0	0	0	0	1	0	1	0	2	0	0	12	0	1298.73	AAEL011789-PD;AAEL011789-PC	AAEL011789-PD	431	442	yes	no	2;3	7.1129e-23	192.92	By MS/MS	By MS/MS	By MS/MS	By MS/MS	By MS/MS	By MS/MS	4
ALHFTMLVR	FANPKLIKKLWGKYKALHFTMLVRANASRV	LWGKYKALHFTMLVRANASRVGCGMVQYKK	K	A	L	V	R	A	1	1	0	0	0	0	0	0	1	0	2	0	1	1	0	0	1	0	0	1	0	0	9	0	1086.6	AAEL011797-PA;AAEL011798-PA	AAEL011797-PA	175	183	no	no	2	8.6734e-05	124.34	By MS/MS	By MS/MS	By MS/MS			By matching	1
ALIDLFESFK	CVQIATKYHEQLTTKALIDLFESFKSYEGL	QLTTKALIDLFESFKSYEGLFYFLGSIVNF	K	A	L	F	K	S	1	0	0	1	0	0	1	0	0	1	2	1	0	2	0	1	0	0	0	0	0	0	10	0	1181.63	AAEL022819-PD;AAEL022819-PB	AAEL022819-PD	698	707	yes	no	2	0.00046711	99.802	By MS/MS	By MS/MS	By MS/MS	By MS/MS	By MS/MS	By MS/MS	2
ALIGIISNPVNSTVPIACETLAK	IVRDLAAGCAKACPKALIGIISNPVNSTVP	PVNSTVPIACETLAKAGVLDVKRVFGVSTL	K	A	L	A	K	A	3	0	2	0	1	0	1	1	0	4	2	1	0	0	2	2	2	0	0	2	0	0	23	0	2380.3	AAEL008166-PA	AAEL008166-PA	135	157	yes	yes	2;3	1.1438e-10	142.45	By MS/MS	By MS/MS	By MS/MS			By matching	1
ALITTTFIIEK	DFLPQSLVEVTNLLKALITTTFIIEKQPPQ	NLLKALITTTFIIEKQPPQVMKTNTRFAAT	K	A	L	E	K	Q	1	0	0	0	0	0	1	0	0	3	1	1	0	1	0	0	3	0	0	0	0	0	11	0	1248.73	AAEL020559-PA;AAEL020559-PB;AAEL020559-PH;AAEL020559-PE;AAEL020559-PG;AAEL020559-PF;AAEL020559-PD;AAEL020559-PC	AAEL020559-PA	318	328	yes	no	2	0.0044701	70.1	By MS/MS		By matching				1
ALKEENALQQNTK	RFVKVFPYEYQKVLKALKEENALQQNTKAI	LKALKEENALQQNTKAIMNGTPKHEPKVKD	K	A	L	T	K	A	2	0	2	0	0	2	2	0	0	0	2	2	0	0	0	0	1	0	0	0	0	0	13	1	1485.78	AAEL014768-PB	AAEL014768-PB	1538	1550	yes	yes	2	4.7067e-17	168.3	By MS/MS		By MS/MS	By MS/MS	By MS/MS		1
ALLAQGFNK	VNVEAKKFDKCSLAKALLAQGFNKADLRNW	KCSLAKALLAQGFNKADLRNWVCLVQNESG	K	A	L	N	K	A	2	0	1	0	0	1	0	1	0	0	2	1	0	1	0	0	0	0	0	0	0	0	9	0	960.539	AAEL003723-PA	AAEL003723-PA	34	42	yes	yes	2	0.00031829	110.34	By MS/MS	By MS/MS	By MS/MS	By MS/MS	By MS/MS	By MS/MS	1
ALLCEQQAR	KMQAMKLEKDNALDRALLCEQQARDANLRA	DNALDRALLCEQQARDANLRAEKAEEEARQ	R	A	L	A	R	D	2	1	0	0	1	2	1	0	0	0	2	0	0	0	0	0	0	0	0	0	0	0	9	0	1087.54	AAEL002761-PAC;AAEL002761-PAB;AAEL002761-PAA;AAEL002761-PAK;AAEL002761-PAD;AAEL002761-PAM;AAEL002761-PC;AAEL002761-PAI;AAEL002761-PAH;AAEL002761-PAJ;AAEL002761-PAL	AAEL002761-PAC	22	30	no	no	2	0.00021475	135.84						By MS/MS
ALLDLIHSVPNMTSDQFAQMFNSNVK	DVLAEKQQPDNSVGRALLDLIHSVPNMTSD	MTSDQFAQMFNSNVKDLLMVVTLSQLIKTQ	R	A	L	V	K	D	2	0	3	2	0	2	0	0	1	1	3	1	2	2	1	3	1	0	0	2	0	0	26	0	2919.43	AAEL009101-PA	AAEL009101-PA	232	257	yes	yes	3	0.049538	33.263	By MS/MS						1
ALLDNEK	SLVECPSAAVANEIKALLDNEKVYQVGSFL	AAVANEIKALLDNEKVYQVGSFLTTHLASL	K	A	L	E	K	V	1	0	1	1	0	0	1	0	0	0	2	1	0	0	0	0	0	0	0	0	0	0	7	0	801.423	AAEL009955-PB	AAEL009955-PB	560	566	yes	yes	1;2	0.001862	139.68	By MS/MS	By MS/MS	By MS/MS	By MS/MS	By MS/MS	By MS/MS	4
ALLDNEKVYQVGSFLTTHLASLR	SLVECPSAAVANEIKALLDNEKVYQVGSFL	YQVGSFLTTHLASLRASADPTRDAARQHFA	K	A	L	L	R	A	2	1	1	1	0	1	1	1	1	0	5	1	0	1	0	2	2	0	1	2	0	0	23	1	2574.38	AAEL009955-PB	AAEL009955-PB	560	582	yes	yes	3;4	6.72e-11	141.69	By MS/MS	By MS/MS	By MS/MS	By MS/MS	By MS/MS	By MS/MS	1
ALLELQLDAEDLYQTFQR	AERIKPVLFMNKMDRALLELQLDAEDLYQT	ELQLDAEDLYQTFQRIVENVNVIIATYNDD	R	A	L	Q	R	I	2	1	0	2	0	3	2	0	0	0	5	0	0	1	0	0	1	0	1	0	0	0	18	0	2165.1	AAEL004500-PD;AAEL004500-PC	AAEL004500-PD	167	184	yes	no	2;3	7.3588e-38	214.81	By MS/MS	By matching	By MS/MS	By MS/MS	By MS/MS	By MS/MS	2
ALLEVVQSGQK	EQVESEDGAIKLAIKALLEVVQSGQKNLEV	LAIKALLEVVQSGQKNLEVAVMKRNQPMQM	K	A	L	Q	K	N	1	0	0	0	0	2	1	1	0	0	2	1	0	0	0	1	0	0	0	2	0	0	11	0	1170.66	AAEL005830-PA	AAEL005830-PA	196	206	yes	yes	2	0.00025185	108.98	By matching	By matching	By MS/MS	By matching	By MS/MS	By MS/MS	1
ALLFVPR	LAVKHFSVEGQLDFRALLFVPRRMPFDLFE	VEGQLDFRALLFVPRRMPFDLFENKKKKNN	R	A	L	P	R	R	1	1	0	0	0	0	0	0	0	0	2	0	0	1	1	0	0	0	0	1	0	0	7	0	814.507	AAEL014843-PB;AAEL011708-PA	AAEL014843-PB	320	326	yes	no	2	0.0023836	98.03	By MS/MS	By MS/MS	By MS/MS	By MS/MS	By MS/MS	By MS/MS	1
ALLGITDNLIR	VPSVMTHASVPPEHRALLGITDNLIRISVG	PEHRALLGITDNLIRISVGLEDADDLIVDL	R	A	L	I	R	I	1	1	1	1	0	0	0	1	0	2	3	0	0	0	0	0	1	0	0	0	0	0	11	0	1197.71	AAEL004059-PB	AAEL004059-PB	371	381	yes	yes	2	2.8934e-07	138.1	By MS/MS	By MS/MS	By MS/MS	By MS/MS	By matching	By MS/MS	1
ALLGVANSYSFEK	YSTPQAIKINKDTLKALLGVANSYSFEKFK	LKALLGVANSYSFEKFKVTLPRIKRESLNV	K	A	L	E	K	F	2	0	1	0	0	0	1	1	0	0	2	1	0	1	0	2	0	0	1	1	0	0	13	0	1397.72	AAEL008050-PA	AAEL008050-PA	262	274	yes	yes	2	3.6259e-35	212.21	By MS/MS	By MS/MS	By MS/MS	By MS/MS	By MS/MS	By MS/MS	7
ALLNNSHYYHMAHSGDLASR	TLGGTCLNVGCIPSKALLNNSHYYHMAHSG	SHYYHMAHSGDLASRGILVDNVRLDLDVLM	K	A	L	S	R	G	3	1	2	1	0	0	0	1	3	0	3	0	1	0	0	3	0	0	2	0	0	0	20	0	2256.05	AAEL006928-PA	AAEL006928-PA	90	109	yes	yes	2;3;4;5	4.7349e-09	131.56	By matching	By MS/MS	By MS/MS	By matching	By MS/MS	By MS/MS	3
ALMDAVVAATK	PPGVFEFPNFANGTKALMDAVVAATKAGTV	NGTKALMDAVVAATKAGTVSIIGGGDTASC	K	A	L	T	K	A	4	0	0	1	0	0	0	0	0	0	1	1	1	0	0	0	1	0	0	2	0	0	11	0	1088.59	AAEL004988-PA	AAEL004988-PA	352	362	yes	yes	2	0.00021005	104.89	By MS/MS	By MS/MS	By MS/MS	By MS/MS	By MS/MS	By MS/MS	3
ALMELVK	GLLLKGGKEAAYSNKALMELVKEALGTVGA	KEAAYSNKALMELVKEALGTVGATKAISLV	K	A	L	V	K	E	1	0	0	0	0	0	1	0	0	0	2	1	1	0	0	0	0	0	0	1	0	0	7	0	802.462	AAEL006834-PA	AAEL006834-PA	527	533	yes	yes	2	0.018408	64.803	By MS/MS			By matching		By matching	1
ALMLEMENK	TRSRKTLVLIDDLEKALMLEMENKGSGSTD	IDDLEKALMLEMENKGSGSTDKNIWEHSKV	K	A	L	N	K	G	1	0	1	0	0	0	2	0	0	0	2	1	2	0	0	0	0	0	0	0	0	0	9	0	1077.52	AAEL002696-PA	AAEL002696-PA	792	800	yes	yes	2	3.3149e-06	144.38	By MS/MS	By MS/MS	By MS/MS	By MS/MS	By MS/MS	By MS/MS	3
ALMLQGVDVLADAVAVTMGPK	YRGYAKDVRFGPEVRALMLQGVDVLADAVA	VDVLADAVAVTMGPKGRNVILEQSWGSPKI	R	A	L	P	K	G	4	0	0	2	0	1	0	2	0	0	3	1	2	0	1	0	1	0	0	4	0	0	21	0	2098.12	AAEL011584-PA	AAEL011584-PA	35	55	yes	yes	3	1.5061e-09	129.15	By MS/MS	By matching	By MS/MS	By MS/MS	By MS/MS	By MS/MS	1
ALNDHHVFLEGTLLKPNMVTAGQSCAK	RCQKVTETVLAAVYKALNDHHVFLEGTLLK	LLKPNMVTAGQSCAKKPSAQEIALATVLAL	K	A	L	A	K	K	3	0	2	1	1	1	1	2	2	0	4	2	1	1	1	1	2	0	0	2	0	0	27	1	2950.48	AAEL005766-PA;AAEL005766-PB	AAEL005766-PA	216	242	yes	no	3;4;5	1.9533e-21	151.31	By MS/MS	By MS/MS	By MS/MS	By MS/MS	By MS/MS	By MS/MS	4
ALNINDHAER	RREHPTSRYKVELNKALNINDHAERFKGVF	VELNKALNINDHAERFKGVFGNKNIPKIEA	K	A	L	E	R	F	2	1	2	1	0	0	1	0	1	1	1	0	0	0	0	0	0	0	0	0	0	0	10	0	1151.57	AAEL001641-PB;AAEL001641-PA	AAEL001641-PB	222	231	yes	no	2	0.00011058	115.71	By MS/MS	By MS/MS	By MS/MS	By MS/MS	By MS/MS	By MS/MS	3
ALNLEEFIK	GLGRCFRRMDDDGNKALNLEEFIKGLLDTG	DDDGNKALNLEEFIKGLLDTGLDITNEEAT	K	A	L	I	K	G	1	0	1	0	0	0	2	0	0	1	2	1	0	1	0	0	0	0	0	0	0	0	9	0	1075.59	AAEL008489-PD;AAEL008489-PA;AAEL008489-PC;AAEL008489-PB	AAEL008489-PD	65	73	yes	no	2	9.1093e-05	124.08	By MS/MS		By MS/MS		By MS/MS	By matching	1
ALNLNPTLELIGK	GSNSIDAFDIGNALRALNLNPTLELIGKMG	LRALNLNPTLELIGKMGGTQKRGEKRIKLE	R	A	L	G	K	M	1	0	2	0	0	0	1	1	0	1	4	1	0	0	1	0	1	0	0	0	0	0	13	0	1394.81	AAEL012207-PF;AAEL012207-PE	AAEL012207-PF	39	51	yes	no	2	1.3236e-05	117.52	By MS/MS	By MS/MS	By MS/MS	By MS/MS	By MS/MS	By MS/MS	1
ALPEDVDVK	SDLWAALTEEARINKALPEDVDVKTVMESW	EARINKALPEDVDVKTVMESWTLQTGYPVI	K	A	L	V	K	T	1	0	0	2	0	0	1	0	0	0	1	1	0	0	1	0	0	0	0	2	0	0	9	0	984.513	AAEL012217-PA	AAEL012217-PA	481	489	yes	yes	2	0.019687	55.37	By MS/MS	By MS/MS	By MS/MS				1
ALPQTWR	GKDFRYVAGSFHYFRALPQTWRTKLKTLRA	AGSFHYFRALPQTWRTKLKTLRAGGLNAVD	R	A	L	W	R	T	1	1	0	0	0	1	0	0	0	0	1	0	0	0	1	0	1	1	0	0	0	0	7	0	870.471	AAEL004580-PC;AAEL004580-PB;AAEL004580-PA	AAEL004580-PC	46	52	yes	no	2	0.0026564	92.692	By MS/MS	By MS/MS	By matching	By matching	By MS/MS	By MS/MS	1
ALPWEGVR	GETTAGEHRFKPPRKALPWEGVRDVSRYGL	RFKPPRKALPWEGVRDVSRYGLPCPQLKLI	K	A	L	V	R	D	1	1	0	0	0	0	1	1	0	0	1	0	0	0	1	0	0	1	0	1	0	0	8	0	926.497	AAEL000918-PB;AAEL000918-PA	AAEL000918-PB	64	71	yes	no	2	0.0014336	97.071	By MS/MS	By MS/MS	By MS/MS	By MS/MS	By MS/MS	By MS/MS	1
ALQALER	RRGASNDILPKNEAKALQALERCEKRFQEA	ILPKNEAKALQALERCEKRFQEAKAKQTIA	K	A	L	E	R	C	2	1	0	0	0	1	1	0	0	0	2	0	0	0	0	0	0	0	0	0	0	0	7	0	799.455	AAEL017451-PB;AAEL017451-PA	AAEL017451-PB	39	45	yes	no	2	0.001742	111.28		By MS/MS	By MS/MS	By MS/MS	By MS/MS	By MS/MS
ALQASVLR	VPLLRPWALTFSYGRALQASVLRAWGGKKE	LTFSYGRALQASVLRAWGGKKENLKAAQDE	R	A	L	L	R	A	2	1	0	0	0	1	0	0	0	0	2	0	0	0	0	1	0	0	0	1	0	0	8	0	856.513	AAEL005766-PA;AAEL005766-PB	AAEL005766-PA	305	312	yes	no	2	0.00021121	134.44	By MS/MS	By MS/MS	By MS/MS	By MS/MS	By MS/MS	By MS/MS	1
ALQLTQDELNSLER	YQVTIFDIIPEVVEKALQLTQDELNSLERQ	KALQLTQDELNSLERQGLLRGTLTAAEQFA	K	A	L	E	R	Q	1	1	1	1	0	2	2	0	0	0	4	0	0	0	0	1	1	0	0	0	0	0	14	0	1628.84	AAEL008006-PA	AAEL008006-PA	46	59	yes	yes	2	1.6845e-35	206.97			By MS/MS
ALQNAESEVAALNR	EALMAVNAKLEEKEKALQNAESEVAALNRR	KALQNAESEVAALNRRIQLLEEDLERSEER	K	A	L	N	R	R	4	1	2	0	0	1	2	0	0	0	2	0	0	0	0	1	0	0	0	1	0	0	14	0	1484.76	AAEL002761-PAC;AAEL002761-PAB;AAEL002761-PAA;AAEL002761-PAK;AAEL002761-PAD;AAEL002761-PAM;AAEL002761-PC;AAEL002761-PAI;AAEL002761-PAH;AAEL002761-PAJ;AAEL002761-PAL	AAEL002761-PAC	77	90	no	no	2;3	4.3668e-74	266.24	By MS/MS	By MS/MS	By MS/MS	By MS/MS	By MS/MS	By MS/MS	2
ALQNAESEVAALNRR	EALMAVNAKLEEKEKALQNAESEVAALNRR	ALQNAESEVAALNRRIQLLEEDLERSEERL	K	A	L	R	R	I	4	2	2	0	0	1	2	0	0	0	2	0	0	0	0	1	0	0	0	1	0	0	15	1	1640.86	AAEL002761-PAC;AAEL002761-PAB;AAEL002761-PAA;AAEL002761-PAK;AAEL002761-PAD;AAEL002761-PAM;AAEL002761-PC;AAEL002761-PAI;AAEL002761-PAH;AAEL002761-PAJ;AAEL002761-PAL	AAEL002761-PAC	77	91	no	no	2	2.1986e-19	177.44	By matching	By MS/MS	By matching	By MS/MS	By MS/MS	By MS/MS	1
ALQNKIDADEMNK	MYVFLPDESNRAKVRALQNKIDADEMNKII	VRALQNKIDADEMNKIIRNMDVKTASIQFP	R	A	L	N	K	I	2	0	2	2	0	1	1	0	0	1	1	2	1	0	0	0	0	0	0	0	0	0	13	1	1488.72	AAEL013936-PE;AAEL013936-PJ	AAEL013936-PE	319	331	yes	no	3	0.017205	48.704		By MS/MS	By matching		By matching
ALQPQLQK	ATNLFLKENGGEVLKALQPQLQKKLSAEFA	NGGEVLKALQPQLQKKLSAEFAGISNQLLD	K	A	L	Q	K	K	1	0	0	0	0	3	0	0	0	0	2	1	0	0	1	0	0	0	0	0	0	0	8	0	924.539	AAEL013327-PA	AAEL013327-PA	214	221	yes	yes	1;2	0.0063015	114.72	By matching	By matching	By MS/MS	By MS/MS	By matching	By MS/MS	2
ALQSVGQIVGEVLK	KELTKQFDKSENDLKALQSVGQIVGEVLKQ	KALQSVGQIVGEVLKQLTEDKFIVKATNGP	K	A	L	L	K	Q	1	0	0	0	0	2	1	2	0	1	2	1	0	0	0	1	0	0	0	3	0	0	14	0	1439.83	AAEL004563-PA	AAEL004563-PA	53	66	yes	yes	2	0.001985	70.488	By MS/MS		By matching		By MS/MS	By matching	1
ALQSYMLDFLAK	IRASLYNAVSVEEAKALQSYMLDFLAKNS_	EAKALQSYMLDFLAKNS_____________	K	A	L	A	K	N	2	0	0	1	0	1	0	0	0	0	3	1	1	1	0	1	0	0	1	0	0	0	12	0	1398.72	AAEL012578-PA	AAEL012578-PA	349	360	yes	yes	2	0.00098817	85.29	By MS/MS		By matching	By MS/MS	By MS/MS	By MS/MS	1
ALSAGQIEMQVSAAQICATR	QKSLLTPVDSVECNRALSAGQIEMQVSAAQ	QIEMQVSAAQICATRFTGMDIGGPIGAVMP	R	A	L	T	R	F	5	1	0	0	1	3	1	1	0	2	1	0	1	0	0	2	1	0	0	1	0	0	20	0	2104.04	AAEL003279-PA	AAEL003279-PA	230	249	yes	yes	2;3	3.3509e-140	317.91	By MS/MS	By MS/MS	By MS/MS	By matching		By MS/MS	3
ALSALMTFK	GGIRFSLDVSRDEVKALSALMTFKCACVDV	SRDEVKALSALMTFKCACVDVPFGGAKAGV	K	A	L	F	K	C	2	0	0	0	0	0	0	0	0	0	2	1	1	1	0	1	1	0	0	0	0	0	9	0	980.536	AAEL010464-PG;AAEL010464-PF;AAEL010464-PE;AAEL010464-PD	AAEL010464-PG	157	165	yes	no	1;2	1.9854e-05	133.12	By MS/MS	By MS/MS	By MS/MS	By MS/MS	By MS/MS	By MS/MS	3
ALSDADVQK	______________________________	______________________________	M	A	L	Q	K	Q	2	0	0	2	0	1	0	0	0	0	1	1	0	0	0	1	0	0	0	1	0	0	9	0	945.477	AAEL012035-PA	AAEL012035-PA	2	10	yes	yes	2	0.0085392	60.59				By matching	By matching	By MS/MS
ALSEAEAR	LASVHFTAEKTEHFRALSEAEARAKAKRKN	EKTEHFRALSEAEARAKAKRKNIWKDYVEK	R	A	L	A	R	A	3	1	0	0	0	0	2	0	0	0	1	0	0	0	0	1	0	0	0	0	0	0	8	0	845.424	AAEL000293-PA	AAEL000293-PA	646	653	yes	yes	2	0.050217	48.561	By MS/MS						1
ALSETNSPVFSVSLK	TAQLIVEKLTPEQRKALSETNSPVFSVSLK	ALSETNSPVFSVSLKDTEVIEKTYLTFMVK	K	A	L	L	K	D	1	0	1	0	0	0	1	0	0	0	2	1	0	1	1	4	1	0	0	2	0	0	15	0	1577.83	AAEL025514-PA	AAEL025514-PA	1754	1768	yes	yes	2	1.9281e-19	166.14		By matching	By MS/MS	By MS/MS	By MS/MS	By MS/MS
ALSGFSVGVASLSLPVYLGETVQPEVR	LIACATHVAMVLVGRALSGFSVGVASLSLP	SLPVYLGETVQPEVRGTLGLLPTAFGNIGI	R	A	L	V	R	G	2	1	0	0	0	1	2	3	0	0	4	0	0	1	2	4	1	0	1	5	0	0	27	0	2774.49	AAEL020524-PA;AAEL014972-PF;AAEL014972-PE;AAEL014972-PD;AAEL014972-PC;AAEL014972-PB	AAEL020524-PA	131	157	yes	no	3	1.7991e-07	92.426	By MS/MS						1
ALSPAEFAVYFGR	AILESAGDILPKFGRALSPAEFAVYFGRVW	GRALSPAEFAVYFGRVWPYFIQKIEKTKHK	R	A	L	G	R	V	3	1	0	0	0	0	1	1	0	0	1	0	0	2	1	1	0	0	1	1	0	0	13	0	1426.72	AAEL010698-PB	AAEL010698-PB	848	860	yes	yes	2	0.051756	51.092	By MS/MS		By matching				1
ALSPAFVTLIQDQETTEGK	VATSHDVIESAEATKALSPAFVTLIQDQET	AFVTLIQDQETTEGKMARFDCRVTGRPYPE	K	A	L	G	K	M	2	0	0	1	0	2	2	1	0	1	2	1	0	1	1	1	3	0	0	1	0	0	19	0	2047.05	AAEL019618-PB;AAEL019618-PA;AAEL025187-PA	AAEL019618-PB	425	443	yes	no	3	4.4529e-05	89.374			By MS/MS	By matching	By matching	By matching
ALSSGTLTDSIEK	AMSRQESEMINRSRRALSSGTLTDSIEKLR	RRALSSGTLTDSIEKLRHMCLARGASGILG	R	A	L	E	K	L	1	0	0	1	0	0	1	1	0	1	2	1	0	0	0	3	2	0	0	0	0	0	13	0	1320.68	AAEL008489-PD;AAEL008489-PA;AAEL008489-PC;AAEL008489-PB	AAEL008489-PD	23	35	yes	no	2	0.0059219	64.103	By MS/MS	By matching					1
ALSSLMTFK	GGIRYSMDVTRDEVKALSSLMTFKCSCVHV	TRDEVKALSSLMTFKCSCVHVPFGGAKGGI	K	A	L	F	K	C	1	0	0	0	0	0	0	0	0	0	2	1	1	1	0	2	1	0	0	0	0	0	9	0	996.531	AAEL003757-PA	AAEL003757-PA	137	145	yes	yes	2	0.0023591	81.784				By MS/MS	By MS/MS
ALTELKK	IAYLRCVDNEKHLRRALTELKKMSNPEKIA	DNEKHLRRALTELKKMSNPEKIAAFVSALD	R	A	L	K	K	M	1	0	0	0	0	0	1	0	0	0	2	2	0	0	0	0	1	0	0	0	0	0	7	1	801.496	AAEL006323-PA	AAEL006323-PA	729	735	yes	yes	2	0.0072007	100.07	By MS/MS	By MS/MS	By MS/MS	By MS/MS	By MS/MS	By MS/MS	1
ALTGNVGVSPVVEPK	SELQVSGLSDQKAVKALTGNVGVSPVVEPK	ALTGNVGVSPVVEPKDDGRGLLGVMTEKPE	K	A	L	P	K	D	1	0	1	0	0	0	1	2	0	0	1	1	0	0	2	1	1	0	0	4	0	0	15	0	1465.81	AAEL004022-PA	AAEL004022-PA	315	329	yes	yes	2	1.6373e-13	153.63	By MS/MS	By MS/MS	By MS/MS	By MS/MS	By MS/MS	By MS/MS	1
ALTVPELTQQMFDAK	PGFAPLTSRGSQQYRALTVPELTQQMFDAK	ALTVPELTQQMFDAKNMMAACDPRHGRYLT	R	A	L	A	K	N	2	0	0	1	0	2	1	0	0	0	2	1	1	1	1	0	2	0	0	1	0	0	15	0	1690.86	AAEL002848-PA;AAEL002851-PA;AAEL019894-PA	AAEL002851-PA	283	297	no	no	2;3	6.2762e-07	123.67	By MS/MS	By MS/MS	By MS/MS	By MS/MS	By MS/MS	By MS/MS	2
ALVCCAR	VRYIEASRCGTHEGKALVCCARPTGSTPNP	RCGTHEGKALVCCARPTGSTPNPASSSTNG	K	A	L	A	R	P	2	1	0	0	2	0	0	0	0	0	1	0	0	0	0	0	0	0	0	1	0	0	7	0	848.4	AAEL000038-PA	AAEL000038-PA	74	80	yes	yes	2	0.005855	83.229	By MS/MS	By MS/MS	By MS/MS				1
ALVCCASTVPK	QFIEQSRCGVSAEKKALVCCASTVPKYTLP	AEKKALVCCASTVPKYTLPKPPNCGADMSN	K	A	L	P	K	Y	2	0	0	0	2	0	0	0	0	0	1	1	0	0	1	1	1	0	0	2	0	0	11	0	1204.59	AAEL000099-PA	AAEL000099-PA	78	88	yes	yes	2	0.015891	55.064	By MS/MS	By MS/MS				By MS/MS	1
ALVSFYQK	GHVAQIYAIRQAISKALVSFYQKYVDEASR	IRQAISKALVSFYQKYVDEASRKELKDILT	K	A	L	Q	K	Y	1	0	0	0	0	1	0	0	0	0	1	1	0	1	0	1	0	0	1	1	0	0	8	0	954.517	AAEL003427-PA	AAEL003427-PA	93	100	yes	yes	2	0.024393	54.205	By MS/MS		By MS/MS	By MS/MS	By MS/MS		1
ALVWGMQTR	IGSGEYQRMFTNRTKALVWGMQTRAVQSML	FTNRTKALVWGMQTRAVQSMLDFDFICRRE	K	A	L	T	R	A	1	1	0	0	0	1	0	1	0	0	1	0	1	0	0	0	1	1	0	1	0	0	9	0	1060.55	AAEL004297-PJ;AAEL004297-PI;AAEL004297-PH;AAEL004297-PA;AAEL004297-PG;AAEL004297-PF;AAEL004297-PE;AAEL004297-PD;AAEL004297-PC;AAEL004297-PB	AAEL004297-PJ	488	496	yes	no	2	0.0038308	75.213				By matching	By MS/MS	By matching
ALWDEISALADLDHDGK	TINPARLNEYRTIMKALWDEISALADLDHD	WDEISALADLDHDGKITTEEFKDAVKATCV	K	A	L	G	K	I	3	0	0	4	0	0	1	1	1	1	3	1	0	0	0	1	0	1	0	0	0	0	17	0	1867.9	AAEL008844-PA	AAEL008844-PA	60	76	yes	yes	2;3	4.7509e-49	225.33	By MS/MS	By MS/MS	By MS/MS	By MS/MS	By MS/MS	By MS/MS	3
ALWDEISALADLDHDGKITTEEFK	TINPARLNEYRTIMKALWDEISALADLDHD	ADLDHDGKITTEEFKDAVKATCVGKSYSDF	K	A	L	F	K	D	3	0	0	4	0	0	3	1	1	2	3	2	0	1	0	1	2	1	0	0	0	0	24	1	2716.32	AAEL008844-PA	AAEL008844-PA	60	83	yes	yes	2;3;4	4.8586e-17	155.76	By MS/MS	By MS/MS	By MS/MS	By MS/MS	By MS/MS	By MS/MS	2
ALWDEISALADLDHDGKITTEEFKDAVK	TINPARLNEYRTIMKALWDEISALADLDHD	HDGKITTEEFKDAVKATCVGKSYSDFPKAM	K	A	L	V	K	A	4	0	0	5	0	0	3	1	1	2	3	3	0	1	0	1	2	1	0	1	0	0	28	2	3129.55	AAEL008844-PA	AAEL008844-PA	60	87	yes	yes	4;5	4.0044e-09	103.16	By MS/MS	By MS/MS	By MS/MS		By MS/MS	By MS/MS	2
ALWEQMFIEGATR	GSNTVMVIASALYFKALWEQMFIEGATRPR	FKALWEQMFIEGATRPRDFYPNGRNQTSIK	K	A	L	T	R	P	2	1	0	0	0	1	2	1	0	1	1	0	1	1	0	0	1	1	0	0	0	0	13	0	1550.76	AAEL013936-PD;AAEL013936-PI	AAEL013936-PD	252	264	yes	no	2;3	3.4921e-06	125.24	By MS/MS	By MS/MS	By MS/MS			By MS/MS	1
ALWEQMFIEGATRPR	GSNTVMVIASALYFKALWEQMFIEGATRPR	ALWEQMFIEGATRPRDFYPNGRNQTSIKVE	K	A	L	P	R	D	2	2	0	0	0	1	2	1	0	1	1	0	1	1	1	0	1	1	0	0	0	0	15	1	1803.91	AAEL013936-PD;AAEL013936-PI	AAEL013936-PD	252	266	yes	no	2;3	1.7552e-75	260.57	By MS/MS	By MS/MS	By MS/MS	By MS/MS	By MS/MS	By MS/MS	6
ALWPIPAVVVNLGYDTR	LDSLNECRLVCGEYRALWPIPAVVVNLGYD	WPIPAVVVNLGYDTREFVPSDIEFDFHASP	R	A	L	T	R	E	2	1	1	1	0	0	0	1	0	1	2	0	0	0	2	0	1	1	1	3	0	0	17	0	1883.03	AAEL007839-PB	AAEL007839-PB	74	90	yes	yes	2;3	0.014619	59.227	By matching	By MS/MS	By matching	By MS/MS		By matching	2
ALYDAELSQMQTHISDTSVVLSMDNNR	QAKADTLTDEINFLRALYDAELSQMQTHIS	HISDTSVVLSMDNNRNLDLDSIIAEVKAQY	R	A	L	N	R	N	2	1	2	3	0	2	1	0	1	1	3	0	2	0	0	4	2	0	1	2	0	0	27	0	3037.41	sp|C_P02538|K2C6A_HUMAN;CON__P02538;CON__P04259;sp|C_P48668|K2C6C_HUMAN;CON__P48668;sp|C_P04259|K2C6B_HUMAN	CON__P04259	300	326	no	no	3	2.2431e-05	69.782					By MS/MS	By MS/MS
ALYDELVALK	ECIQTMSSRIITMRKALYDELVALKTPGTW	ITMRKALYDELVALKTPGTWEHITQQIGMF	K	A	L	L	K	T	2	0	0	1	0	0	1	0	0	0	3	1	0	0	0	0	0	0	1	1	0	0	10	0	1133.63	AAEL012579-PA	AAEL012579-PA	329	338	yes	yes	2	0.00073797	91.318	By MS/MS	By MS/MS	By matching	By MS/MS	By matching	By MS/MS	1
AMDGIGTNEDALIEILAPQTNEEVKK	LMIPPEKYLCKQLHKAMDGIGTNEDALIEI	LIEILAPQTNEEVKKIVDCYEDMYNRPLAE	K	A	M	K	K	I	3	0	2	2	0	1	4	2	0	3	2	2	1	0	1	0	2	0	0	1	0	0	26	1	2798.4	AAEL005407-PE;AAEL005407-PD	AAEL005407-PE	101	126	yes	no	3	3.7638e-05	70.091				By MS/MS	By matching	By matching
AMDGLGTDDTTLIR	CVQMAPHFFSKRLFKAMDGLGTDDTTLIRI	KAMDGLGTDDTTLIRIIVSRSEIDLQNIKD	K	A	M	I	R	I	1	1	0	3	0	0	0	2	0	1	2	0	1	0	0	0	3	0	0	0	0	0	14	0	1477.71	AAEL005417-PB;AAEL005417-PA	AAEL005417-PB	231	244	yes	no	2	0.0034355	67.385			By MS/MS
AMDLDDIILQPPYVVTGVR	IRAKVDYNVMNYENRAMDLDDIILQPPYVV	DDIILQPPYVVTGVRFRMLGTHMNLEVRMT	R	A	M	V	R	F	1	1	0	3	0	1	0	1	0	2	2	0	1	0	2	0	1	0	1	3	0	0	19	0	2114.11	AAEL028021-PF;AAEL028021-PA;AAEL028021-PG;AAEL028021-PE;AAEL028021-PD;AAEL028021-PC;AAEL028021-PB	AAEL028021-PF	519	537	no	no	3	8.6479e-05	78.661				By matching	By MS/MS	By matching
AMETDGPVNK	YIIEKKDINSTKWMKAMETDGPVNKAKVQD	TKWMKAMETDGPVNKAKVQDLFEGTTYQFR	K	A	M	N	K	A	1	0	1	1	0	0	1	1	0	0	0	1	1	0	1	0	1	0	0	1	0	0	10	0	1060.49	AAEL002565-PE;AAEL002565-PD;AAEL002565-PC;AAEL002565-PB;AAEL002565-PA;AAEL002565-PH;AAEL002565-PF;AAEL002565-PG	AAEL002565-PE	3298	3307	yes	no	2	0.00065651	92.439	By MS/MS	By matching	By MS/MS	By MS/MS	By MS/MS	By MS/MS	2
AMEYCHYLGLK	EQTYIIPHFKSNWYKAMEYCHYLGLKLATV	NWYKAMEYCHYLGLKLATVPSIDKQLQIED	K	A	M	L	K	L	1	0	0	0	1	0	1	1	1	0	2	1	1	0	0	0	0	0	2	0	0	0	11	0	1383.63	AAEL026955-PA	AAEL026955-PA	47	57	yes	yes	2;3	3.6818e-07	135.79	By MS/MS	By matching	By MS/MS	By MS/MS	By MS/MS	By MS/MS	3
AMGFPFDR	HSYCGLRDKFYPDRRAMGFPFDRTVPKEIT	KFYPDRRAMGFPFDRTVPKEITHMEAFTGS	R	A	M	D	R	T	1	1	0	1	0	0	0	1	0	0	0	0	1	2	1	0	0	0	0	0	0	0	8	0	939.427	AAEL011764-PA;AAEL013492-PB;AAEL013492-PA;AAEL014544-PA	AAEL013492-PB	642	649	no	no	1;2	0.001084	140.12	By MS/MS	By MS/MS	By MS/MS	By MS/MS	By MS/MS	By MS/MS	1
AMGLSDVFGK	KFTISTGIGAKRILKAMGLSDVFGKDTFDV	KRILKAMGLSDVFGKDTFDVFVGFSSRLAN	K	A	M	G	K	D	1	0	0	1	0	0	0	2	0	0	1	1	1	1	0	1	0	0	0	1	0	0	10	0	1023.51	AAEL002730-PA	AAEL002730-PA	295	304	yes	yes	1;2	0.00073797	91.318	By MS/MS	By MS/MS	By MS/MS	By MS/MS	By MS/MS	By MS/MS	3
AMKGEQNVIECAYVR	SMAYAGARFALALARAMKGEQNVIECAYVR	AMKGEQNVIECAYVRSDVTEAKYFSTPLLL	R	A	M	V	R	S	2	1	1	0	1	1	2	1	0	1	0	1	1	0	0	0	0	0	1	2	0	0	15	1	1766.84	AAEL008166-PA	AAEL008166-PA	265	279	yes	yes	3	0.02001	48.177			By MS/MS
AMLTANIR	FFGTLSVEDSLECLKAMLTANIRQNLQICV	DSLECLKAMLTANIRQNLQICVQIATKYHE	K	A	M	I	R	Q	2	1	1	0	0	0	0	0	0	1	1	0	1	0	0	0	1	0	0	0	0	0	8	0	888.485	AAEL022819-PD;AAEL022819-PB	AAEL022819-PD	670	677	yes	no	2	0.017821	62.717	By MS/MS						1
AMNAILQNSAK				A	M	A	K		3	0	2	0	0	1	0	0	0	1	1	1	1	0	0	1	0	0	0	0	0	0	11	0	1159.6		REV__AAEL025459-PA			yes	yes	2	0.015635	53.968	By MS/MS	By MS/MS	By MS/MS	By MS/MS	By MS/MS	By MS/MS	1
AMNPVTPGCGGALISR	KIDDFPWMAMLIYEKAMNPVTPGCGGALIS	MNPVTPGCGGALISRSFVITAAHCLTGPIV	K	A	M	S	R	S	2	1	1	0	1	0	0	3	0	1	1	0	1	0	2	1	1	0	0	1	0	0	16	0	1599.79	AAEL015465-PB	AAEL015465-PB	154	169	yes	yes	2	1.1931e-09	144.57			By MS/MS	By MS/MS		By MS/MS
AMQAEGCGLQEAR	GAGEAAIGIADLVVKAMQAEGCGLQEARDK	VKAMQAEGCGLQEARDKIWLFDIDGLLAKG	K	A	M	A	R	D	3	1	0	0	1	2	2	2	0	0	1	0	1	0	0	0	0	0	0	0	0	0	13	0	1419.62	AAEL001091-PA	AAEL001091-PA	362	374	yes	yes	2	2.546e-13	164.64	By MS/MS	By MS/MS	By MS/MS	By MS/MS	By MS/MS	By MS/MS	1
AMQFALDLFR	NYDRALDSSNDPAGKAMQFALDLFRVADNK	DPAGKAMQFALDLFRVADNKNPDENFIISP	K	A	M	F	R	V	2	1	0	1	0	1	0	0	0	0	2	0	1	2	0	0	0	0	0	0	0	0	10	0	1210.62	AAEL020823-PA	AAEL020823-PA	121	130	yes	yes	2;3	7.3604e-13	178.83	By MS/MS	By MS/MS	By MS/MS	By MS/MS	By MS/MS	By MS/MS	6
AMSIMNSFVNDIFER	KVLKQVHPDTGVSSKAMSIMNSFVNDIFER	AMSIMNSFVNDIFERIASEASRLAQYNKRS	K	A	M	E	R	I	1	1	2	1	0	0	1	0	0	2	0	0	2	2	0	2	0	0	0	1	0	0	15	0	1772.82	AAEL015682-PA;AAEL022860-PA;AAEL027884-PA;AAEL027876-PA;AAEL027835-PA;AAEL027708-PA;AAEL026815-PA;AAEL027691-PA;AAEL027540-PA;AAEL027532-PA;AAEL027497-PA;AAEL027451-PA;AAEL027431-PA;AAEL027267-PA;AAEL027205-PA;AAEL026998-PA;AAEL025395-PA;AAEL027625-PA;AAEL024498-PA;AAEL024904-PA;AAEL021300-PA;AAEL027920-PA;AAEL028055-PA;AAEL026033-PA;AAEL025810-PA;AAEL025349-PA;AAEL026197-PA;AAEL026134-PA;AAEL026…	AAEL015682-PA	57	71	yes	no	2;3	3.7217e-112	310.27	By MS/MS	By MS/MS	By MS/MS	By MS/MS	By MS/MS	By MS/MS	6
AMSMLFDR	NDIEELKNIFVHFVKAMSMLFDRLSTTLST	IFVHFVKAMSMLFDRLSTTLSTSLEEPGFA	K	A	M	D	R	L	1	1	0	1	0	0	0	0	0	0	1	0	2	1	0	1	0	0	0	0	0	0	8	0	969.441	AAEL009955-PB	AAEL009955-PB	2690	2697	yes	yes	1;2	0.00018254	136.11	By MS/MS	By MS/MS	By MS/MS	By MS/MS	By MS/MS	By MS/MS	4
AMVGIEGITYAGNHGLEIQHPDGSK	VYVAVISGRNVDNVKAMVGIEGITYAGNHG	AGNHGLEIQHPDGSKFIHPMPMEYEGKMTK	K	A	M	S	K	F	2	0	1	1	0	1	2	5	2	3	1	1	1	0	1	1	1	0	1	1	0	0	25	0	2593.26	AAEL006446-PA	AAEL006446-PA	582	606	yes	yes	3;4	2.7376e-17	155.17	By MS/MS		By MS/MS	By MS/MS	By matching		2
AMVGIVAGGGR	KLPSGAKKVLPSANRAMVGIVAGGGRIDKP	SANRAMVGIVAGGGRIDKPILKAGRAYHKY	R	A	M	G	R	I	2	1	0	0	0	0	0	4	0	1	0	0	1	0	0	0	0	0	0	2	0	0	11	0	986.533	AAEL000987-PA	AAEL000987-PA	164	174	yes	yes	2	8.1678e-05	109.01	By MS/MS						1
AMVPLDGEYHAELYLEVDPK	VTLCASAGQKQVPGKAMVPLDGEYHAELYL	DGEYHAELYLEVDPKYHFTGKYDDSDKQHQ	K	A	M	P	K	Y	2	0	0	2	0	0	3	1	1	0	3	1	1	0	2	0	0	0	2	2	0	0	20	0	2288.1	AAEL009955-PB	AAEL009955-PB	967	986	yes	yes	2;3	1.1334e-17	138.77	By MS/MS	By MS/MS	By MS/MS	By MS/MS	By MS/MS	By MS/MS	18
ANADYYLHHLK	LFNKTTLAGVDPKIRANADYYLHHLKMNLL	PKIRANADYYLHHLKMNLLVLTSNIQDYSK	R	A	N	L	K	M	2	0	1	1	0	0	0	0	2	0	2	1	0	0	0	0	0	0	2	0	0	0	11	0	1343.66	AAEL013532-PA;AAEL013532-PB	AAEL013532-PA	196	206	yes	no	2;3	0.0012768	85.716				By MS/MS	By MS/MS	By MS/MS
ANAELELK	EPDIDDALDFLEDTRANAELELKNSFGQDC	DFLEDTRANAELELKNSFGQDCVVIEKEVE	R	A	N	L	K	N	2	0	1	0	0	0	2	0	0	0	2	1	0	0	0	0	0	0	0	0	0	0	8	0	886.476	AAEL013936-PE;AAEL013936-PJ	AAEL013936-PE	406	413	yes	no	2	0.0079711	71.342	By MS/MS	By MS/MS	By matching	By matching	By MS/MS	By matching	1
ANALQNELEESR	ARDDAREQLGISERRANALQNELEESRTLL	ERRANALQNELEESRTLLEQADRGRRQAEQ	R	A	N	S	R	T	2	1	2	0	0	1	3	0	0	0	2	0	0	0	0	1	0	0	0	0	0	0	12	0	1372.66	AAEL026217-PA;AAEL005656-PB;AAEL005656-PA	AAEL005656-PB	1677	1688	no	no	2	2.9906e-16	170.99				By matching	By MS/MS
ANAPANVLLTYWQR	YNGVQIQSLGVQLNRANAPANVLLTYWQRS	RANAPANVLLTYWQRSQVDLATGLDFGPQG	R	A	N	Q	R	S	3	1	2	0	0	1	0	0	0	0	2	0	0	0	1	0	1	1	1	1	0	0	14	0	1615.85	AAEL015113-PA	AAEL015113-PA	444	457	yes	yes	2;3	1.2793e-26	199.08				By MS/MS	By MS/MS	By MS/MS
ANAPMNILLTYWQR	YNGVKVNSITARVNRANAPMNILLTYWQRS	RANAPMNILLTYWQRSQVDLAAGLDFGPQG	R	A	N	Q	R	S	2	1	2	0	0	1	0	0	0	1	2	0	1	0	1	0	1	1	1	0	0	0	14	0	1689.87	AAEL011763-PA	AAEL011763-PA	443	456	yes	yes	2;3	4.8649e-74	265.01	By MS/MS	By MS/MS	By MS/MS	By MS/MS	By MS/MS	By MS/MS	6
ANAPPNVLLTYWQR	YNGVQIQSLGVQLNRANAPPNVLLTYWQRS	RANAPPNVLLTYWQRSQIDLATGMDFGPQG	R	A	N	Q	R	S	2	1	2	0	0	1	0	0	0	0	2	0	0	0	2	0	1	1	1	1	0	0	14	0	1641.86	AAEL015116-PA	AAEL015116-PA	444	457	yes	yes	2;3	8.8704e-36	202.61	By MS/MS	By MS/MS	By MS/MS	By MS/MS	By MS/MS	By MS/MS	4
ANAVGPWIER	KQQNNEMLRRQFAEKANAVGPWIERQMDAV	QFAEKANAVGPWIERQMDAVTAIGMGISGS	K	A	N	E	R	Q	2	1	1	0	0	0	1	1	0	1	0	0	0	0	1	0	0	1	0	1	0	0	10	0	1111.58	AAEL007306-PE;AAEL007306-PD;AAEL007306-PC;AAEL007306-PB;AAEL007306-PF	AAEL007306-PE	643	652	yes	no	2	8.6985e-06	128.38	By MS/MS	By MS/MS	By MS/MS	By MS/MS	By MS/MS	By MS/MS	1
ANCAEHFEATR	GSPHLLKAHLREEIRANCAEHFEATRGLPN	EEIRANCAEHFEATRGLPNGITEQQMCASN	R	A	N	T	R	G	3	1	1	0	1	0	2	0	1	0	0	0	0	1	0	0	1	0	0	0	0	0	11	0	1304.56	AAEL010270-PA	AAEL010270-PA	213	223	yes	yes	3	0.0071735	53.252	By MS/MS	By matching	By MS/MS			By matching	1
ANDIPYMDAEALKK	QVCVLGDQQHCDEAKANDIPYMDAEALKKL	KANDIPYMDAEALKKLNKNKKLVKKLAKKY	K	A	N	K	K	L	3	0	1	2	0	0	1	0	0	1	1	2	1	0	1	0	0	0	1	0	0	0	14	1	1577.78	AAEL013221-PC;AAEL013221-PD	AAEL013221-PC	79	92	yes	no	3	0.029593	40.211			By matching	By MS/MS	By MS/MS
ANDTQSYIATISPAR	MKTGPLHWELLARARANDTQSYIATISPAR	ANDTQSYIATISPARDAGAGYVAWGHSMVV	R	A	N	A	R	D	3	1	1	1	0	1	0	0	0	2	0	0	0	0	1	2	2	0	1	0	0	0	15	0	1606.8	AAEL000143-PA	AAEL000143-PA	205	219	yes	yes	2	5.3608e-15	164.81	By MS/MS	By MS/MS	By MS/MS	By MS/MS	By MS/MS	By MS/MS	1
ANEFCNSLK	NRKFYIPSIRANWFKANEFCNSLKMRLVAI	RANWFKANEFCNSLKMRLVAIRSQEDNDAV	K	A	N	L	K	M	1	0	2	0	1	0	1	0	0	0	1	1	0	1	0	1	0	0	0	0	0	0	9	0	1081.49	AAEL000563-PA	AAEL000563-PA	40	48	yes	yes	2	0.0033294	77.732	By MS/MS		By MS/MS				1
ANELPEGDSK	GTTSGISARSIDKFKANELPEGDSKIIKLA	IDKFKANELPEGDSKIIKLAIKQIEPQVTS	K	A	N	S	K	I	1	0	1	1	0	0	2	1	0	0	1	1	0	0	1	1	0	0	0	0	0	0	10	0	1058.49	AAEL003316-PB	AAEL003316-PB	72	81	yes	yes	2	0.001724	84.615	By matching	By MS/MS	By MS/MS				1
ANEYLCTAPVNAGEK	KQDQCRGYLPPGFRRANEYLCTAPVNAGEK	ANEYLCTAPVNAGEKCHADSGGAVTRTRQV	R	A	N	E	K	C	3	0	2	0	1	0	2	1	0	0	1	1	0	0	1	0	1	0	1	1	0	0	15	0	1635.76	AAEL024669-PB	AAEL024669-PB	325	339	yes	yes	2;3	0.00078428	69.594	By matching	By MS/MS	By MS/MS	By matching		By MS/MS	2
ANFHADSYQVILK	AKFDDENCFATGWGKANFHADSYQVILKKV	GKANFHADSYQVILKKVQLPMVEHAQCQEA	K	A	N	L	K	K	2	0	1	1	0	1	0	0	1	1	1	1	0	1	0	1	0	0	1	1	0	0	13	0	1504.77	AAEL002624-PA	AAEL002624-PA	263	275	yes	yes	2;3	2.8306e-18	179.19	By MS/MS	By MS/MS	By MS/MS	By MS/MS	By MS/MS	By MS/MS	2
ANFHADSYQVILKK	AKFDDENCFATGWGKANFHADSYQVILKKV	KANFHADSYQVILKKVQLPMVEHAQCQEAL	K	A	N	K	K	V	2	0	1	1	0	1	0	0	1	1	1	2	0	1	0	1	0	0	1	1	0	0	14	1	1632.86	AAEL002624-PA	AAEL002624-PA	263	276	yes	yes	2;3;4	3.2281e-18	178.1	By MS/MS	By MS/MS	By MS/MS	By MS/MS	By MS/MS	By matching	4
ANFNEDR	YDADCSNYNDQALAKANFNEDRELWIRNGT	YNDQALAKANFNEDRELWIRNGTVEDIGKL	K	A	N	D	R	E	1	1	2	1	0	0	1	0	0	0	0	0	0	1	0	0	0	0	0	0	0	0	7	0	864.373	AAEL006377-PA	AAEL006377-PA	53	59	yes	yes	2	0.0020075	105.39	By MS/MS	By MS/MS	By MS/MS	By MS/MS	By MS/MS	By MS/MS	1
ANFNEDRELWIR	YDADCSNYNDQALAKANFNEDRELWIRNGT	LAKANFNEDRELWIRNGTVEDIGKLLNGSL	K	A	N	I	R	N	1	2	2	1	0	0	2	0	0	1	1	0	0	1	0	0	0	1	0	0	0	0	12	1	1561.76	AAEL006377-PA	AAEL006377-PA	53	64	yes	yes	2;3	4.7976e-52	243.53	By MS/MS	By MS/MS	By MS/MS	By MS/MS	By MS/MS	By MS/MS	2
ANFQQLLNDILR	NILSIVESEFTESFRANFQQLLNDILRLAP	SFRANFQQLLNDILRLAPFERFFPSQ____	R	A	N	L	R	L	1	1	2	1	0	2	0	0	0	1	3	0	0	1	0	0	0	0	0	0	0	0	12	0	1443.78	AAEL001305-PA	AAEL001305-PA	232	243	yes	yes	2	1.4166e-06	144.65				By matching	By matching	By MS/MS
ANGFTANPTK	KNVDLTGLSEAVVKKANGFTANPTKMELGI	AVVKKANGFTANPTKMELGILVPVTSLVGG	K	A	N	T	K	M	2	0	2	0	0	0	0	1	0	0	0	1	0	1	1	0	2	0	0	0	0	0	10	0	1019.5	AAEL026805-PA;AAEL011966-PA	AAEL026805-PA	103	112	yes	no	2	7.2562e-06	131.41	By MS/MS	By MS/MS	By MS/MS	By MS/MS	By MS/MS	By MS/MS	1
ANGLTDVNVVVLGFDR	ELVQATINDLRKELKANGLTDVNVVVLGFD	NGLTDVNVVVLGFDRNKTYVSLFTSGGKLD	K	A	N	D	R	N	1	1	2	2	0	0	0	2	0	0	2	0	0	1	0	0	1	0	0	4	0	0	16	0	1687.89	AAEL009955-PB	AAEL009955-PB	3069	3084	yes	yes	2;3	3.5415e-37	210.15	By MS/MS	By MS/MS	By MS/MS	By MS/MS	By MS/MS	By MS/MS	3
ANGPFLILIR	TATLLDRITPLINFKANGPFLILIREEATQ	LINFKANGPFLILIREEATQLPLFYGTVYD	K	A	N	I	R	E	1	1	1	0	0	0	0	1	0	2	2	0	0	1	1	0	0	0	0	0	0	0	10	0	1112.67	AAEL013936-PE;AAEL013936-PJ	AAEL013936-PE	509	518	yes	no	2	0.0019394	83.265	By MS/MS	By MS/MS	By MS/MS	By MS/MS		By matching	1
ANGVEISSAQFMFTDK	IKHHFKSFQETINVKANGVEISSAQFMFTD	NGVEISSAQFMFTDKNHPVRHDFEHIVDTY	K	A	N	D	K	N	2	0	1	1	0	1	1	1	0	1	0	1	1	2	0	2	1	0	0	1	0	0	16	0	1743.81	AAEL028034-PB;AAEL011777-PB;AAEL028034-PA;AAEL011777-PC	AAEL028034-PB	150	165	yes	no	2;3	9.7865e-28	196.38	By MS/MS	By MS/MS	By MS/MS	By MS/MS	By MS/MS	By MS/MS	3
ANHISSLLVTK	PGELQLPLVCNTGSRANHISSLLVTKGFPT	TGSRANHISSLLVTKGFPTIYGHRYDYENH	R	A	N	T	K	G	1	0	1	0	0	0	0	0	1	1	2	1	0	0	0	2	1	0	0	1	0	0	11	0	1181.68	AAEL029031-PA	AAEL029031-PA	2239	2249	yes	yes	2	4.324e-07	133.91	By MS/MS	By MS/MS	By MS/MS	By MS/MS	By MS/MS	By MS/MS	1
ANIKEIIK	YTQLSLEEFNFHIWRANIKEIIKGTVCDPT	FNFHIWRANIKEIIKGTVCDPTVPPNVDHG	R	A	N	I	K	G	1	0	1	0	0	0	1	0	0	3	0	2	0	0	0	0	0	0	0	0	0	0	8	1	927.575	AAEL000064-PA	AAEL000064-PA	397	404	yes	yes	2	0.0039476	117.4	By MS/MS	By MS/MS	By MS/MS	By matching	By matching	By matching	1
ANISEQPTR	KGTTGGTESPTEEHKANISEQPTRADADSQ	PTEEHKANISEQPTRADADSQGTYILLAIL	K	A	N	T	R	A	1	1	1	0	0	1	1	0	0	1	0	0	0	0	1	1	1	0	0	0	0	0	9	0	1014.51	AAEL012092-PD;AAEL012092-PC;AAEL012092-PB;AAEL012092-PA	AAEL012092-PD	428	436	yes	no	2	0.070162	43.083	By matching	By matching	By MS/MS				1
ANIWALK	HGRNHSIMPSNVNYRANIWALKTVGCTHVI	MPSNVNYRANIWALKTVGCTHVIVSTATGS	R	A	N	L	K	T	2	0	1	0	0	0	0	0	0	1	1	1	0	0	0	0	0	1	0	0	0	0	7	0	814.47	AAEL012172-PC;AAEL012172-PB	AAEL012172-PC	71	77	yes	no	2	0.051469	85.89	By matching	By matching	By matching	By MS/MS	By matching	By MS/MS	1
ANKGQGDGTALVNFLK	TFVVKDFLDGNGEFKANKGQGDGTALVNFL	NKGQGDGTALVNFLKQDRKLKLDTKFKVNA	K	A	N	L	K	Q	2	0	2	1	0	1	0	3	0	0	2	2	0	1	0	0	1	0	0	1	0	0	16	1	1631.86	AAEL009955-PB	AAEL009955-PB	1427	1442	yes	yes	2;3	1.1432e-26	188.15	By MS/MS	By MS/MS	By MS/MS	By MS/MS	By MS/MS	By MS/MS	2
ANLDGSDIK	LFWTDWNALKPSVSRANLDGSDIKILFSKP	KPSVSRANLDGSDIKILFSKPEVVWPNGVT	R	A	N	I	K	I	1	0	1	2	0	0	0	1	0	1	1	1	0	0	0	1	0	0	0	0	0	0	9	0	931.461	AAEL005861-PB	AAEL005861-PB	933	941	yes	yes	2	0.064189	44.349	By matching			By MS/MS			1
ANLFYQAMSQAK	YQNVTYGFNFNDARRANLFYQAMSQAKNNN	ARRANLFYQAMSQAKNNNPPAPPATELSNE	R	A	N	A	K	N	3	0	1	0	0	2	0	0	0	0	1	1	1	1	0	1	0	0	1	0	0	0	12	0	1370.67	AAEL024406-PA;AAEL024406-PB	AAEL024406-PA	135	146	no	no	2;3	2.338e-11	156.18	By MS/MS	By MS/MS	By MS/MS	By MS/MS	By MS/MS	By MS/MS	3
ANLITVR	______________________________	______________________________	M	A	N	V	R	L	1	1	1	0	0	0	0	0	0	1	1	0	0	0	0	0	1	0	0	1	0	0	7	0	785.476	AAEL022609-PB;AAEL022609-PD;AAEL022609-PG;AAEL022609-PH;AAEL022609-PE;AAEL022609-PC;AAEL022609-PA	AAEL022609-PB	2	8	yes	no	1;2	0.0018884	89.369	By MS/MS	By MS/MS	By MS/MS	By matching			2
ANLNVHINPVCLPK	RIHHNDIALLILEKRANLNVHINPVCLPKT	RANLNVHINPVCLPKTDDNFDGQRCMVSGW	R	A	N	P	K	T	1	0	3	0	1	0	0	0	1	1	2	1	0	0	2	0	0	0	0	2	0	0	14	0	1587.86	AAEL002301-PA;AAEL002301-PB	AAEL002301-PA	251	264	yes	no	2;3	6.4879e-26	185.33	By MS/MS	By MS/MS	By MS/MS	By matching	By MS/MS	By MS/MS	2
ANLPESAKPR	VVGLARRVERVEALKANLPESAKPRLHAVK	VEALKANLPESAKPRLHAVKCDVSKEEDIT	K	A	N	P	R	L	2	1	1	0	0	0	1	0	0	0	1	1	0	0	2	1	0	0	0	0	0	0	10	1	1081.59	AAEL017302-PA	AAEL017302-PA	48	57	yes	yes	2	0.0073429	86.136	By matching	By matching	By matching	By MS/MS			1
ANLPQKDFYESFVLSDEK	MDIVCDRMTQCRYTKANLPQKDFYESFVLS	PQKDFYESFVLSDEKWYTVPVIERGVEALK	K	A	N	E	K	W	1	0	1	2	0	1	2	0	0	0	2	2	0	2	1	2	0	0	1	1	0	0	18	1	2129.03	AAEL005384-PA	AAEL005384-PA	155	172	yes	yes	3	0.083496	24.287				By MS/MS	By matching	By matching
ANLTLVQENMK	RPQWQQLRDLLHAWKANLTLVQENMKSVSE	HAWKANLTLVQENMKSVSEAQIELAHKQ__	K	A	N	M	K	S	1	0	2	0	0	1	1	0	0	0	2	1	1	0	0	0	1	0	0	1	0	0	11	0	1259.65	AAEL004347-PA	AAEL004347-PA	363	373	yes	yes	2	0.0035213	71.349					By MS/MS
ANMYNELNNTR	VDQLNKLKTKAEHDRANMYNELNNTRSACD	EHDRANMYNELNNTRSACDQLSREKAAQEK	R	A	N	T	R	S	1	1	4	0	0	0	1	0	0	0	1	0	1	0	0	0	1	0	1	0	0	0	11	0	1338.6	AAEL026217-PA;AAEL005656-PB;AAEL005656-PA	AAEL005656-PB	1221	1231	no	no	2	1.569e-19	185.6	By MS/MS	By MS/MS	By MS/MS	By MS/MS	By MS/MS	By MS/MS	2
ANNFLWPFK	DLVYQIYTAGPLFRKANNFLWPFKLNTPTG	GPLFRKANNFLWPFKLNTPTGGWRKKNNHY	K	A	N	F	K	L	1	0	2	0	0	0	0	0	0	0	1	1	0	2	1	0	0	1	0	0	0	0	9	0	1135.58	AAEL012585-PA	AAEL012585-PA	219	227	yes	yes	2	0.0010589	89.142	By MS/MS	By MS/MS	By MS/MS	By MS/MS	By MS/MS	By MS/MS	1
ANNFLYGIVSFGPNK	TCSGDSGGPLTKLDRANNFLYGIVSFGPNK	ANNFLYGIVSFGPNKCGTKGVPGVYTSVAK	R	A	N	N	K	C	1	0	3	0	0	0	0	2	0	1	1	1	0	2	1	1	0	0	1	1	0	0	15	0	1639.84	AAEL000028-PA	AAEL000028-PA	323	337	yes	yes	2;3	2.0863e-13	150.46	By MS/MS	By MS/MS	By MS/MS	By MS/MS	By MS/MS	By MS/MS	7
ANNIVLDTEDKLEYK	______________________________	ANNIVLDTEDKLEYKFYPVSNGVINFKVRA	M	A	N	Y	K	F	1	0	2	2	0	0	2	0	0	1	2	2	0	0	0	0	1	0	1	1	0	0	15	1	1763.89	AAEL007236-PA	AAEL007236-PA	2	16	yes	yes	2	3.8247e-27	190.36	By MS/MS	By MS/MS	By MS/MS	By MS/MS	By MS/MS	By MS/MS	1
ANNVQLHLPVDFVTGDK	EEGSKIVQKLVDKAKANNVQLHLPVDFVTG	NVQLHLPVDFVTGDKFAEDAAVGAATVESG	K	A	N	D	K	F	1	0	2	2	0	1	0	1	1	0	2	1	0	1	1	0	1	0	0	3	0	0	17	0	1865.96	AAEL004988-PA	AAEL004988-PA	273	289	yes	yes	2;3	1.3621e-78	272.5	By MS/MS	By MS/MS	By MS/MS	By MS/MS	By MS/MS	By MS/MS	3
ANNVQLHLPVDFVTGDKFAEDAAVGAATVESGIPAGHMGLDVGPK	EEGSKIVQKLVDKAKANNVQLHLPVDFVTG	SGIPAGHMGLDVGPKSREAFAAPIARSKII	K	A	N	P	K	S	7	0	2	4	0	1	2	6	2	1	3	2	1	2	3	1	2	0	0	6	0	0	45	1	4514.25	AAEL004988-PA	AAEL004988-PA	273	317	yes	yes	4;5;6	3.1788e-76	219.5	By MS/MS	By MS/MS	By MS/MS	By MS/MS	By MS/MS	By MS/MS	5
ANPDTLK	MGSHWVLRGIVSNTKANPDTLKVEADSYVV	RGIVSNTKANPDTLKVEADSYVVFTDATFY	K	A	N	L	K	V	1	0	1	1	0	0	0	0	0	0	1	1	0	0	1	0	1	0	0	0	0	0	7	0	757.397	AAEL006434-PA;AAEL006434-PB	AAEL006434-PA	259	265	yes	no	1	0.020911	114.65	By matching	By matching	By matching	By matching	By MS/MS	By matching	1
ANPDYSMFLQLVEK	KVLEVPKSDLLGALRANPDYSMFLQLVEKA	RANPDYSMFLQLVEKANLTELLSTANESFT	R	A	N	E	K	A	1	0	1	1	0	1	1	0	0	0	2	1	1	1	1	1	0	0	1	1	0	0	14	0	1653.81	AAEL019935-PA;AAEL019935-PB	AAEL019935-PA	740	753	yes	no	2;3	2.8687e-06	121.08	By MS/MS	By MS/MS	By MS/MS	By MS/MS	By MS/MS	By MS/MS	2
ANPLVVHGNSAQHAQFPWHGALYR	INSYDNDICGTVVPKANPLVVHGNSAQHAQ	SAQHAQFPWHGALYRSSVTELRYLCGSTLI	K	A	N	Y	R	S	4	1	2	0	0	2	0	2	3	0	2	0	0	1	2	1	0	1	1	2	0	0	24	0	2669.34	AAEL006253-PC;AAEL006253-PB	AAEL006253-PC	313	336	yes	no	5	0.00048437	53.342	By matching	By MS/MS					1
ANQNELK	DVLNEMMREAYFHERANQNELKGKCTSYQP	REAYFHERANQNELKGKCTSYQPIRTNDDD	R	A	N	L	K	G	1	0	2	0	0	1	1	0	0	0	1	1	0	0	0	0	0	0	0	0	0	0	7	0	815.414	AAEL024406-PA;AAEL024406-PB	AAEL024406-PA	604	610	no	no	2	0.0085116	81.297	By MS/MS	By MS/MS	By MS/MS	By matching	By matching	By MS/MS	2
ANQREEEYK	VVGNNLKSLEVSEEKANQREEEYKNQIKTL	EVSEEKANQREEEYKNQIKTLTTRLKEAEA	K	A	N	Y	K	N	1	1	1	0	0	1	3	0	0	0	0	1	0	0	0	0	0	0	1	0	0	0	9	1	1165.54	AAEL002761-PAC;AAEL002761-PAB;AAEL002761-PAA;AAEL002761-PAK;AAEL002761-PF;AAEL002761-PAE;AAEL002761-PAD;AAEL002761-PO;AAEL002761-PI;AAEL002761-PAF;AAEL002761-PU;AAEL002761-PC;AAEL002761-PAI;AAEL002761-PAH;AAEL002761-PL;AAEL002761-PAJ;AAEL002761-PAL;AAEL002761-PP;AAEL002761-PAN	AAEL002761-PAC	214	222	no	no	2	0.013834	80.438			By MS/MS		By MS/MS
ANQREEEYKNQIK	VVGNNLKSLEVSEEKANQREEEYKNQIKTL	EKANQREEEYKNQIKTLTTRLKEAEARAEF	K	A	N	I	K	T	1	1	2	0	0	2	3	0	0	1	0	2	0	0	0	0	0	0	1	0	0	0	13	2	1648.82	AAEL002761-PAC;AAEL002761-PAB;AAEL002761-PAA;AAEL002761-PAK;AAEL002761-PF;AAEL002761-PAE;AAEL002761-PAD;AAEL002761-PO;AAEL002761-PI;AAEL002761-PAF;AAEL002761-PU;AAEL002761-PC;AAEL002761-PAI;AAEL002761-PAH;AAEL002761-PL;AAEL002761-PAJ;AAEL002761-PAL;AAEL002761-PP;AAEL002761-PAN	AAEL002761-PAC	214	226	no	no	2;3	2.108e-12	158.86	By MS/MS	By MS/MS	By MS/MS	By MS/MS	By MS/MS	By MS/MS	2
ANRPFMFYIKDEDSDAVLFVGK	LVNKFGIDDMPIQFKANRPFMFYIKDEDSD	YIKDEDSDAVLFVGKVENPVATEKLP____	K	A	N	G	K	V	2	1	1	3	0	0	1	1	0	1	1	2	1	3	1	1	0	0	1	2	0	0	22	2	2561.26	AAEL014079-PA	AAEL014079-PA	393	414	yes	yes	3;4	0.015444	46.953		By MS/MS	By MS/MS
ANSGGATSLEASR	LPHKPPATAEELRQRANSGGATSLEASRKR	QRANSGGATSLEASRKRLNSLKASKSTEEG	R	A	N	S	R	K	3	1	1	0	0	0	1	2	0	0	1	0	0	0	0	3	1	0	0	0	0	0	13	0	1219.58	AAEL024497-PC	AAEL024497-PC	28	40	yes	yes	2	0.00062132	86.313	By MS/MS	By MS/MS	By MS/MS	By matching	By matching		1
ANSLYNNIAVLK	DRIDIAEIRVHPAYRANSLYNNIAVLKLKK	AYRANSLYNNIAVLKLKKRVKFNSNRTPVC	R	A	N	L	K	L	2	0	3	0	0	0	0	0	0	1	2	1	0	0	0	1	0	0	1	1	0	0	12	0	1318.72	AAEL018347-PB;AAEL018347-PC	AAEL018347-PB	392	403	yes	no	2	1.8424e-05	120.12	By MS/MS	By MS/MS	By MS/MS	By MS/MS	By MS/MS	By MS/MS	1
ANTFIGEAAGVDPQK	DVKRVFGVSTLDIVRANTFIGEAAGVDPQK	ANTFIGEAAGVDPQKVNVPVIGGHSGVTII	R	A	N	Q	K	V	3	0	1	1	0	1	1	2	0	1	0	1	0	1	1	0	1	0	0	1	0	0	15	0	1516.75	AAEL008166-PA	AAEL008166-PA	177	191	yes	yes	2	1.8802e-27	191.23	By MS/MS	By MS/MS	By MS/MS	By MS/MS	By MS/MS	By MS/MS	1
ANTQPDGSICAK	KMAAKCVEWLVEQLKANTQPDGSICAKSPD	QLKANTQPDGSICAKSPDTACLLGLVRRQY	K	A	N	A	K	S	2	0	1	1	1	1	0	1	0	1	0	1	0	0	1	1	1	0	0	0	0	0	12	0	1260.58	AAEL006895-PD;AAEL006895-PC;AAEL006895-PB	AAEL006895-PD	703	714	yes	no	2	0.010062	61.161	By MS/MS	By MS/MS	By MS/MS	By MS/MS	By MS/MS	By MS/MS	1
ANWHQAFDHCK	YLVSCSSPYHIPNVKANWHQAFDHCKYNGM	PNVKANWHQAFDHCKYNGMELVSIANHVAY	K	A	N	C	K	Y	2	0	1	1	1	1	0	0	2	0	0	1	0	1	0	0	0	1	0	0	0	0	11	0	1412.6	AAEL025802-PA;AAEL029039-PA	AAEL025802-PA	28	38	yes	no	2;3	5.0544e-12	164.66	By MS/MS	By MS/MS	By MS/MS		By matching		2
APAGDYVHVQR	VPSKADLSVFDALGKAPAGDYVHVQRWYRH	ALGKAPAGDYVHVQRWYRHIASFSSQERAA	K	A	P	Q	R	W	2	1	0	1	0	1	0	1	1	0	0	0	0	0	1	0	0	0	1	2	0	0	11	0	1211.6	AAEL000951-PA	AAEL000951-PA	44	54	yes	yes	3	0.015994	48.44	By MS/MS		By MS/MS	By MS/MS	By MS/MS	By MS/MS	1
APAVGIDLGTTYSCVGVFQHGK	______________________________	LGTTYSCVGVFQHGKVEIIANDQGNRTTPS	K	A	P	G	K	V	2	0	0	1	1	1	0	4	1	1	1	1	0	1	1	1	2	0	1	3	0	0	22	0	2276.13	AAEL019403-PA	AAEL019403-PA	4	25	yes	yes	3	0.00041717	60.621						By MS/MS
APDGTPLYTVIEK	DTASRLPPITYKVQRAPDGTPLYTVIEKNP	QRAPDGTPLYTVIEKNPRFLPVHEFKTNTR	R	A	P	E	K	N	1	0	0	1	0	0	1	1	0	1	1	1	0	0	2	0	2	0	1	1	0	0	13	0	1402.73	AAEL008607-PB	AAEL008607-PB	657	669	yes	yes	2	2.8139e-05	108.98	By MS/MS	By matching	By MS/MS	By matching	By matching	By matching	1
APDNDSPSIGGNK	GLLLNSDSDSDFDPRAPDNDSPSIGGNKIS	PRAPDNDSPSIGGNKISNDLFGFEPPKQSL	R	A	P	N	K	I	1	0	2	2	0	0	0	2	0	1	0	1	0	0	2	2	0	0	0	0	0	0	13	0	1270.58	AAEL019694-PL;AAEL019694-PK;AAEL019694-PH;AAEL019694-PG;AAEL019694-PF;AAEL019694-PD;AAEL019694-PJ;AAEL019694-PI;AAEL019694-PE;AAEL019694-PC;AAEL019694-PB;AAEL019694-PA;AAEL019694-PM	AAEL019694-PL	348	360	yes	no	2	0.032506	49.5					By MS/MS
APDSLDVTVFPQK	SRSQICTCVKKNQCKAPDSLDVTVFPQKSV	CKAPDSLDVTVFPQKSVQPVGLDPIAIDLR	K	A	P	Q	K	S	1	0	0	2	0	1	0	0	0	0	1	1	0	1	2	1	1	0	0	2	0	0	13	0	1415.73	AAEL002590-PA	AAEL002590-PA	33	45	yes	yes	2	7.0732e-12	149.95	By MS/MS	By MS/MS	By MS/MS	By MS/MS	By MS/MS	By matching	1
APEALFQPSFLGMESTGIHETVYNSIMR	LPDGQVITIGNERFRAPEALFQPSFLGMES	ESTGIHETVYNSIMRCDVDIRKDLYANSVL	R	A	P	M	R	C	2	1	1	0	0	1	3	2	1	2	2	0	2	2	2	3	2	0	1	1	0	0	28	0	3124.5	AAEL001951-PA;AAEL001951-PB	AAEL001951-PA	258	285	yes	no	2;3;4	5.4873e-50	220.34	By MS/MS	By MS/MS	By MS/MS	By MS/MS	By MS/MS	By MS/MS	18
APENTMAATVQAIIEGEPTLVSDVAVVTNYQPDTLVQHFGDSGVR	AGALKIKVAEACFQRAPENTMAATVQAIIE	QPDTLVQHFGDSGVRVVAKDAAAGPIEQGC	R	A	P	V	R	V	5	1	2	3	0	3	3	3	1	2	2	0	1	1	3	2	5	0	1	7	0	0	45	0	4739.34	AAEL001194-PA	AAEL001194-PA	1190	1234	yes	yes	4	2.5038e-16	95.371	By MS/MS	By MS/MS	By MS/MS		By MS/MS	By MS/MS	1
APEPAQPEQPTQR	DEQACVNRCVQGEAKAPEPAQPEQPTQREE	AKAPEPAQPEQPTQREEFDSRYCFLDVDSG	K	A	P	Q	R	E	2	1	0	0	0	3	2	0	0	0	0	0	0	0	4	0	1	0	0	0	0	0	13	0	1447.71	AAEL019468-PC;AAEL019468-PA;AAEL019468-PD;AAEL019468-PE;AAEL019468-PB	AAEL019468-PC	1792	1804	yes	no	2;3	1.1607e-25	193.52	By MS/MS	By MS/MS	By MS/MS	By MS/MS	By MS/MS	By MS/MS	2
APFDAELLEQYIVAR	GDGFDMFKHLAVKGRAPFDAELLEQYIVAR	APFDAELLEQYIVARKGIQKSGLLQSRMNV	R	A	P	A	R	K	3	1	0	1	0	1	2	0	0	1	2	0	0	1	1	0	0	0	1	1	0	0	15	0	1733.9	AAEL006333-PA	AAEL006333-PA	526	540	yes	yes	2;3	5.371e-37	209.85		By matching	By MS/MS	By MS/MS	By MS/MS	By MS/MS
APFSKPK	YQIISDHYYSATVDKAPFSKPKIAAEQINS	YYSATVDKAPFSKPKIAAEQINSWVNKTTH	K	A	P	P	K	I	1	0	0	0	0	0	0	0	0	0	0	2	0	1	2	1	0	0	0	0	0	0	7	1	773.444	AAEL014078-PB	AAEL014078-PB	153	159	yes	yes	1	0.0079994	91.9	By matching	By matching	By MS/MS	By MS/MS	By matching	By matching	1
APFYNSK	ERMHRITTLYPEDPRAPFYNSKSKDMIPLA	TLYPEDPRAPFYNSKSKDMIPLARVYFRRE	R	A	P	S	K	S	1	0	1	0	0	0	0	0	0	0	0	1	0	1	1	1	0	0	1	0	0	0	7	0	825.402	AAEL003413-PA	AAEL003413-PA	374	380	yes	yes	1;2	0.0026415	132.09	By matching	By MS/MS		By MS/MS	By MS/MS	By MS/MS	1
APGGAEPLPEGLFWLLITGDVPTK	FRGLSIPECQKVLPKAPGGAEPLPEGLFWL	EGLFWLLITGDVPTKAQVDALSREWANRAA	K	A	P	T	K	A	2	0	0	1	0	0	2	4	0	1	4	1	0	1	4	0	2	1	0	1	0	0	24	0	2477.32	AAEL011789-PD;AAEL011789-PC	AAEL011789-PD	110	133	yes	no	2;3	5.1283e-33	198.07	By MS/MS	By MS/MS	By MS/MS	By MS/MS	By MS/MS	By MS/MS	2
APGIIDLIDIFYK	GDFRGCIAEKLQICKAPGIIDLIDIFYKPM	CKAPGIIDLIDIFYKPMVKASSCAKYINFE	K	A	P	Y	K	P	1	0	0	2	0	0	0	1	0	4	1	1	0	1	1	0	0	0	1	0	0	0	13	0	1476.82	AAEL003483-PA	AAEL003483-PA	211	223	yes	yes	2	0.038678	47.844				By MS/MS	By matching
APGIIDLIDIFYKPMVK	GDFRGCIAEKLQICKAPGIIDLIDIFYKPM	GIIDLIDIFYKPMVKASSCAKYINFEQRDP	K	A	P	V	K	A	1	0	0	2	0	0	0	1	0	4	1	2	1	1	2	0	0	0	1	1	0	0	17	1	1932.08	AAEL003483-PA	AAEL003483-PA	211	227	yes	yes	2;3	2.7355e-12	147.87	By MS/MS	By MS/MS	By MS/MS	By MS/MS	By MS/MS	By MS/MS	1
APGTTEGVAMIENIMEHIAHETGQDPLEVR	GKAVKTDAPSNTWCRAPGTTEGVAMIENIM	EHIAHETGQDPLEVRMANMAADNKMKTLMP	R	A	P	V	R	M	3	1	1	1	0	1	5	3	2	3	1	0	2	0	2	0	3	0	0	2	0	0	30	0	3244.55	AAEL026787-PA	AAEL026787-PA	910	939	yes	yes	3;4	1.4692e-77	249.24	By MS/MS	By MS/MS	By MS/MS	By MS/MS	By MS/MS	By MS/MS	2
APGVPHSNTRPYVQSK	QGERTAREAFTHFGRAPGVPHSNTRPYVQS	PGVPHSNTRPYVQSKGRKYEKARGRRSSCG	R	A	P	S	K	G	1	1	1	0	0	1	0	1	1	0	0	1	0	0	3	2	1	0	1	2	0	0	16	1	1736.9	AAEL008481-PB;AAEL008481-PA	AAEL008481-PB	156	171	yes	no	3	0.00070479	70.134	By MS/MS	By MS/MS					1
APIVAQQDAYYINR	CVPLQQCRDIFNMIRAPIVAQQDAYYINRS	RAPIVAQQDAYYINRSICRIAGIPRAVCCQ	R	A	P	N	R	S	3	1	1	1	0	2	0	0	0	2	0	0	0	0	1	0	0	0	2	1	0	0	14	0	1620.83	AAEL001084-PA	AAEL001084-PA	324	337	yes	yes	2	1.3516e-05	108.47	By matching	By MS/MS	By matching				1
APLAPVQR	______________________________	______________________________	M	A	P	Q	R	F	2	1	0	0	0	1	0	0	0	0	1	0	0	0	2	0	0	0	0	1	0	0	8	0	850.502	AAEL006895-PD;AAEL006895-PC;AAEL006895-PB	AAEL006895-PD	2	9	yes	no	2	0.00028779	129.96	By MS/MS	By MS/MS	By MS/MS	By MS/MS	By MS/MS	By MS/MS	1
APLFLQSK	GVCRIQLQSNATHDKAPLFLQSKGSIYTLL	SNATHDKAPLFLQSKGSIYTLLEPHGSSFQ	K	A	P	S	K	G	1	0	0	0	0	1	0	0	0	0	2	1	0	1	1	1	0	0	0	0	0	0	8	0	902.523	AAEL025217-PA	AAEL025217-PA	33	40	yes	yes	2	0.0010476	111.82	By MS/MS	By MS/MS	By MS/MS	By MS/MS	By MS/MS	By MS/MS	1
APLGLHFHASWLK	RLLRHNFNRHYNTNRAPLGLHFHASWLKSK	NRAPLGLHFHASWLKSKKEYREELIKFIEE	R	A	P	L	K	S	2	0	0	0	0	0	0	1	2	0	3	1	0	1	1	1	0	1	0	0	0	0	13	0	1475.8	AAEL003425-PA;AAEL003425-PB	AAEL003425-PA	423	435	no	no	2;3	1.6896e-08	143.5	By MS/MS	By MS/MS	By MS/MS		By MS/MS	By MS/MS	2
APLGLYFHAAWLK	NFLNHNFDRHYEQNRAPLGLYFHAAWLKNN	NRAPLGLYFHAAWLKNNPEFLDAFVYWIDE	R	A	P	L	K	N	3	0	0	0	0	0	0	1	1	0	3	1	0	1	1	0	0	1	1	0	0	0	13	0	1485.81	AAEL003419-PA	AAEL003419-PA	419	431	yes	yes	3	7.3472e-05	98.353	By MS/MS	By MS/MS	By MS/MS	By matching			1
APLIDNPNYQGK	KAPMISNPNYKGKWRAPLIDNPNYQGKWAP	KWRAPLIDNPNYQGKWAPRKIPNPDFFEDN	R	A	P	G	K	W	1	0	2	1	0	1	0	1	0	1	1	1	0	0	2	0	0	0	1	0	0	0	12	0	1328.67	AAEL015100-PA;AAEL015100-PE;AAEL015100-PD;AAEL015100-PC;AAEL015100-PB	AAEL015100-PA	378	389	yes	no	2	0.00016299	104.01					By MS/MS	By MS/MS
APLLIGSVK	QEVNNITDFFCKDRKAPLLIGSVKSNMGHS	FCKDRKAPLLIGSVKSNMGHSEPASGVCSI	K	A	P	V	K	S	1	0	0	0	0	0	0	1	0	1	2	1	0	0	1	1	0	0	0	1	0	0	9	0	896.569	AAEL001194-PA	AAEL001194-PA	349	357	yes	yes	2	0.00066258	94.806	By MS/MS		By MS/MS	By MS/MS	By MS/MS	By MS/MS	1
APLPQMYAIAYHQCR	TPLDAFRQYTDLTGKAPLPQMYAIAYHQCR	APLPQMYAIAYHQCRWNYNDEQDVTTVSAK	K	A	P	C	R	W	3	1	0	0	1	2	0	0	1	1	1	0	1	0	2	0	0	0	2	0	0	0	15	0	1817.87	AAEL022931-PA	AAEL022931-PA	366	380	yes	yes	2;3	6.6101e-38	219.7	By MS/MS	By MS/MS	By MS/MS	By matching	By matching	By MS/MS	2
APLVVDAVVGGQSGEK	YLEICCDLDQVVTTKAPLVVDAVVGGQSGE	PLVVDAVVGGQSGEKGDHSGEDDDQRRSLN	K	A	P	E	K	G	2	0	0	1	0	1	1	3	0	0	1	1	0	0	1	1	0	0	0	4	0	0	16	0	1524.81	AAEL002610-PA	AAEL002610-PA	78	93	yes	yes	3	0.00011996	83.856	By MS/MS	By MS/MS	By MS/MS				1
APLVVDAVVGGQSGEKGDHSGEDDDQRR	YLEICCDLDQVVTTKAPLVVDAVVGGQSGE	GEKGDHSGEDDDQRRSLNIGEVTSEIPRVS	K	A	P	R	R	S	2	2	0	5	0	2	2	5	1	0	1	1	0	0	1	2	0	0	0	4	0	0	28	2	2892.36	AAEL002610-PA	AAEL002610-PA	78	105	yes	yes	4	3.6148e-06	74.905	By MS/MS		By MS/MS				1
APMYQYPWMAMLIYR	CGRTNLDDKIAFGERAPMYQYPWMAMLIYR	APMYQYPWMAMLIYRSASGREGPECGGTVI	R	A	P	Y	R	S	2	1	0	0	0	1	0	0	0	1	1	0	3	0	2	0	0	1	3	0	0	0	15	0	1932.91	AAEL013245-PC;AAEL013245-PB	AAEL013245-PC	427	441	yes	no	2;3	5.9672e-09	128.27	By MS/MS	By MS/MS	By MS/MS				1
APNPCELNCMPIGER	VPFENHRYQWVPYTKAPNPCELNCMPIGER	APNPCELNCMPIGERFYYRHKAKVTDGTRC	K	A	P	E	R	F	1	1	2	0	2	0	2	1	0	1	1	0	1	0	3	0	0	0	0	0	0	0	15	0	1756.77	AAEL019468-PC;AAEL019468-PA;AAEL019468-PD;AAEL019468-PE;AAEL019468-PB	AAEL019468-PC	138	152	yes	no	2	1.9939e-37	216.91	By MS/MS	By MS/MS	By MS/MS		By matching	By MS/MS	1
APPCDPAVCVLPDCFCSEDGTTIPGDLPAK	GSDENSCDIESDPNRAPPCDPAVCVLPDCF	CSEDGTTIPGDLPAKDVPMMITITFDDAIN	R	A	P	A	K	D	3	0	0	4	4	0	1	2	0	1	2	1	0	1	6	1	2	0	0	2	0	0	30	0	3258.43	AAEL003419-PA	AAEL003419-PA	161	190	yes	yes	3	4.4859e-05	59.873			By MS/MS
APPILNVQR	TALETIFNQWMNSDKAPPILNVQRLYSEGK	WMNSDKAPPILNVQRLYSEGKAILSQNGSE	K	A	P	Q	R	L	1	1	1	0	0	1	0	0	0	1	1	0	0	0	2	0	0	0	0	1	0	0	9	0	1006.59	AAEL002696-PA	AAEL002696-PA	444	452	yes	yes	2	7.907e-08	151.51	By MS/MS	By MS/MS	By MS/MS	By MS/MS	By MS/MS	By matching	1
APPNVLLTYWQR	GVSISSLSVSLNRPKAPPNVLLTYWQRAQV	RPKAPPNVLLTYWQRAQVDLASGLDFGPDG	K	A	P	Q	R	A	1	1	1	0	0	1	0	0	0	0	2	0	0	0	2	0	1	1	1	1	0	0	12	0	1456.78	AAEL020579-PA	AAEL020579-PA	445	456	yes	yes	2;3	3.6517e-41	230.24	By MS/MS	By MS/MS	By MS/MS	By MS/MS	By MS/MS	By MS/MS	2
APPPQPSR	MICLAREPPADNDAKAPPPQPSRIFVSKDY	PADNDAKAPPPQPSRIFVSKDYGDTFDDQT	K	A	P	S	R	I	1	1	0	0	0	1	0	0	0	0	0	0	0	0	4	1	0	0	0	0	0	0	8	0	848.45	AAEL005861-PB	AAEL005861-PB	148	155	yes	yes	2	0.0013078	102.71	By MS/MS	By MS/MS	By matching	By MS/MS	By matching	By MS/MS	1
APSDFTFNSAYGVSGNRPTVLNDR	FDLMDGVISMALSPKAPSDFTFNSAYGVSG	AYGVSGNRPTVLNDRLLFFHALASVSENAV	K	A	P	D	R	L	2	2	3	2	0	0	0	2	0	0	1	0	0	2	2	3	2	0	1	2	0	0	24	1	2584.23	AAEL004863-PB	AAEL004863-PB	271	294	yes	yes	3	5.6837e-33	192.63	By MS/MS	By MS/MS	By MS/MS	By MS/MS	By MS/MS	By MS/MS	2
APSSVFVLFSQK	QRGSTRGSSSRKAKKAPSSVFVLFSQKQIA	AKKAPSSVFVLFSQKQIAEFKEAFQLMDND	K	A	P	Q	K	Q	1	0	0	0	0	1	0	0	0	0	1	1	0	2	1	3	0	0	0	2	0	0	12	0	1308.71	AAEL002572-PA	AAEL002572-PA	55	66	yes	yes	2	0.0016484	78.513	By matching	By MS/MS	By matching	By MS/MS		By matching	1
APSTYGGGLSVSSR	GSSRISSVLAGGSCRAPSTYGGGLSVSSRF	RAPSTYGGGLSVSSRFSSGGACGLGGGYGG	R	A	P	S	R	F	1	1	0	0	0	0	0	3	0	0	1	0	0	0	1	4	1	0	1	1	0	0	14	0	1337.66	sp|C_P08779|K1C16_HUMAN;CON__P08779	sp|C_P08779|K1C16_HUMAN	42	55	yes	no	2	1.2599e-12	155.97			By MS/MS		By MS/MS	By MS/MS
APSTYGGGLSVSSSR	GSSRISSVLAGGSCRAPSTYGGGLSVSSSR	APSTYGGGLSVSSSRFSSGGACGLGGGYGG	R	A	P	S	R	F	1	1	0	0	0	0	0	3	0	0	1	0	0	0	1	5	1	0	1	1	0	0	15	0	1424.69	sp|C_P02533|K1C14_HUMAN;CON__P02533	sp|C_P02533|K1C14_HUMAN	42	56	yes	no	2	2.377e-27	188.27	By MS/MS	By MS/MS	By MS/MS	By MS/MS	By MS/MS	By MS/MS	1
APTTILFNPPAATAGLFENR	TPRPLTLSDPRQSNRAPTTILFNPPAATAG	LFNPPAATAGLFENRFALQRPPVTSKVPVP	R	A	P	N	R	F	4	1	2	0	0	0	1	1	0	1	2	0	0	2	3	0	3	0	0	0	0	0	20	0	2100.1	AAEL006201-PB;AAEL006201-PA	AAEL006201-PB	473	492	yes	no	3	0.01871	42.123	By MS/MS		By matching				1
APVFSSNR	VESYASQIKILEQNRAPVFSSNRWIGCSST	KILEQNRAPVFSSNRWIGCSSTKDGLRRYP	R	A	P	N	R	W	1	1	1	0	0	0	0	0	0	0	0	0	0	1	1	2	0	0	0	1	0	0	8	0	876.445	AAEL024975-PA;AAEL020466-PA	AAEL024975-PA	412	419	yes	no	2	7.0959e-05	142.64	By MS/MS	By MS/MS	By MS/MS	By MS/MS	By MS/MS	By MS/MS	1
APVFTVPLSNIDSLR	LVRTRDERERVEGGRAPVFTVPLSNIDSLR	APVFTVPLSNIDSLREGESAHFEGKLTPTD	R	A	P	L	R	E	1	1	1	1	0	0	0	0	0	1	2	0	0	1	2	2	1	0	0	2	0	0	15	0	1627.89	AAEL019618-PB;AAEL019618-PA;AAEL025187-PA	AAEL019618-PB	3457	3471	yes	no	2	3.4343e-05	100.72	By matching	By MS/MS	By matching	By MS/MS		By MS/MS	1
APVNDGGAPLTK	ECTNIFQTRCVVKWKAPVNDGGAPLTKYVL	KWKAPVNDGGAPLTKYVLERQDVFKRSGWD	K	A	P	T	K	Y	2	0	1	1	0	0	0	2	0	0	1	1	0	0	2	0	1	0	0	1	0	0	12	0	1138.6	AAEL002565-PE;AAEL002565-PD;AAEL002565-PC;AAEL002565-PB;AAEL002565-PA;AAEL002565-PH;AAEL002565-PF	AAEL002565-PE	1682	1693	yes	no	2	8.2634e-12	162	By matching	By matching	By MS/MS	By MS/MS	By MS/MS	By MS/MS	1
AQAAAAAAAAK	AYYGVLKKDRIREEKAQAAAAAAAAKSSA_	REEKAQAAAAAAAAKSSA____________	K	A	Q	A	K	S	9	0	0	0	0	1	0	0	0	0	0	1	0	0	0	0	0	0	0	0	0	0	11	0	913.498	AAEL022104-PA	AAEL022104-PA	402	412	yes	yes	2	0.017083	53.493	By MS/MS	By matching		By matching	By matching	By matching	1
AQAADATVEDTIFGK	______________________________	AQAADATVEDTIFGKIIRKEIPCNFIHEDD	K	A	Q	G	K	I	4	0	0	2	0	1	1	1	0	1	0	1	0	1	0	0	2	0	0	1	0	0	15	0	1535.75	AAEL011468-PA	AAEL011468-PA	8	22	yes	yes	2	0.017435	51.612		By matching			By MS/MS
AQAGFISEDGR	WIQGDTKESGLPDVRAQAGFISEDGRFFPL	PDVRAQAGFISEDGRFFPLQGSGTDNMKHL	R	A	Q	G	R	F	2	1	0	1	0	1	1	2	0	1	0	0	0	1	0	1	0	0	0	0	0	0	11	0	1149.54	AAEL007226-PA	AAEL007226-PA	203	213	yes	yes	2	0.01338	58.37		By matching	By matching	By MS/MS	By MS/MS
AQAQIAAR	PKENFTAMTRLDQNRAQAQIAARLGVGIAH	TRLDQNRAQAQIAARLGVGIAHVKNVIIWG	R	A	Q	A	R	L	4	1	0	0	0	2	0	0	0	1	0	0	0	0	0	0	0	0	0	0	0	0	8	0	827.461	AAEL007707-PB;AAEL007707-PA	AAEL007707-PB	163	170	yes	no	2	0.00076884	118.01	By MS/MS	By MS/MS	By MS/MS	By MS/MS	By MS/MS	By MS/MS	1
AQAVEELR	KDVAKNELRESPELKAQAVEELREMLKGQD	RESPELKAQAVEELREMLKGQDELVVPIDN	K	A	Q	L	R	E	2	1	0	0	0	1	2	0	0	0	1	0	0	0	0	0	0	0	0	1	0	0	8	0	914.482	AAEL003347-PB;AAEL003347-PA;AAEL003347-PE;AAEL003347-PD;AAEL003347-PC	AAEL003347-PB	50	57	yes	no	2	0.0026047	87.323			By matching	By MS/MS	By MS/MS	By matching
AQCPYAFNR	ICAILPNMTLQWDEKAQCPYAFNRVEWIGY	LQWDEKAQCPYAFNRVEWIGYEDERSLRAK	K	A	Q	N	R	V	2	1	1	0	1	1	0	0	0	0	0	0	0	1	1	0	0	0	1	0	0	0	9	0	1125.5	AAEL002959-PA	AAEL002959-PA	336	344	yes	yes	2	1.0546e-07	146.94	By MS/MS	By MS/MS	By MS/MS			By matching	1
AQCPYAFNTIEWIGYEDER	ICAILPNMTTRWDEKAQCPYAFNTIEWIGY	YAFNTIEWIGYEDERSLRAKIEWVVQKRLA	K	A	Q	E	R	S	2	1	1	1	1	1	3	1	0	2	0	0	0	1	1	0	1	1	2	0	0	0	19	0	2361.04	AAEL002969-PA	AAEL002969-PA	336	354	yes	yes	2;3	4.639e-79	271.56	By MS/MS	By MS/MS	By MS/MS			By matching	2
AQDMVSATYQNQSK	YDRYYLFADYEAYIKAQDMVSATYQNQSKW	KAQDMVSATYQNQSKWLEMSINNIASSGKF	K	A	Q	S	K	W	2	0	1	1	0	3	0	0	0	0	0	1	1	0	0	2	1	0	1	1	0	0	14	0	1569.71	AAEL000703-PA	AAEL000703-PA	784	797	yes	yes	2	6.9779e-37	220.5	By MS/MS	By MS/MS	By MS/MS	By MS/MS	By MS/MS	By MS/MS	3
AQEAFEK	RVEDQIAELESKAQKAQEAFEKEEKARKEL	ELESKAQKAQEAFEKEEKARKELEALNSKL	K	A	Q	E	K	E	2	0	0	0	0	1	2	0	0	0	0	1	0	1	0	0	0	0	0	0	0	0	7	0	821.392	AAEL026217-PA	AAEL026217-PA	861	867	yes	yes	2	0.065915	71.877	By MS/MS	By matching	By matching			By matching	1
AQEAFEKEEK	RVEDQIAELESKAQKAQEAFEKEEKARKEL	SKAQKAQEAFEKEEKARKELEALNSKLLAE	K	A	Q	E	K	A	2	0	0	0	0	1	4	0	0	0	0	2	0	1	0	0	0	0	0	0	0	0	10	1	1207.57	AAEL026217-PA	AAEL026217-PA	861	870	yes	yes	2	5.2497e-10	165.98	By MS/MS	By MS/MS	By MS/MS		By MS/MS	By MS/MS	1
AQEHAVDHIMVHK	IVQVGRQRLHVADDRAQEHAVDHIMVHKKF	DRAQEHAVDHIMVHKKFRLGALQHDIALIK	R	A	Q	H	K	K	2	0	0	1	0	1	1	0	3	1	0	1	1	0	0	0	0	0	0	2	0	0	13	0	1513.75	AAEL015533-PA	AAEL015533-PA	115	127	yes	yes	2;3	3.4734e-12	146.59	By MS/MS	By MS/MS	By MS/MS	By MS/MS	By MS/MS	By MS/MS	3
AQEHAVDHIMVHKK	IVQVGRQRLHVADDRAQEHAVDHIMVHKKF	RAQEHAVDHIMVHKKFRLGALQHDIALIKL	R	A	Q	K	K	F	2	0	0	1	0	1	1	0	3	1	0	2	1	0	0	0	0	0	0	2	0	0	14	1	1641.84	AAEL015533-PA	AAEL015533-PA	115	128	yes	yes	2;3;4	2.0142e-05	103.39	By MS/MS	By MS/MS	By MS/MS	By MS/MS	By MS/MS	By MS/MS	2
AQESATSTATNLLGK	KRGELVQNVNDAATKAQESATSTATNLLGK	AQESATSTATNLLGKMNIGK__________	K	A	Q	G	K	M	3	0	1	0	0	1	1	1	0	0	2	1	0	0	0	2	3	0	0	0	0	0	15	0	1490.76	AAEL005593-PB;AAEL005593-PA;AAEL005593-PC	AAEL005593-PB	163	177	yes	no	2	4.2879e-05	98.407	By matching		By matching	By MS/MS	By MS/MS		1
AQEYQESVQTR	TRKSLTEKNPELVQKAQEYQESVQTRIQSL	LVQKAQEYQESVQTRIQSLLTEAQKTGEQL	K	A	Q	T	R	I	1	1	0	0	0	3	2	0	0	0	0	0	0	0	0	1	1	0	1	1	0	0	11	0	1337.62	AAEL008789-PA	AAEL008789-PA	130	140	yes	yes	2	2.3761e-22	195.7	By MS/MS	By MS/MS	By MS/MS	By MS/MS	By MS/MS	By MS/MS	1
AQFDDYVPTLHAQLSSGTE	KKYNLGELVAGNFYRAQFDDYVPTLHAQLS	DYVPTLHAQLSSGTE_______________	R	A	Q	T	E	-	2	0	0	2	0	2	1	1	1	0	2	0	0	1	1	2	2	0	1	1	0	0	19	0	2077.96	AAEL011264-PB;AAEL011264-PA	AAEL011264-PB	206	224	yes	no	2	3.6123e-29	201.65	By MS/MS	By MS/MS	By MS/MS	By MS/MS	By MS/MS	By MS/MS	1
AQFIYLLPK	SKRKCSEFREQTIQRAQFIYLLPKPDPILL	EQTIQRAQFIYLLPKPDPILLEVFNCSKTV	R	A	Q	P	K	P	1	0	0	0	0	1	0	0	0	1	2	1	0	1	1	0	0	0	1	0	0	0	9	0	1091.64	AAEL010866-PA	AAEL010866-PA	39	47	yes	yes	2	0.0037031	75.854	By MS/MS	By MS/MS	By MS/MS	By MS/MS	By MS/MS	By MS/MS	1
AQGQQNLFVSQINHK	FSAQNSNLRNMVVPKAQGQQNLFVSQINHK	AQGQQNLFVSQINHKVNLSVDEKGTEGAAV	K	A	Q	H	K	V	1	0	2	0	0	4	0	1	1	1	1	1	0	1	0	1	0	0	0	1	0	0	15	0	1710.88	AAEL010769-PE;AAEL010769-PD;AAEL010769-PC;AAEL010769-PB	AAEL010769-PE	414	428	yes	no	2;3	3.1171e-07	125.74	By MS/MS	By matching	By MS/MS				1
AQGWGLQEVDFLK	LSCWNSSVEVQQWMKAQGWGLQEVDFLKLW	MKAQGWGLQEVDFLKLWNHFQTNALQRLDK	K	A	Q	L	K	L	1	0	0	1	0	2	1	2	0	0	2	1	0	1	0	0	0	1	0	1	0	0	13	0	1489.76	AAEL004661-PA;AAEL004661-PB	AAEL004661-PA	396	408	yes	no	2	9.6156e-08	129.16	By MS/MS	By MS/MS	By MS/MS	By MS/MS	By matching	By MS/MS	1
AQHNDIALIR	VEQIVVHEEYDPQSKAQHNDIALIRFTRDV	DPQSKAQHNDIALIRFTRDVHMSMYISPIC	K	A	Q	I	R	F	2	1	1	1	0	1	0	0	1	2	1	0	0	0	0	0	0	0	0	0	0	0	10	0	1149.63	AAEL000037-PA	AAEL000037-PA	211	220	yes	yes	2	6.0314e-06	133.98	By MS/MS	By MS/MS	By MS/MS	By matching	By MS/MS	By MS/MS	2
AQIFLEVK	NFVDIEISSNSAEPRAQIFLEVKSNPGSTI	SNSAEPRAQIFLEVKSNPGSTIGLLAVDRS	R	A	Q	V	K	S	1	0	0	0	0	1	1	0	0	1	1	1	0	1	0	0	0	0	0	1	0	0	8	0	946.549	AAEL001163-PA	AAEL001163-PA	541	548	yes	yes	2	0.015424	63.565	By MS/MS	By MS/MS	By matching	By matching	By MS/MS	By MS/MS	1
AQINNDRPSFK	VIYSEHDILGASIEKAQINNDRPSFKIGGL	SIEKAQINNDRPSFKIGGLKVKARLSTVYT	K	A	Q	F	K	I	1	1	2	1	0	1	0	0	0	1	0	1	0	1	1	1	0	0	0	0	0	0	11	1	1288.65	AAEL025217-PA	AAEL025217-PA	169	179	yes	yes	2;3	0.0010412	104.89	By MS/MS	By MS/MS	By MS/MS	By MS/MS	By MS/MS	By MS/MS	3
AQIPIFSQR	TVLADLDFAKVDEVRAQIPIFSQRRTDLYD	KVDEVRAQIPIFSQRRTDLYDTKQQKS___	R	A	Q	Q	R	R	1	1	0	0	0	2	0	0	0	2	0	0	0	1	1	1	0	0	0	0	0	0	9	0	1058.59	AAEL000143-PA	AAEL000143-PA	265	273	yes	yes	2	0.00040896	106.04	By MS/MS	By MS/MS	By MS/MS	By MS/MS	By MS/MS	By MS/MS	1
AQISNQTNAK	ITAHNGVRAHDLEGKAQISNQTNAKVFGLL	DLEGKAQISNQTNAKVFGLLNQVGLKTAFV	K	A	Q	A	K	V	2	0	2	0	0	2	0	0	0	1	0	1	0	0	0	1	1	0	0	0	0	0	10	0	1073.55	AAEL003606-PA	AAEL003606-PA	57	66	yes	yes	2	6.6179e-05	121.05	By matching	By matching	By MS/MS	By MS/MS	By MS/MS		1
AQIWDTAGQER	EFATRSIEVDGKTIKAQIWDTAGQERYRAI	KTIKAQIWDTAGQERYRAITSAYYRGAVGA	K	A	Q	E	R	Y	2	1	0	1	0	2	1	1	0	1	0	0	0	0	0	0	1	1	0	0	0	0	11	0	1273.61	AAEL009317-PB;AAEL009317-PA	AAEL009317-PB	62	72	yes	no	2	0.018767	59.426	By matching			By MS/MS	By MS/MS	By matching	1
AQLELSQVR	EAEAALEQEENKVLRAQLELSQVRQEIDRR	ENKVLRAQLELSQVRQEIDRRIQEKEEEFE	R	A	Q	V	R	Q	1	1	0	0	0	2	1	0	0	0	2	0	0	0	0	1	0	0	0	1	0	0	9	0	1042.58	AAEL026217-PA;AAEL005656-PB;AAEL005656-PA	AAEL005656-PB	1560	1568	no	no	2	0.0026202	81.296	By MS/MS	By MS/MS	By MS/MS	By matching	By MS/MS	By matching	1
AQLGAAPEDTHDETTR	EVGNSDPLESEEPYKAQLGAAPEDTHDETT	QLGAAPEDTHDETTRDFTEPSATNTSSWLR	K	A	Q	T	R	D	3	1	0	2	0	1	2	1	1	0	1	0	0	0	1	0	3	0	0	0	0	0	16	0	1710.78	AAEL020452-PA	AAEL020452-PA	5450	5465	yes	yes	3	0.00011844	83.966	By matching	By matching	By MS/MS				1
AQLQQGLVK	AERCNEPAVWSQLARAQLQQGLVKEAIDSY	WSQLARAQLQQGLVKEAIDSYIKADDPSAY	R	A	Q	V	K	E	1	0	0	0	0	3	0	1	0	0	2	1	0	0	0	0	0	0	0	1	0	0	9	0	983.576	AAEL022819-PD;AAEL022819-PB	AAEL022819-PD	1115	1123	yes	no	2	0.0032406	78.178	By MS/MS	By MS/MS	By MS/MS	By MS/MS	By MS/MS	By MS/MS	1
AQLTDAER	VRSESKAVAFAVFNKAQLTDAEREKDSFCN	AFAVFNKAQLTDAEREKDSFCNSICDQLTW	K	A	Q	E	R	E	2	1	0	1	0	1	1	0	0	0	1	0	0	0	0	0	1	0	0	0	0	0	8	0	902.446	AAEL001641-PB;AAEL001641-PA	AAEL001641-PB	351	358	yes	no	2	0.0019975	89.296	By matching	By MS/MS	By MS/MS	By MS/MS	By MS/MS	By MS/MS	1
AQLTDAEREK	VRSESKAVAFAVFNKAQLTDAEREKDSFCN	AVFNKAQLTDAEREKDSFCNSICDQLTWIS	K	A	Q	E	K	D	2	1	0	1	0	1	2	0	0	0	1	1	0	0	0	0	1	0	0	0	0	0	10	1	1159.58	AAEL001641-PB;AAEL001641-PA	AAEL001641-PB	351	360	yes	no	2	0.00086337	108.98	By MS/MS	By MS/MS	By MS/MS	By MS/MS	By MS/MS	By MS/MS	1
AQLYEAK	KIISEFYALKNNAQKAQLYEAKAEEIKKAI	ALKNNAQKAQLYEAKAEEIKKAIDAVLWNE	K	A	Q	A	K	A	2	0	0	0	0	1	1	0	0	0	1	1	0	0	0	0	0	0	1	0	0	0	7	0	821.428	AAEL009658-PF;AAEL009658-PE;AAEL009658-PD	AAEL009658-PF	346	352	yes	no	2	0.020685	62.717	By MS/MS	By MS/MS	By MS/MS	By matching	By matching	By matching	1
AQNIRDSVLLLLNAIYFK	WVSNSTRGMIPKMVRAQNIRDSVLLLLNAI	IRDSVLLLLNAIYFKGLWVNVFLPSATSIQ	R	A	Q	F	K	G	2	1	2	1	0	1	0	0	0	2	4	1	0	1	0	1	0	0	1	1	0	0	18	1	2090.19	AAEL005665-PA	AAEL005665-PA	187	204	yes	yes	3	1.6136e-05	102.58	By MS/MS	By matching	By MS/MS		By MS/MS		1
AQNRPCAAGLGR	YTDLNCSTSISSSIKAQNRPCAAGLGRWYD	SIKAQNRPCAAGLGRWYDLGFEVLGAPFIK	K	A	Q	G	R	W	3	2	1	0	1	1	0	2	0	0	1	0	0	0	1	0	0	0	0	0	0	0	12	1	1269.64	AAEL025217-PA	AAEL025217-PA	115	126	yes	yes	2;3	1.6622e-15	169.44	By MS/MS	By MS/MS	By MS/MS	By matching		By MS/MS	2
AQQELEEAEER	EAEEIAALNLAKFRKAQQELEEAEERADLA	KFRKAQQELEEAEERADLAEQAATKFRSKG	K	A	Q	E	R	A	2	1	0	0	0	2	5	0	0	0	1	0	0	0	0	0	0	0	0	0	0	0	11	0	1330.6	AAEL026217-PA;AAEL005656-PB;AAEL005656-PA	AAEL005656-PB	1898	1908	no	no	2	6.196e-05	112.11	By MS/MS		By matching	By matching	By matching		1
AQQEMSPSR	EVVTKLNPIFDPNVRAQQEMSPSRFKDLVS	FDPNVRAQQEMSPSRFKDLVSQIIIEKKIE	R	A	Q	S	R	F	1	1	0	0	0	2	1	0	0	0	0	0	1	0	1	2	0	0	0	0	0	0	9	0	1032.47	AAEL023294-PA;AAEL028188-PD;AAEL028188-PC;AAEL028188-PB;AAEL028188-PA	AAEL028188-PD	199	207	no	no	2	5.4544e-08	155.75	By MS/MS	By MS/MS	By MS/MS	By MS/MS	By MS/MS	By MS/MS	1
AQQFGIQGYPTIK	KVKLGALDATVHTIKAQQFGIQGYPTIKFF	IKAQQFGIQGYPTIKFFAGGPKDRDSAQEY	K	A	Q	I	K	F	1	0	0	0	0	3	0	2	0	2	0	1	0	1	1	0	1	0	1	0	0	0	13	0	1449.76	AAEL010065-PC;AAEL010065-PB;AAEL010065-PA	AAEL010065-PC	224	236	yes	no	2	0.00023919	94.465	By matching		By matching	By MS/MS	By MS/MS	By matching	1
AQQLEIGPGQLCAGGEK	VLPYVEPEQCRRVFRAQQLEIGPGQLCAGG	QLEIGPGQLCAGGEKAKDTCGGDSGSPLMF	R	A	Q	E	K	A	2	0	0	0	1	3	2	4	0	1	2	1	0	0	1	0	0	0	0	0	0	0	17	0	1754.86	AAEL022578-PA	AAEL022578-PA	329	345	yes	yes	2;3	3.7387e-78	264.68	By MS/MS	By MS/MS	By MS/MS	By MS/MS	By MS/MS	By MS/MS	2
AQQPLDLPGAR	KNLGGEQQRAQRVFKAQQPLDLPGARNKLM	RVFKAQQPLDLPGARNKLMGFGMQLLDSVD	K	A	Q	A	R	N	2	1	0	1	0	2	0	1	0	0	2	0	0	0	2	0	0	0	0	0	0	0	11	0	1164.63	AAEL004469-PE;AAEL004469-PD;AAEL004469-PC;AAEL004469-PB;AAEL004469-PA	AAEL004469-PE	851	861	yes	no	2	0.00036842	99.802	By MS/MS			By MS/MS	By matching	By MS/MS	1
AQQTLATTEMLNDFILQHMSDQLR	FNVSRILSDTGKIHRAQQTLATTEMLNDFI	MLNDFILQHMSDQLRSKSSSRMLTLEAKQL	R	A	Q	L	R	S	2	1	1	2	0	4	1	0	1	1	4	0	2	1	0	1	3	0	0	0	0	0	24	0	2803.36	AAEL020192-PA	AAEL020192-PA	135	158	yes	yes	2;3;4	6.7587e-57	236.29	By MS/MS	By MS/MS	By matching	By MS/MS	By MS/MS	By MS/MS	1
AQSTGMLVK	CILRFVESDASADSKAQSTGMLVKFDRPFV	ASADSKAQSTGMLVKFDRPFVMMMLSKEGN	K	A	Q	V	K	F	1	0	0	0	0	1	0	1	0	0	1	1	1	0	0	1	1	0	0	1	0	0	9	0	933.495	AAEL003182-PA	AAEL003182-PA	360	368	yes	yes	2	0.012278	63.48	By matching	By matching	By matching	By MS/MS	By MS/MS	By MS/MS	1
AQVDALSR	EGLFWLLITGDVPTKAQVDALSREWANRAA	TGDVPTKAQVDALSREWANRAALPSHVVTM	K	A	Q	S	R	E	2	1	0	1	0	1	0	0	0	0	1	0	0	0	0	1	0	0	0	1	0	0	8	0	858.456	AAEL011789-PD;AAEL011789-PC	AAEL011789-PD	134	141	yes	no	1;2	0.0047874	80.229	By MS/MS	By MS/MS	By MS/MS	By MS/MS	By matching	By matching	1
AQVTLNSILTESGQTGIPIEK	AGLKFDVAHTSLLTRAQVTLNSILTESGQT	SILTESGQTGIPIEKTWRLNERHYGGLTGL	R	A	Q	E	K	T	1	0	1	0	0	2	2	2	0	3	2	1	0	0	1	2	3	0	0	1	0	0	21	0	2198.18	AAEL006070-PA	AAEL006070-PA	64	84	yes	yes	2;3	2.8397e-29	188.9	By MS/MS	By MS/MS	By MS/MS	By MS/MS	By MS/MS	By MS/MS	2
AQYDDIVTR	NSRDLNMDCIIAEIKAQYDDIVTRSRAEAE	IIAEIKAQYDDIVTRSRAEAESWYRSKCEE	K	A	Q	T	R	S	1	1	0	2	0	1	0	0	0	1	0	0	0	0	0	0	1	0	1	1	0	0	9	0	1079.52	sp|C_O43790|KRT86_HUMAN;CON__O43790;sp|C_Q14533|KRT81_HUMAN;CON__Q14533	sp|C_O43790|KRT86_HUMAN	280	288	yes	no	2	0.0079438	68.224				By matching	By MS/MS
AQYEDIAQK	NNRSLDLDSIIAEVKAQYEDIAQKSKAEAE	IIAEVKAQYEDIAQKSKAEAESLYQSKYEE	K	A	Q	Q	K	S	2	0	0	1	0	2	1	0	0	1	0	1	0	0	0	0	0	0	1	0	0	0	9	0	1064.51	sp|C_P04264|K2C1_HUMAN	sp|C_P04264|K2C1_HUMAN	356	364	no	no	2	0.0015262	86.794	By MS/MS	By MS/MS	By MS/MS	By MS/MS	By MS/MS	By MS/MS	1
AQYEEIANR	NNRNLDLDSIIAEVKAQYEEIANRSRTEAE	IIAEVKAQYEEIANRSRTEAESWYQTKYEE	K	A	Q	N	R	S	2	1	1	0	0	1	2	0	0	1	0	0	0	0	0	0	0	0	1	0	0	0	9	0	1092.52	sp|C_P13647|K2C5_HUMAN;CON__P13647	sp|C_P13647|K2C5_HUMAN	344	352	yes	no	2	0.00051538	101.33	By MS/MS	By MS/MS	By MS/MS		By MS/MS	By MS/MS	1
AQYEEIAQR	NSRNLDLDSIIAEVKAQYEEIAQRSKEEAE	IIAEVKAQYEEIAQRSKEEAEALYHSKYEE	K	A	Q	Q	R	S	2	1	0	0	0	2	2	0	0	1	0	0	0	0	0	0	0	0	1	0	0	0	9	0	1106.54	CON__P35908;sp|C_P35908|K22E_HUMAN;CON__P35908v2;sp|C_P02538|K2C6A_HUMAN;CON__P02538;CON__P04259;sp|C_P48668|K2C6C_HUMAN;CON__P48668;sp|C_P04259|K2C6B_HUMAN	sp|C_P35908|K22E_HUMAN	354	362	no	no	2	1.5451e-05	136.11	By MS/MS	By MS/MS	By MS/MS	By MS/MS	By MS/MS	By MS/MS	1
AQYKDVIER	VDREVPVQPGDHLNRAQYKDVIERDGPFQN	GDHLNRAQYKDVIERDGPFQNKIKLCVTSL	R	A	Q	E	R	D	1	1	0	1	0	1	1	0	0	1	0	1	0	0	0	0	0	0	1	1	0	0	9	1	1120.59	AAEL015458-PA	AAEL015458-PA	361	369	yes	yes	2	0.0037553	90.657		By MS/MS	By MS/MS	By matching	By MS/MS	By MS/MS
AQYNDIALIR	VEQIIVHEDYNPQNKAQYNDIALIRFNRDV	NPQNKAQYNDIALIRFNRDVQFSSFISPVC	K	A	Q	I	R	F	2	1	1	1	0	1	0	0	0	2	1	0	0	0	0	0	0	0	1	0	0	0	10	0	1175.63	AAEL000028-PA	AAEL000028-PA	211	220	yes	yes	2	2.9208e-06	140.5	By MS/MS	By MS/MS	By MS/MS	By MS/MS	By MS/MS	By MS/MS	3
AREADFVAVDPEDMYVAYHMANQDFSVFTEFR	CIAGRDRMECLEKVKAREADFVAVDPEDMY	YHMANQDFSVFTEFRTLEEPKAEFRYEGII	K	A	R	F	R	T	5	2	1	4	0	1	3	0	1	0	0	0	2	4	1	1	1	0	2	4	0	0	32	1	3769.68	AAEL015458-PA	AAEL015458-PA	70	101	yes	yes	4	9.346e-11	100.55		By MS/MS				By matching
AREEGSVVQQVDR	QLFPDSFVDPTTFPKAREEGSVVQQVDRMV	PKAREEGSVVQQVDRMVVNIEMNFTASDRE	K	A	R	D	R	M	1	2	0	1	0	2	2	1	0	0	0	0	0	0	0	1	0	0	0	3	0	0	13	1	1471.74	AAEL015116-PA	AAEL015116-PA	164	176	yes	yes	2;3	1.8823e-45	223.22	By MS/MS	By MS/MS	By MS/MS	By MS/MS	By MS/MS	By MS/MS	3
ARFEELNADLFR	DSLFEGTDFYTSITRARFEELNADLFRSTM	ITRARFEELNADLFRSTMEPVEKAIRDAKM	R	A	R	F	R	S	2	2	1	1	0	0	2	0	0	0	2	0	0	2	0	0	0	0	0	0	0	0	12	1	1479.75	AAEL019403-PA	AAEL019403-PA	300	311	yes	yes	3	1.3498e-16	172.13	By MS/MS	By MS/MS	By MS/MS	By MS/MS		By MS/MS	1
ARFEELNSDLFR	DSLFEGIDFYTSITRARFEELNSDLFRDTM	ITRARFEELNSDLFRDTMEPVAKALRDAKM	R	A	R	F	R	D	1	2	1	1	0	0	2	0	0	0	2	0	0	2	0	1	0	0	0	0	0	0	12	1	1495.74	AAEL026446-PB;AAEL026446-PA	AAEL026446-PB	300	311	yes	no	3	0.0040603	63.76	By MS/MS	By matching					1
ARGPFESCK	PSDNVRMLFDLQQFKARGPFESCKAEPSKT	DLQQFKARGPFESCKAEPSKTSGKYMLQPF	K	A	R	C	K	A	1	1	0	0	1	0	1	1	0	0	0	1	0	1	1	1	0	0	0	0	0	0	9	1	1050.49	AAEL019868-PA	AAEL019868-PA	154	162	yes	yes	2	0.039376	68.224	By matching	By MS/MS	By MS/MS				1
ARPEYMIPIHFYGR	EEPDDWLRYGNPWEKARPEYMIPIHFYGRV	KARPEYMIPIHFYGRVIDTAEGKKWVDTQT	K	A	R	G	R	V	1	2	0	0	0	0	1	1	1	2	0	0	1	1	2	0	0	0	2	0	0	0	14	1	1748.88	AAEL000703-PA	AAEL000703-PA	193	206	yes	yes	4	7.6634e-05	89.663	By MS/MS	By MS/MS	By MS/MS	By MS/MS	By MS/MS	By MS/MS	2
ARPFFLEGPSK	FKALWQQPFIIEGTKARPFFLEGPSKPAIL	EGTKARPFFLEGPSKPAILIPMMVNGGCFP	K	A	R	S	K	P	1	1	0	0	0	0	1	1	0	0	1	1	0	2	2	1	0	0	0	0	0	0	11	1	1247.67	AAEL013936-PC	AAEL013936-PC	262	272	yes	yes	3	0.0063121	59.198	By matching			By MS/MS	By matching		1
ASAAIHAVR	IIYYWQGKQSSLDEKASAAIHAVRLDDELN	SSLDEKASAAIHAVRLDDELNGKAIQVRVT	K	A	S	V	R	L	4	1	0	0	0	0	0	0	1	1	0	0	0	0	0	1	0	0	0	1	0	0	9	0	894.504	AAEL006095-PA;AAEL006095-PB;AAEL006095-PD;AAEL006095-PC	AAEL006095-PA	458	466	yes	no	2	0.015021	60.478	By matching	By MS/MS	By matching	By matching			1
ASAFEVQVGLHELLGHGSGK	PFLSEEDQALMKRYKASAFEVQVGLHELLG	VQVGLHELLGHGSGKLLRVNEKGEFNFDRE	K	A	S	G	K	L	2	0	0	0	0	1	2	4	2	0	3	1	0	1	0	2	0	0	0	2	0	0	20	0	2035.05	AAEL002870-PC	AAEL002870-PC	435	454	yes	yes	3	0.057274	34.689	By MS/MS					By matching	1
ASAHLEGGAK	EYIVESTGVFTTIDKASAHLEGGAKKVIIS	TTIDKASAHLEGGAKKVIISAPSADAPMFV	K	A	S	A	K	K	3	0	0	0	0	0	1	2	1	0	1	1	0	0	0	1	0	0	0	0	0	0	10	0	939.477	AAEL016984-PA	AAEL016984-PA	105	114	yes	yes	2	0.0023398	80.755	By MS/MS	By MS/MS	By MS/MS		By MS/MS		1
ASAIVINGLDEIAWLLNLR	SEKMAELRDTLDTHKASAIVINGLDEIAWL	VINGLDEIAWLLNLRGTDIRYNPVFFAYVI	K	A	S	L	R	G	3	1	2	1	0	0	1	1	0	3	4	0	0	0	0	1	0	1	0	1	0	0	19	0	2080.17	AAEL007892-PA	AAEL007892-PA	228	246	yes	yes	3	0.0092211	48.883	By matching	By matching		By matching	By MS/MS	By matching	1
ASAPSSGGDDDVLTSLGLNPGAPDNR	DNAQDLYSNNPSPPKASAPSSGGDDDVLTS	VLTSLGLNPGAPDNRNRPGSRPNQDPYSNP	K	A	S	N	R	N	3	1	2	4	0	0	0	4	0	0	3	0	0	0	3	4	1	0	0	1	0	0	26	0	2482.16	AAEL019861-PL;AAEL019861-PK;AAEL019861-PJ;AAEL019861-PI;AAEL019861-PH;AAEL019861-PG;AAEL019861-PF;AAEL019861-PE;AAEL019861-PD;AAEL019861-PC;AAEL019861-PB;AAEL019861-PA	AAEL019861-PL	97	122	yes	no	2;3	5.0324e-33	191.21	By MS/MS	By MS/MS	By MS/MS			By MS/MS	2
ASATAALPDVLK	______________________________	______________________________	M	A	S	L	K	N	4	0	0	1	0	0	0	0	0	0	2	1	0	0	1	1	1	0	0	1	0	0	12	0	1155.65	AAEL001588-PA	AAEL001588-PA	2	13	yes	yes	1;2	2.851e-08	142.98	By MS/MS	By MS/MS	By MS/MS	By MS/MS	By MS/MS	By MS/MS	2
ASDDIIVTK	LASSPVLGTWSITVKASDDIIVTKQIEVKE	WSITVKASDDIIVTKQIEVKEYVLPKFFVK	K	A	S	T	K	Q	1	0	0	2	0	0	0	0	0	2	0	1	0	0	0	1	1	0	0	1	0	0	9	0	960.513	AAEL001794-PB	AAEL001794-PB	223	231	yes	yes	1;2	0.00012237	140.14	By MS/MS	By MS/MS	By MS/MS	By MS/MS	By MS/MS	By MS/MS	1
ASDNYNTEFIYR	MSDGVQRGLILRNEKASDNYNTEFIYRLYS	NEKASDNYNTEFIYRLYSEEGKGLFSTRMN	K	A	S	Y	R	L	1	1	2	1	0	0	1	0	0	1	0	0	0	1	0	1	1	0	2	0	0	0	12	0	1491.66	AAEL006895-PD;AAEL006895-PC;AAEL006895-PB	AAEL006895-PD	641	652	yes	no	2	2.5472e-67	275	By MS/MS	By MS/MS	By MS/MS	By MS/MS	By MS/MS	By MS/MS	1
ASDVWTSSR	IGASSVDLRMSGSFRASDVWTSSRIVDVEG	MSGSFRASDVWTSSRIVDVEGKIKPSVSVD	R	A	S	S	R	I	1	1	0	1	0	0	0	0	0	0	0	0	0	0	0	3	1	1	0	1	0	0	9	0	1007.47	AAEL018103-PA;AAEL018103-PB;AAEL026175-PA	AAEL018103-PA	906	914	no	no	2	0.00038067	119.29		By matching		By MS/MS	By MS/MS	By MS/MS
ASENVHNHSWWNNSISTLNLK	TKFVSDSWMEARNFKASENVHNHSWWNNSI	NHSWWNNSISTLNLKTPITVGVDVCLQEVM	K	A	S	L	K	T	1	0	5	0	0	0	1	0	2	1	2	1	0	0	0	4	1	2	0	1	0	0	21	0	2450.17	AAEL008468-PA	AAEL008468-PA	387	407	yes	yes	2;3;4	3.5254e-100	292.76	By MS/MS	By MS/MS	By MS/MS	By MS/MS	By MS/MS	By MS/MS	3
ASEQPGLTVIHTIFMR	CKSPSGYCFAAGDARASEQPGLTVIHTIFM	SEQPGLTVIHTIFMREHNRIVEGLRGVNPH	R	A	S	M	R	E	1	1	0	0	0	1	1	1	1	2	1	0	1	1	1	1	2	0	0	1	0	0	16	0	1798.94	AAEL020747-PA	AAEL020747-PA	940	955	yes	yes	3	0.024705	41.912	By matching	By MS/MS	By matching				1
ASFANAGMK	FVGKEKDSLTAPLSKASFANAGMKSHELDR	TAPLSKASFANAGMKSHELDRFWDSLSRSI	K	A	S	M	K	S	3	0	1	0	0	0	0	1	0	0	0	1	1	1	0	1	0	0	0	0	0	0	9	0	895.422	AAEL009993-PA	AAEL009993-PA	2340	2348	yes	yes	2	0.0038786	73.616	By matching	By matching	By MS/MS	By matching	By MS/MS	By MS/MS	1
ASFFTGADDPR	KYNPGTKVWQYLWDKASFFTGADDPRKEPW	LWDKASFFTGADDPRKEPWLVSQDGFVVAR	K	A	S	P	R	K	2	1	0	2	0	0	0	1	0	0	0	0	0	2	1	1	1	0	0	0	0	0	11	0	1182.53	AAEL029031-PA	AAEL029031-PA	65	75	yes	yes	2	0.043581	47.603	By MS/MS	By MS/MS	By matching				1
ASFSLFIEK	VGTPDISFAQVIDRRASFSLFIEKHREIAS	QVIDRRASFSLFIEKHREIASKLIELFIQQ	R	A	S	E	K	H	1	0	0	0	0	0	1	0	0	1	1	1	0	2	0	2	0	0	0	0	0	0	9	0	1040.55	AAEL020579-PA	AAEL020579-PA	79	87	yes	yes	2	0.026894	52.255	By MS/MS	By matching	By MS/MS	By matching		By matching	1
ASFVDLR	QLLVEPEGLPQYVNKASFVDLRATPEVNNN	GLPQYVNKASFVDLRATPEVNNNFTVEIPK	K	A	S	L	R	A	1	1	0	1	0	0	0	0	0	0	1	0	0	1	0	1	0	0	0	1	0	0	7	0	806.429	AAEL008607-PA;AAEL008607-PK;AAEL008607-PH;AAEL008607-PG;AAEL008607-PB;AAEL008607-PC;AAEL008607-PD;AAEL008607-PE;AAEL008607-PF;AAEL008607-PI;AAEL008607-PJ;AAEL008607-PL	AAEL008607-PD	878	884	no	no	1;2	0.0017635	128.38	By MS/MS	By MS/MS	By MS/MS	By MS/MS	By MS/MS	By MS/MS	4
ASFYLSNLFNGDPTLEK	LARFRPIDLRLKFDKASFYLSNLFNGDPTL	FYLSNLFNGDPTLEKVGNDAINENPMVLLD	K	A	S	E	K	V	1	0	2	1	0	0	1	1	0	0	3	1	0	2	1	2	1	0	1	0	0	0	17	0	1914.94	AAEL001294-PA	AAEL001294-PA	182	198	yes	yes	2	0.00053562	72.496				By MS/MS
ASGATDDYAFSNGAR	GNEWIVGNSADVLYRASGATDDYAFSNGAR	ASGATDDYAFSNGARLAYTIELTGGGLEGF	R	A	S	A	R	L	4	1	1	2	0	0	0	2	0	0	0	0	0	1	0	2	1	0	1	0	0	0	15	0	1501.64	AAEL001840-PA	AAEL001840-PA	361	375	yes	yes	2	2.2612e-27	188.96		By MS/MS		By MS/MS	By MS/MS	By MS/MS
ASGFPTPLISWSFR	LVIQQRDRKFIIHCRASGFPTPLISWSFRG	RASGFPTPLISWSFRGKHLDENHAKQTGIN	R	A	S	F	R	G	1	1	0	0	0	0	0	1	0	1	1	0	0	2	2	3	1	1	0	0	0	0	14	0	1564.8	AAEL004209-PD;AAEL004209-PE;AAEL004209-PM;AAEL004209-PL;AAEL004209-PK;AAEL004209-PJ;AAEL004209-PI;AAEL004209-PH;AAEL004209-PG;AAEL004209-PF;AAEL004209-PC;AAEL004209-PB	AAEL004209-PD	201	214	yes	no	2	0.0019214	69.721			By MS/MS
ASGIPPEFLR	FPRNFDVERPTHRDRASGIPPEFLRQEFPV	THRDRASGIPPEFLRQEFPVQYGTKNHNVS	R	A	S	L	R	Q	1	1	0	0	0	0	1	1	0	1	1	0	0	1	2	1	0	0	0	0	0	0	10	0	1085.59	AAEL025514-PA	AAEL025514-PA	3992	4001	yes	yes	2	0.047801	47.187		By MS/MS		By MS/MS
ASGPDLYLSFR				A	S	F	R		1	1	0	1	0	0	0	1	0	0	2	0	0	1	1	2	0	0	1	0	0	0	11	0	1224.61		REV__AAEL021084-PG			yes	no	3	0.063121	28.956	By MS/MS						1
ASIDTTILPFEEKPLYVPSLDEVCK	______________________________	EEKPLYVPSLDEVCKVVASGLKSNFETVQV	M	A	S	C	K	V	1	0	0	2	1	0	3	0	0	2	3	2	0	1	3	2	2	0	1	2	0	0	25	1	2863.46	AAEL015304-PA	AAEL015304-PA	2	26	yes	yes	3	3.4224e-05	73.11			By MS/MS
ASIHDIVLVGGSTR	MEPVEKAIRDAKMDKASIHDIVLVGGSTRI	KASIHDIVLVGGSTRIPKVQKLLQDFFNGK	K	A	S	T	R	I	1	1	0	1	0	0	0	2	1	2	1	0	0	0	0	2	1	0	0	2	0	0	14	0	1423.78	AAEL019403-PA;AAEL023321-PA	AAEL019403-PA	329	342	no	no	2;3	2.1462e-09	145.28	By MS/MS	By MS/MS	By MS/MS	By MS/MS	By MS/MS	By MS/MS	2
ASIINLFK	SDSASVIMNGSQVVKASIINLFKQWERTSF	NGSQVVKASIINLFKQWERTSFEIEKLQAD	K	A	S	F	K	Q	1	0	1	0	0	0	0	0	0	2	1	1	0	1	0	1	0	0	0	0	0	0	8	0	904.538	AAEL005384-PA	AAEL005384-PA	1018	1025	yes	yes	2	0.0037457	83.614	By MS/MS		By MS/MS	By MS/MS	By MS/MS	By MS/MS	1
ASISLLNPK	______________________________	______________________________	M	A	S	P	K	A	1	0	1	0	0	0	0	0	0	1	2	1	0	0	1	2	0	0	0	0	0	0	9	0	941.555	AAEL006946-PA	AAEL006946-PA	2	10	yes	yes	2	0.027562	47.749	By matching			By MS/MS	By matching		1
ASIYILR	CAVEAKPPVQWNKGRASIYILRTAFGVDWS	PVQWNKGRASIYILRTAFGVDWSERIKIIY	R	A	S	L	R	T	1	1	0	0	0	0	0	0	0	2	1	0	0	0	0	1	0	0	1	0	0	0	7	0	834.496	AAEL006446-PA	AAEL006446-PA	694	700	yes	yes	2	0.003077	89.903	By matching	By matching	By matching	By matching	By MS/MS	By matching	1
ASLEDQVVQTNPVLEAYGNAK	TIGASTKKEESSEKKASLEDQVVQTNPVLE	VVQTNPVLEAYGNAKTVRNDNSSRFGKFIR	K	A	S	A	K	T	3	0	2	1	0	2	2	1	0	0	2	1	0	0	1	1	1	0	1	3	0	0	21	0	2245.12	AAEL026217-PA	AAEL026217-PA	214	234	yes	yes	2	1.2237e-39	207.64	By MS/MS	By MS/MS	By matching				1
ASLENSLEETK	MQNLEIELQSQLSMKASLENSLEETKGRYC	LSMKASLENSLEETKGRYCMQLAQIQEMIG	K	A	S	T	K	G	1	0	1	0	0	0	3	0	0	0	2	1	0	0	0	2	1	0	0	0	0	0	11	0	1219.59	sp|C_P02533|K1C14_HUMAN;CON__P02533;sp|C_P08779|K1C16_HUMAN;CON__P08779;sp|C_Q9Z2K1|K1C16_MOUSE;CON__Q9Z2K1;tr|C_Q3ZAW8|Q3ZAW8_MOUSE;CON__Q3ZAW8	sp|C_P02533|K1C14_HUMAN	353	363	no	no	2	5.8899e-08	147.2			By MS/MS	By MS/MS		By MS/MS
ASLENSLEETKGR	MQNLEIELQSQLSMKASLENSLEETKGRYC	MKASLENSLEETKGRYCMQLAQIQEMIGSV	K	A	S	G	R	Y	1	1	1	0	0	0	3	1	0	0	2	1	0	0	0	2	1	0	0	0	0	0	13	1	1432.72	sp|C_P02533|K1C14_HUMAN;CON__P02533;sp|C_P08779|K1C16_HUMAN;CON__P08779;sp|C_Q9Z2K1|K1C16_MOUSE;CON__Q9Z2K1;tr|C_Q3ZAW8|Q3ZAW8_MOUSE;CON__Q3ZAW8	sp|C_P02533|K1C14_HUMAN	353	365	no	no	3	0.00072448	75.102		By matching	By matching	By MS/MS	By MS/MS	By matching
ASLEQINLK	RIITLRKSLLVHTKRASLEQINLKFIDTSS	LVHTKRASLEQINLKFIDTSSKMGHGRFQT	R	A	S	L	K	F	1	0	1	0	0	1	1	0	0	1	2	1	0	0	0	1	0	0	0	0	0	0	9	0	1014.57	AAEL022104-PA	AAEL022104-PA	358	366	yes	yes	2	0.0068476	69.423	By MS/MS		By MS/MS	By MS/MS	By matching	By matching	1
ASLMHPTESNR	HEIGHSLGLEHSRSKASLMHPTESNRFNEP	SRSKASLMHPTESNRFNEPQPIDVKNIQQM	K	A	S	N	R	F	1	1	1	0	0	0	1	0	1	0	1	0	1	0	1	2	1	0	0	0	0	0	11	0	1241.58	AAEL002665-PA	AAEL002665-PA	271	281	yes	yes	2;3	0.00021312	98.033	By MS/MS	By MS/MS	By MS/MS	By matching	By MS/MS	By MS/MS	3
ASLNIPQAPVK	YHVGKPGKPYTHELKASLNIPQAPVKSLSV	HELKASLNIPQAPVKSLSVESKGSYLEPES	K	A	S	V	K	S	2	0	1	0	0	1	0	0	0	1	1	1	0	0	2	1	0	0	0	1	0	0	11	0	1136.66	AAEL009955-PB	AAEL009955-PB	1684	1694	yes	yes	2	1.5356e-10	149.19	By MS/MS	By MS/MS	By MS/MS	By MS/MS	By MS/MS	By MS/MS	1
ASLVFAEHR	AQNTGFMWDIAPKLKASLVFAEHRFYGKTL	IAPKLKASLVFAEHRFYGKTLPFGNASYES	K	A	S	H	R	F	2	1	0	0	0	0	1	0	1	0	1	0	0	1	0	1	0	0	0	1	0	0	9	0	1028.54	AAEL005521-PA	AAEL005521-PA	97	105	yes	yes	2	9.6107e-06	140.09	By matching	By matching	By matching	By MS/MS	By MS/MS	By MS/MS	1
ASLYNAVSVEEAK	GMQQLKGHRSVGGIRASLYNAVSVEEAKAL	IRASLYNAVSVEEAKALQSYMLDFLAKNS_	R	A	S	A	K	A	3	0	1	0	0	0	2	0	0	0	1	1	0	0	0	2	0	0	1	2	0	0	13	0	1379.69	AAEL012578-PA	AAEL012578-PA	336	348	yes	yes	2	1.4363e-08	143.96	By MS/MS	By matching	By matching	By MS/MS	By MS/MS	By MS/MS	1
ASLYTNWIDAELLK	GINCGQSNVPGVYVRASLYTNWIDAELLKL	RASLYTNWIDAELLKLNFVAVDKRNSI___	R	A	S	L	K	L	2	0	1	1	0	0	1	0	0	1	3	1	0	0	0	1	1	1	1	0	0	0	14	0	1635.85	AAEL002610-PA	AAEL002610-PA	420	433	yes	yes	1;2;3	5.7967e-148	337.49	By MS/MS	By MS/MS	By MS/MS	By MS/MS	By MS/MS	By MS/MS	27
ASLYTNWIDAELLKLNFVAVDK	GINCGQSNVPGVYVRASLYTNWIDAELLKL	IDAELLKLNFVAVDKRNSI___________	R	A	S	D	K	R	3	0	2	2	0	0	1	0	0	1	4	2	0	1	0	1	1	1	1	2	0	0	22	1	2522.34	AAEL002610-PA	AAEL002610-PA	420	441	yes	yes	3	1.1172e-06	111.13	By MS/MS	By MS/MS	By MS/MS		By matching		2
ASLYTNWIDAELLKLNFVAVDKR	GINCGQSNVPGVYVRASLYTNWIDAELLKL	DAELLKLNFVAVDKRNSI____________	R	A	S	K	R	N	3	1	2	2	0	0	1	0	0	1	4	2	0	1	0	1	1	1	1	2	0	0	23	2	2678.44	AAEL002610-PA	AAEL002610-PA	420	442	yes	yes	3;4	2.0571e-15	150.83	By MS/MS	By MS/MS	By MS/MS	By MS/MS	By MS/MS	By MS/MS	2
ASNEYGEAVTTATMK	ISPVYPEDSGEYSCRASNEYGEAVTTATMK	ASNEYGEAVTTATMKVQGKRSIILESQLPK	R	A	S	M	K	V	3	0	1	0	0	0	2	1	0	0	0	1	1	0	0	1	3	0	1	1	0	0	15	0	1571.71	AAEL019618-PB;AAEL019618-PA;AAEL025187-PA	AAEL019618-PB	3535	3549	yes	no	2	0.00054775	79.633	By MS/MS						1
ASNNTILTPLISLDTPGK	AVPFDVQPKIDEVIKASNNTILTPLISLDT	NTILTPLISLDTPGKATVRVIILADPDGHE	K	A	S	G	K	A	1	0	2	1	0	0	0	1	0	2	3	1	0	0	2	2	3	0	0	0	0	0	18	0	1854.01	AAEL000219-PA	AAEL000219-PA	221	238	yes	yes	2	1.9326e-06	116.9	By MS/MS	By MS/MS	By MS/MS	By MS/MS	By MS/MS	By MS/MS	1
ASNQYGEDTR	VERSERKDSDTYKIKASNQYGEDTREFEVI	TYKIKASNQYGEDTREFEVIVVDRPQPPRN	K	A	S	T	R	E	1	1	1	1	0	1	1	1	0	0	0	0	0	0	0	1	1	0	1	0	0	0	10	0	1139.48	AAEL002565-PE;AAEL002565-PD;AAEL002565-PC;AAEL002565-PB;AAEL002565-PA;AAEL002565-PH;AAEL002565-PF;AAEL002565-PG	AAEL002565-PE	5498	5507	yes	no	2	0.033447	50.292			By MS/MS
ASQCSEPNASGSSVLVCCPK	LQRSPIPPKDMRFLKASQCSEPNASGSSVL	EPNASGSSVLVCCPKEEKLLKPPYCGVGES	K	A	S	P	K	E	2	0	1	0	3	1	1	1	0	0	1	1	0	0	2	5	0	0	0	2	0	0	20	0	2136.92	AAEL015430-PB	AAEL015430-PB	65	84	yes	yes	2;3	4.5574e-14	154.65		By MS/MS	By MS/MS
ASQQGLPTPAITVQAK	AYLCGVMKTYRQKSRASQQGLPTPAITVQA	SQQGLPTPAITVQAKGPDEDKIKAILERTG	R	A	S	A	K	G	3	0	0	0	0	3	0	1	0	1	1	1	0	0	2	1	2	0	0	1	0	0	16	0	1608.88	AAEL002879-PB;AAEL002879-PE;AAEL002879-PN;AAEL002879-PT;AAEL002879-PK;AAEL002879-PO;AAEL002879-PQ;AAEL002879-PW;AAEL002879-PU;AAEL002879-PM;AAEL002879-PJ;AAEL002879-PAD;AAEL002879-PL;AAEL002879-PAB;AAEL002879-PAA;AAEL002879-PC;AAEL002879-PV;AAEL002879-PP;AAEL002879-PZ;AAEL002879-PF;AAEL002879-PX;AAEL002879-PG;AAEL002879-PI;AAEL002879-PD;AAEL002879-PH;AAEL002879-PS;AAEL002879-PY;AAEL002879-PAC;AAE…	AAEL002879-PB	110	125	yes	no	2	0.0073912	54.343				By MS/MS	By MS/MS	By MS/MS
ASSELSSYQK	GLKNKDYAVLIALKRASSELSSYQKKIISI	IALKRASSELSSYQKKIISIDDHLGISIAG	R	A	S	Q	K	K	1	0	0	0	0	1	1	0	0	0	1	1	0	0	0	4	0	0	1	0	0	0	10	0	1098.52	AAEL015007-PA	AAEL015007-PA	52	61	yes	yes	2	0.0053082	76.345	By MS/MS	By MS/MS	By MS/MS		By MS/MS	By MS/MS	1
ASSIKDFNDQLSVESIR	DKVDGVKLWLIMPDRASSIKDFNDQLSVES	SIKDFNDQLSVESIRQIENGLTAQKVDVSL	R	A	S	I	R	Q	1	1	1	2	0	1	1	0	0	2	1	1	0	1	0	4	0	0	0	1	0	0	17	1	1907.96	AAEL003182-PA	AAEL003182-PA	262	278	yes	yes	2;3	9.6825e-27	189.5				By MS/MS	By MS/MS	By MS/MS
ASSKEETPADTPAPAETPAAPTPSDSGSQR	______________________________	ETPAAPTPSDSGSQRGSTRGSSSRKAKKAP	K	A	S	Q	R	G	6	1	0	2	0	1	3	1	0	0	0	1	0	0	6	5	4	0	0	0	0	0	30	1	2952.36	AAEL002572-PA	AAEL002572-PA	12	41	yes	yes	3	1.1533e-11	109.74	By MS/MS	By MS/MS	By MS/MS	By MS/MS	By MS/MS	By MS/MS	1
ASSTAAVGLQALK	FKFHESSGFGAYLPRASSTAAVGLQALKNA	PRASSTAAVGLQALKNANFRPGTASQQQQT	R	A	S	L	K	N	4	0	0	0	0	1	0	1	0	0	2	1	0	0	0	2	1	0	0	1	0	0	13	0	1215.68	AAEL006962-PB	AAEL006962-PB	175	187	yes	yes	2	7.2575e-06	122.26	By MS/MS	By MS/MS	By MS/MS	By MS/MS	By MS/MS	By MS/MS	1
ASTLMFWNK	______________________________	______________________________	M	A	S	N	K	Q	1	0	1	0	0	0	0	0	0	0	1	1	1	1	0	1	1	1	0	0	0	0	9	0	1096.54	AAEL019694-PL;AAEL019694-PK;AAEL019694-PH;AAEL019694-PG;AAEL019694-PF;AAEL019694-PD;AAEL019694-PJ;AAEL019694-PI;AAEL019694-PE;AAEL019694-PC;AAEL019694-PB;AAEL019694-PA;AAEL019694-PM	AAEL019694-PL	2	10	yes	no	2	0.0006289	88.942	By MS/MS	By MS/MS	By matching				1
ASVLPLVSYELQGTDPDMALCWHMR	GQWNVPYISTIYLVKASVLPLVSYELQGTD	LQGTDPDMALCWHMRAKGIFMHVINAEQYG	K	A	S	M	R	A	2	1	0	2	1	1	1	1	1	0	4	0	2	0	2	2	1	1	1	2	0	0	25	0	2888.37	AAEL008099-PA	AAEL008099-PA	457	481	yes	yes	3	0.00030436	55.228		By matching				By MS/MS
ASVTAAASAAPLLMR	______________________________	ASVTAAASAAPLLMRIVASSIQIAGRAGRI	M	A	S	M	R	I	6	1	0	0	0	0	0	0	0	0	2	0	1	0	1	2	1	0	0	1	0	0	15	0	1428.78	AAEL005054-PA	AAEL005054-PA	2	16	yes	yes	2	2.0913e-08	116.55			By MS/MS
ASVTTYER	GGNDSASLMSSSLMKASVTTYERDECNSLL	MSSSLMKASVTTYERDECNSLLAKKIVRLS	K	A	S	E	R	D	1	1	0	0	0	0	1	0	0	0	0	0	0	0	0	1	2	0	1	1	0	0	8	0	925.451	AAEL012711-PB	AAEL012711-PB	262	269	yes	yes	2	0.08493	40.352	By MS/MS	By MS/MS	By MS/MS	By MS/MS	By MS/MS	By MS/MS	1
ASWHDKCDQNLIPLTAR	CEPTGDGSILRTEFKASWHDKCDQNLIPLT	WHDKCDQNLIPLTARAFVSGGIDFTTAETC	K	A	S	A	R	A	2	1	1	2	1	1	0	0	1	1	2	1	0	0	1	1	1	1	0	0	0	0	17	1	2023.99	AAEL009993-PA	AAEL009993-PA	2222	2238	yes	yes	3;4	0.0022583	55.864				By matching	By MS/MS	By MS/MS
ASWPESSAIFDAK	MEFIESPLESIRYLKASWPESSAIFDAKST	LKASWPESSAIFDAKSTYRINNMDRDQQGT	K	A	S	A	K	S	3	0	0	1	0	0	1	0	0	1	0	1	0	1	1	3	0	1	0	0	0	0	13	0	1407.67	AAEL018103-PA;AAEL018103-PB;AAEL026175-PA	AAEL018103-PA	2761	2773	no	no	2	0.00051043	87.789	By MS/MS	By MS/MS	By MS/MS	By MS/MS	By MS/MS	By MS/MS	1
ASWQNEFIPK	SSETSVVIASSLYFKASWQNEFIPKITKPK	SLYFKASWQNEFIPKITKPKDFFPDGKGRP	K	A	S	P	K	I	1	0	1	0	0	1	1	0	0	1	0	1	0	1	1	1	0	1	0	0	0	0	10	0	1218.6	AAEL010769-PE;AAEL010769-PD;AAEL010769-PC;AAEL010769-PB	AAEL010769-PE	273	282	yes	no	2	0.019467	53.317		By MS/MS	By MS/MS
ASYHDIALIK	FEIESIERHPEYKFRASYHDIALIKLKENV	EYKFRASYHDIALIKLKENVRFSKVIRPAC	R	A	S	I	K	L	2	0	0	1	0	0	0	0	1	2	1	1	0	0	0	1	0	0	1	0	0	0	10	0	1129.61	AAEL010867-PA	AAEL010867-PA	152	161	yes	yes	2	7.5712e-06	130.75	By MS/MS	By MS/MS	By MS/MS	By matching	By matching	By matching	1
ATAENTVNK	______________________________	______________________________	M	A	T	N	K	A	2	0	2	0	0	0	1	0	0	0	0	1	0	0	0	0	2	0	0	1	0	0	9	0	946.472	AAEL012243-PA	AAEL012243-PA	2	10	yes	yes	2	0.010562	56.721				By MS/MS	By MS/MS	By matching
ATDLPLHK	VIELNDQGVVTFNGKATDLPLHKNDVHAWR	VVTFNGKATDLPLHKNDVHAWRRYYTVNLL	K	A	T	H	K	N	1	0	0	1	0	0	0	0	1	0	2	1	0	0	1	0	1	0	0	0	0	0	8	0	893.497	AAEL009955-PB	AAEL009955-PB	2842	2849	yes	yes	2	0.0050214	79.469	By MS/MS	By MS/MS	By MS/MS	By MS/MS	By MS/MS	By MS/MS	1
ATDQANPGIEK	______________________________	______________________________	M	A	T	E	K	L	2	0	1	1	0	1	1	1	0	1	0	1	0	0	1	0	1	0	0	0	0	0	11	0	1142.56	AAEL010602-PA	AAEL010602-PA	2	12	yes	yes	2	3.1356e-07	130.53	By MS/MS	By MS/MS	By MS/MS	By MS/MS	By MS/MS		1
ATDQTFAEK	MGILSILEEESMFPKATDQTFAEKLMNNHL	ESMFPKATDQTFAEKLMNNHLGKSPPFMKP	K	A	T	E	K	L	2	0	0	1	0	1	1	0	0	0	0	1	0	1	0	0	2	0	0	0	0	0	9	0	1009.47	AAEL026217-PA;AAEL005656-PB;AAEL005656-PA	AAEL005656-PB	540	548	no	no	1;2	0.00024294	114.89	By MS/MS	By MS/MS	By MS/MS	By MS/MS	By MS/MS	By MS/MS	2
ATDVMIAGK	NLYGCRESLLDGIKRATDVMIAGKVCVVAG	LDGIKRATDVMIAGKVCVVAGYGDVGKGCA	R	A	T	G	K	V	2	0	0	1	0	0	0	1	0	1	0	1	1	0	0	0	1	0	0	1	0	0	9	0	904.469	AAEL008341-PA	AAEL008341-PA	206	214	yes	yes	2	0.001421	87.323	By MS/MS	By MS/MS	By matching	By matching	By matching	By matching	1
ATEAFEKEEK	RVEDQIAKLEEKAQKATEAFEKEEKLRKEL	EKAQKATEAFEKEEKLRKELEALNSKLLAE	K	A	T	E	K	L	2	0	0	0	0	0	4	0	0	0	0	2	0	1	0	0	1	0	0	0	0	0	10	1	1180.56	AAEL005656-PB;AAEL005656-PA	AAEL005656-PB	858	867	no	no	2	4.3169e-05	128.36	By MS/MS	By matching	By matching	By MS/MS	By MS/MS	By MS/MS	1
ATEDQNNEPQPAAAEQPPAEDKPK	______________________________	QPAAAEQPPAEDKPKEVTKRSIRLETWQKI	M	A	T	P	K	E	5	0	2	2	0	3	4	0	0	0	0	2	0	0	5	0	1	0	0	0	0	0	24	1	2574.18	AAEL002178-PD;AAEL002178-PC;AAEL002178-PB	AAEL002178-PD	2	25	yes	no	3	0.014914	41.446	By MS/MS		By matching	By MS/MS	By MS/MS	By MS/MS	1
ATEKDEALLGHLMLVAK	HFLVIPKKPIPQLSKATEKDEALLGHLMLV	EKDEALLGHLMLVAKKVAAEQGLGEGFRIV	K	A	T	A	K	K	3	0	0	1	0	0	2	1	1	0	4	2	1	0	0	0	1	0	0	1	0	0	17	1	1838	AAEL011468-PA	AAEL011468-PA	67	83	yes	yes	3	0.010147	50.392		By MS/MS
ATELWETIVK	PLEMDGLSADALRTKATELWETIVKLETEK	ALRTKATELWETIVKLETEKYDLEERQKRQ	K	A	T	V	K	L	1	0	0	0	0	0	2	0	0	1	1	1	0	0	0	0	2	1	0	1	0	0	10	0	1188.64	AAEL002417-PB;AAEL002417-PJ;AAEL002417-PD;AAEL002417-PE;AAEL002417-PF;AAEL002417-PG;AAEL002417-PH;AAEL002417-PA;AAEL002417-PI;AAEL002417-PP;AAEL002417-PK;AAEL002417-PL;AAEL002417-PM;AAEL002417-PN;AAEL002417-PC;AAEL002417-PO;AAEL026967-PA	AAEL002417-PB	196	205	yes	no	2	0.00046711	99.802	By MS/MS	By MS/MS	By MS/MS	By MS/MS	By MS/MS	By MS/MS	1
ATFDTTR	VDRNGKQYYQLDKLKATFDTTRFHMHFSNL	YYQLDKLKATFDTTRFHMHFSNLFNGDKAL	K	A	T	T	R	F	1	1	0	1	0	0	0	0	0	0	0	0	0	1	0	0	3	0	0	0	0	0	7	0	810.387	AAEL026805-PA;AAEL011966-PA	AAEL026805-PA	178	184	yes	no	2	0.0015205	117.93	By MS/MS	By MS/MS	By MS/MS	By MS/MS	By matching	By MS/MS	1
ATFGFTGETK	TVSFYLDKKNAPANKATFGFTGETKLIGSA	APANKATFGFTGETKLIGSAGVSGTGSLKF	K	A	T	T	K	L	1	0	0	0	0	0	1	2	0	0	0	1	0	2	0	0	3	0	0	0	0	0	10	0	1057.51	AAEL009955-PB	AAEL009955-PB	2159	2168	yes	yes	2	3.969e-05	124.23	By MS/MS	By MS/MS	By MS/MS	By MS/MS	By MS/MS	By MS/MS	3
ATFNAENWSAYYQVNK	CNGTFWPLFHSMPGRATFNAENWSAYYQVN	TFNAENWSAYYQVNKEFATKTVEALERCLK	R	A	T	N	K	E	3	0	3	0	0	1	1	0	0	0	0	1	0	1	0	1	1	1	2	1	0	0	16	0	1904.87	AAEL006446-PA	AAEL006446-PA	131	146	yes	yes	2	0.00037523	81.92			By MS/MS	By MS/MS
ATFQDGAPLQDDTNSVK	SEKFKPGLPFTAWLKATFQDGAPLQDDTNS	FQDGAPLQDDTNSVKVTQEFGWPNQNTTEH	K	A	T	V	K	V	2	0	1	3	0	2	0	1	0	0	1	1	0	1	1	1	2	0	0	1	0	0	17	0	1805.84	AAEL008607-PA;AAEL008607-PK;AAEL008607-PH;AAEL008607-PG;AAEL008607-PB;AAEL008607-PC;AAEL008607-PD;AAEL008607-PE;AAEL008607-PF;AAEL008607-PI;AAEL008607-PJ;AAEL008607-PL	AAEL008607-PD	365	381	no	no	2;3	4.2975e-13	151.7	By MS/MS	By MS/MS	By MS/MS	By MS/MS	By MS/MS	By MS/MS	4
ATFSNLLVNGPSK	LALASVNMDRGAEFKATFSNLLVNGPSKFQ	FKATFSNLLVNGPSKFQVDNLKVNLDKLTF	K	A	T	S	K	F	1	0	2	0	0	0	0	1	0	0	2	1	0	1	1	2	1	0	0	1	0	0	13	0	1346.72	AAEL001295-PA	AAEL001295-PA	84	96	yes	yes	2	0.001106	87.777	By MS/MS	By MS/MS	By MS/MS				1
ATGEIVSVK	SRFWYFLRQLRKFKKATGEIVSVKRILEKT	LRKFKKATGEIVSVKRILEKTPLRVKNFGI	K	A	T	V	K	R	1	0	0	0	0	0	1	1	0	1	0	1	0	0	0	1	1	0	0	2	0	0	9	0	902.507	AAEL021422-PA;AAEL006785-PB	AAEL021422-PA	57	65	yes	no	2	0.068468	43.442	By MS/MS	By MS/MS	By MS/MS	By matching	By matching	By matching	1
ATGFEAFLAK	YTNEEKRLLLARLTRATGFEAFLAKKFSSE	ARLTRATGFEAFLAKKFSSEKRFGLEGCEI	R	A	T	A	K	K	3	0	0	0	0	0	1	1	0	0	1	1	0	2	0	0	1	0	0	0	0	0	10	0	1053.55	AAEL006721-PI;AAEL006721-PB;AAEL006721-PF;AAEL006721-PD;AAEL006721-PC;AAEL006721-PH;AAEL006721-PG;AAEL006721-PE	AAEL006721-PI	264	273	yes	no	2	0.00056717	96.668	By MS/MS	By MS/MS	By MS/MS		By MS/MS		1
ATGGGLSSVGGGSSTIK	SGLGVGGGFSSSSGRATGGGLSSVGGGSST	GGGLSSVGGGSSTIKYTTTSSSSRKSYKH_	R	A	T	I	K	Y	1	0	0	0	0	0	0	6	0	1	1	1	0	0	0	4	2	0	0	1	0	0	17	0	1434.73	CON__P04259;sp|C_P04259|K2C6B_HUMAN	CON__P04259	534	550	no	no	2	3.4903e-13	154.23	By matching		By MS/MS			By MS/MS	1
ATGYGVALLVGLFGNHSK	WMHVDMASPVHCGERATGYGVALLVGLFGN	YGVALLVGLFGNHSKAELLQQVAAAAKIAS	R	A	T	S	K	A	2	0	1	0	0	0	0	4	1	0	3	1	0	1	0	1	1	0	1	2	0	0	18	0	1802.97	AAEL001649-PA	AAEL001649-PA	476	493	yes	yes	3	0.0074684	50.392	By MS/MS	By MS/MS	By MS/MS	By matching			1
ATIAGGGVIPHIHK	QLAIRGDEELDSLIKATIAGGGVIPHIHKS	KATIAGGGVIPHIHKSLIGKKGGPE_____	K	A	T	H	K	S	2	0	0	0	0	0	0	3	2	3	0	1	0	0	1	0	1	0	0	1	0	0	14	0	1369.78	AAEL023603-PA	AAEL023603-PA	103	116	yes	yes	3	0.036272	36.292	By MS/MS	By matching	By matching				1
ATIELTNFDGNMGK	VDWIYNHIYFTDIKKATIELTNFDGNMGKI	KATIELTNFDGNMGKILIKDDLEIPRAIAL	K	A	T	G	K	I	1	0	2	1	0	0	1	2	0	1	1	1	1	1	0	0	2	0	0	0	0	0	14	0	1509.71	AAEL019755-PM;AAEL019755-PN;AAEL019755-PC;AAEL019755-PQ;AAEL019755-PE;AAEL019755-PJ;AAEL019755-PL;AAEL019755-PO;AAEL019755-PD;AAEL019755-PG;AAEL019755-PP;AAEL019755-PI;AAEL019755-PH;AAEL019755-PB;AAEL019755-PR;AAEL019755-PK;AAEL019755-PF;AAEL019755-PA	AAEL019755-PM	548	561	yes	no	2	1.3935e-08	138.22			By MS/MS		By matching
ATIESFSVWGTLR	LGMDESYEIIVSETRATIESFSVWGTLRGL	TRATIESFSVWGTLRGLESFSQMAVLSNDG	R	A	T	L	R	G	1	1	0	0	0	0	1	1	0	1	1	0	0	1	0	2	2	1	0	1	0	0	13	0	1465.76	AAEL004931-PB;AAEL004931-PA	AAEL004931-PB	148	160	yes	no	2	0.00027714	91.855	By MS/MS		By MS/MS		By MS/MS		1
ATIIDNNDNIILR	NAIIDSYSNGESQIKATIIDNNDNIILRNT	IKATIIDNNDNIILRNTSSANHQVGPQGGK	K	A	T	L	R	N	1	1	3	2	0	0	0	0	0	4	1	0	0	0	0	0	1	0	0	0	0	0	13	0	1483.8	AAEL024332-PD;AAEL024332-PC;AAEL024332-PB;AAEL024332-PA	AAEL024332-PD	225	237	yes	no	2	0.006599	61.958	By MS/MS	By MS/MS	By MS/MS	By matching	By matching		1
ATLGEADKEFNVIVGLVR	MEEIQGLIQAHDQFKATLGEADKEFNVIVG	GEADKEFNVIVGLVRDAEAIVKQEQVPGGL	K	A	T	V	R	D	2	1	1	1	0	0	2	2	0	1	2	1	0	1	0	0	1	0	0	3	0	0	18	1	1930.05	AAEL007306-PE;AAEL007306-PD;AAEL007306-PC;AAEL007306-PB;AAEL007306-PF	AAEL007306-PE	560	577	yes	no	2;3	1.0398e-50	239.61	By MS/MS	By MS/MS	By MS/MS	By MS/MS	By MS/MS	By MS/MS	2
ATLGEEGLAK	KRSAKEEMDRIEQQRATLGEEGLAKKGKQV	IEQQRATLGEEGLAKKGKQVAEAMAANEVP	R	A	T	A	K	K	2	0	0	0	0	0	2	2	0	0	2	1	0	0	0	0	1	0	0	0	0	0	10	0	987.524	AAEL008862-PA	AAEL008862-PA	474	483	yes	yes	2	0.0020732	82.426	By MS/MS	By MS/MS	By MS/MS	By MS/MS	By MS/MS	By matching	1
ATLGSCAALALETDGSVFGGR	LIGDTDLRKQIRLPKATLGSCAALALETDG	AALALETDGSVFGGRKLRPERRNPTKKFIT	K	A	T	G	R	K	4	1	0	1	1	0	1	4	0	0	3	0	0	1	0	2	2	0	0	1	0	0	21	0	2051.99	AAEL018103-PA;AAEL018103-PB;AAEL026175-PA	AAEL018103-PA	4209	4229	no	no	2	0.0023513	61.641						By MS/MS
ATLLSPLR	SLKLESYFKGDAYVKATLLSPLRNVDLTFG	KGDAYVKATLLSPLRNVDLTFGLNNNDKEA	K	A	T	L	R	N	1	1	0	0	0	0	0	0	0	0	3	0	0	0	1	1	1	0	0	0	0	0	8	0	869.533	AAEL009955-PB	AAEL009955-PB	1034	1041	yes	yes	2	3.7745e-06	146.94	By MS/MS	By MS/MS	By MS/MS	By MS/MS	By MS/MS	By MS/MS	2
ATLLYTIIGMTASASLNCAVR	______________________________	IIGMTASASLNCAVRREISPCTCSPHGFFA	M	A	T	V	R	R	4	1	1	0	1	0	0	1	0	2	3	0	1	0	0	2	3	0	1	1	0	0	21	0	2225.15	AAEL018131-PB	AAEL018131-PB	2	22	yes	yes	2;3	1.9217e-66	251.63	By MS/MS	By MS/MS	By MS/MS			By matching	2
ATLNHGEKDNMYLQVEQLSPLDDELR	SSPVFVISGLNLRIKATLNHGEKDNMYLQV	YLQVEQLSPLDDELRKRPNVILQEGSLYDS	K	A	T	L	R	K	1	1	2	3	0	2	3	1	1	0	5	1	1	0	1	1	1	0	1	1	0	0	26	1	3027.46	AAEL011740-PA	AAEL011740-PA	308	333	yes	yes	3;4	6.6473e-12	128.36	By matching	By MS/MS	By MS/MS	By matching	By MS/MS	By MS/MS	1
ATMEDDKLKDK	ISAKNALESYCFNMKATMEDDKLKDKITDS	FNMKATMEDDKLKDKITDSDKTLIMDKCND	K	A	T	D	K	I	1	0	0	3	0	0	1	0	0	0	1	3	1	0	0	0	1	0	0	0	0	0	11	2	1292.63	AAEL019403-PA	AAEL019403-PA	551	561	yes	yes	2;3	1.1384e-10	163.66	By MS/MS	By MS/MS	By MS/MS	By MS/MS	By MS/MS	By matching	3
ATMGGLEALK	CTDVTDLNPKCALGRATMGGLEALKTRGKP	CALGRATMGGLEALKTRGKPGGVYYASTAP	R	A	T	L	K	T	2	0	0	0	0	0	1	2	0	0	2	1	1	0	0	0	1	0	0	0	0	0	10	0	989.522	AAEL006027-PC	AAEL006027-PC	349	358	yes	yes	2	0.0086689	65.305	By MS/MS	By MS/MS	By MS/MS	By MS/MS	By MS/MS	By MS/MS	2
ATMQNLNDR	SSFGGVDGLLAGGEKATMQNLNDRLASYLD	LAGGEKATMQNLNDRLASYLDKVRALEEAN	K	A	T	D	R	L	1	1	2	1	0	1	0	0	0	0	1	0	1	0	0	0	1	0	0	0	0	0	9	0	1061.49	sp|C_Q04695|K1C17_HUMAN;CON__Q04695;sp|C_Q99PS0|K1C23_MOUSE;CON__Q99PS0	sp|C_Q04695|K1C17_HUMAN	86	94	no	no	2	0.00064972	93.429		By MS/MS	By MS/MS		By MS/MS	By MS/MS
ATMQNLNDRLATYLEK	WGSGRSSPLLGGNGKATMQNLNDRLATYLE	TMQNLNDRLATYLEKVRALEEANSKLETRI	K	A	T	E	K	V	2	1	2	1	0	1	1	0	0	0	3	1	1	0	0	0	2	0	1	0	0	0	16	1	1879.95	sp|C_Q99PS0|K1C23_MOUSE;CON__Q99PS0	sp|C_Q99PS0|K1C23_MOUSE	74	89	yes	no	2	0.02153	62.408	By MS/MS	By MS/MS		By MS/MS	By MS/MS	By MS/MS	1
ATNGMIK	DQAKVAAEVNSWVNRATNGMIKDFMQADDV	EVNSWVNRATNGMIKDFMQADDVRVDNDLM	R	A	T	I	K	D	1	0	1	0	0	0	0	1	0	1	0	1	1	0	0	0	1	0	0	0	0	0	7	0	733.379	AAEL002720-PA	AAEL002720-PA	156	162	yes	yes	1	0.042592	73.616	By matching	By matching	By MS/MS	By MS/MS		By MS/MS	1
ATNGMIKDFMQADDVR	DQAKVAAEVNSWVNRATNGMIKDFMQADDV	TNGMIKDFMQADDVRVDNDLMLLNVVVLNA	R	A	T	V	R	V	2	1	1	3	0	1	0	1	0	1	0	1	2	1	0	0	1	0	0	1	0	0	16	1	1810.83	AAEL002720-PA	AAEL002720-PA	156	171	yes	yes	2;3	1.0462e-12	163.27	By matching	By MS/MS	By matching	By MS/MS	By MS/MS	By MS/MS	2
ATNQGGESKPSNSTEPLK	VKNLTVGETFEFRVKATNQGGESKPSNSTE	QGGESKPSNSTEPLKIRDRYVKPFIEGDGI	K	A	T	L	K	I	1	0	2	0	0	1	2	2	0	0	1	2	0	0	2	3	2	0	0	0	0	0	18	1	1843.89	AAEL002565-PE;AAEL002565-PD;AAEL002565-PC;AAEL002565-PB;AAEL002565-PA;AAEL002565-PH;AAEL002565-PF	AAEL002565-PE	1838	1855	yes	no	2;3	0.00014975	78.078	By MS/MS	By MS/MS	By MS/MS	By MS/MS	By MS/MS	By matching	1
ATPDHDPYCTGSLINNR	GVFEFPWVAMVRSSRATPDHDPYCTGSLIN	PDHDPYCTGSLINNRYVLTSAACLKAKERR	R	A	T	N	R	Y	1	1	2	2	1	0	0	1	1	1	1	0	0	0	2	1	2	0	1	0	0	0	17	0	1929.86	AAEL001077-PA	AAEL001077-PA	403	419	yes	yes	2;3	3.0484e-20	182.1	By MS/MS	By MS/MS	By MS/MS		By MS/MS	By MS/MS	2
ATPEDAGIYTCEVVNEVGK	FINEPDGIVGFIIDRATPEDAGIYTCEVVN	DAGIYTCEVVNEVGKATSASIAEVIPKSRK	R	A	T	G	K	A	2	0	1	1	1	0	3	2	0	1	0	1	0	0	1	0	2	0	1	3	0	0	19	0	2050.95	AAEL025514-PA	AAEL025514-PA	3408	3426	yes	yes	2	2.8662e-06	119.96			By MS/MS			By MS/MS
ATPFIEEWFEGIAK	EENLPTVMLALFIEKATPFIEEWFEGIAKI	KATPFIEEWFEGIAKINYPSKKMDLFIHNN	K	A	T	A	K	I	2	0	0	0	0	0	3	1	0	2	0	1	0	2	1	0	1	1	0	0	0	0	14	0	1636.81	AAEL008099-PA	AAEL008099-PA	296	309	yes	yes	2;3	1.8157e-06	123.62	By MS/MS	By MS/MS	By MS/MS	By MS/MS	By MS/MS	By MS/MS	2
ATRPGFQK	DKSFDFLVLSAKLGRATRPGFQKLYRKISD	LSAKLGRATRPGFQKLYRKISDQAWKDTAK	R	A	T	Q	K	L	1	1	0	0	0	1	0	1	0	0	0	1	0	1	1	0	1	0	0	0	0	0	8	1	903.493	AAEL010396-PD;AAEL010396-PC;AAEL010396-PB;AAEL010396-PA	AAEL010396-PD	67	74	yes	no	2	0.062849	66.429	By MS/MS	By MS/MS	By MS/MS				1
ATSEVESAVR	LYNAAGKVCEAGKLKATSEVESAVRKNAKA	AGKLKATSEVESAVRKNAKAYQQIPNREYA	K	A	T	V	R	K	2	1	0	0	0	0	2	0	0	0	0	0	0	0	0	2	1	0	0	2	0	0	10	0	1047.52	AAEL029057-PA	AAEL029057-PA	2050	2059	yes	yes	2	2.7346e-08	149.65	By MS/MS	By matching	By MS/MS	By MS/MS	By MS/MS	By matching	1
ATSFLDR	LIDEIAASKEEGIAKATSFLDRFKKISPQA	SKEEGIAKATSFLDRFKKISPQARSMTKQA	K	A	T	D	R	F	1	1	0	1	0	0	0	0	0	0	1	0	0	1	0	1	1	0	0	0	0	0	7	0	808.408	AAEL004755-PA	AAEL004755-PA	215	221	yes	yes	2	0.0024326	97.071	By MS/MS				By matching	By matching	1
ATSIANAAEK	RLSTEVEDLQLEVDRATSIANAAEKKQKAF	LEVDRATSIANAAEKKQKAFDKIIGEWKLK	R	A	T	E	K	K	4	0	1	0	0	0	1	0	0	1	0	1	0	0	0	1	1	0	0	0	0	0	10	0	974.503	AAEL026217-PA;AAEL005656-PB;AAEL005656-PA	AAEL005656-PB	1434	1443	no	no	2	0.0014814	86.136	By MS/MS	By MS/MS	By matching	By MS/MS	By MS/MS		1
ATSLGPLFQLHK	ELPVIPRKRCKQMFRATSLGPLFQLHKSFL	MFRATSLGPLFQLHKSFLCAGAEAGVDTCK	R	A	T	H	K	S	1	0	0	0	0	1	0	1	1	0	3	1	0	1	1	1	1	0	0	0	0	0	12	0	1310.73	AAEL002301-PA;AAEL002301-PB	AAEL002301-PA	313	324	yes	no	2;3	6.6955e-06	125.16	By MS/MS	By MS/MS	By MS/MS	By MS/MS	By MS/MS	By MS/MS	2
ATSLKLESYFK	SLLMTFDTPGSDKKRATSLKLESYFKGDAY	DKKRATSLKLESYFKGDAYVKATLLSPLRN	R	A	T	F	K	G	1	0	0	0	0	0	1	0	0	0	2	2	0	1	0	2	1	0	1	0	0	0	11	1	1285.69	AAEL009955-PB	AAEL009955-PB	1017	1027	yes	yes	3	0.00040192	89.403				By MS/MS	By MS/MS	By MS/MS
ATSVASLSIVTLSITPQFK	VTQRSYMSVDEFGTKATSVASLSIVTLSIT	ASLSIVTLSITPQFKDVQFDVDQPFLTMIV	K	A	T	F	K	D	2	0	0	0	0	1	0	0	0	2	2	1	0	1	1	4	3	0	0	2	0	0	19	0	1962.1	AAEL003697-PA	AAEL003697-PA	557	575	yes	yes	2;3	1.9902e-13	148.91	By MS/MS	By MS/MS	By MS/MS	By MS/MS	By MS/MS	By MS/MS	2
ATTDEDQKWWNKPIPEADK	DHSAKDFTLSQLDTKATTDEDQKWWNKPIP	EDQKWWNKPIPEADKKNPWYSKPNSVNVEM	K	A	T	D	K	K	2	0	1	3	0	1	2	0	0	1	0	3	0	0	2	0	2	2	0	0	0	0	19	2	2271.08	AAEL008607-PA;AAEL008607-PK;AAEL008607-PH;AAEL008607-PG;AAEL008607-PB;AAEL008607-PC;AAEL008607-PD;AAEL008607-PE;AAEL008607-PF;AAEL008607-PI;AAEL008607-PJ;AAEL008607-PL	AAEL008607-PD	1129	1147	no	no	3	4.982e-05	96.505	By MS/MS	By MS/MS	By MS/MS				1
ATVEWFK	NDVNDIDKVFPGLLKATVEWFKIYKIPDGK	KVFPGLLKATVEWFKIYKIPDGKPENQFAF	K	A	T	F	K	I	1	0	0	0	0	0	1	0	0	0	0	1	0	1	0	0	1	1	0	1	0	0	7	0	879.449	AAEL003193-PB;AAEL003193-PA	AAEL003193-PB	273	279	yes	no	2	0.020685	62.717	By MS/MS	By MS/MS	By MS/MS	By MS/MS	By MS/MS	By MS/MS	1
ATVFVYLGPK	PFTFKLNVVSEKAQKATVFVYLGPKYDQYG	EKAQKATVFVYLGPKYDQYGNIYGVDANRE	K	A	T	P	K	Y	1	0	0	0	0	0	0	1	0	0	1	1	0	1	1	0	1	0	1	2	0	0	10	0	1093.62	AAEL013757-PA	AAEL013757-PA	528	537	yes	yes	2	0.0035375	73.248				By MS/MS	By matching	By MS/MS
ATVHIVDEFSTLTDQENFFK	INVANDIRDRDHNGRATVHIVDEFSTLTDQ	VDEFSTLTDQENFFKSLGSGSPSTVPDQST	R	A	T	F	K	S	1	0	1	2	0	1	2	0	1	1	1	1	0	3	0	1	3	0	0	2	0	0	20	0	2340.13	AAEL006102-PA	AAEL006102-PA	233	252	yes	yes	2;3	0	426.61	By MS/MS	By MS/MS	By MS/MS	By MS/MS	By MS/MS	By MS/MS	2
ATVTGWGK	RPACLGTDRTERIQRATVTGWGKTSQDSHL	RTERIQRATVTGWGKTSQDSHLSDSLGKVS	R	A	T	G	K	T	1	0	0	0	0	0	0	2	0	0	0	1	0	0	0	0	2	1	0	1	0	0	8	0	818.429	AAEL020470-PA	AAEL020470-PA	202	209	yes	yes	2	0.021446	57.281	By MS/MS	By matching	By matching	By MS/MS	By MS/MS	By MS/MS	1
ATVVEGKGTINPAR	NGFLDNNDFMCMALRATVVEGKGTINPARL	RATVVEGKGTINPARLNEYRTIMKALWDEI	R	A	T	A	R	L	2	1	1	0	0	0	1	2	0	1	0	1	0	0	1	0	2	0	0	2	0	0	14	1	1411.78	AAEL008844-PA	AAEL008844-PA	37	50	yes	yes	3	0.0026369	63.185	By MS/MS						1
ATYAIQVVHPSTNK	FARQAFPCFDEPHLKATYAIQVVHPSTNKY	KATYAIQVVHPSTNKYHALSNMDAKETLAN	K	A	T	N	K	Y	2	0	1	0	0	1	0	0	1	1	0	1	0	0	1	1	2	0	1	2	0	0	14	0	1527.8	AAEL019536-PF;AAEL019536-PE;AAEL019536-PA;AAEL019536-PG;AAEL019536-PD;AAEL019536-PC;AAEL019536-PB	AAEL019536-PG	327	340	no	no	2;3	2.1251e-18	171.92	By MS/MS	By matching	By MS/MS	By MS/MS	By MS/MS	By MS/MS	2
ATYDPDVAHFLDEEIIEYQSGTIR	SHHIHKKISHAHDNKATYDPDVAHFLDEEI	FLDEEIIEYQSGTIRKLTGYIYNLDSIIKE	K	A	T	I	R	K	2	1	0	3	0	1	3	1	1	3	1	0	0	1	1	1	2	0	2	1	0	0	24	0	2781.31	AAEL007383-PG;AAEL007383-PF;AAEL007383-PE	AAEL007383-PG	164	187	yes	no	2;3;4	3.0457e-44	219.53	By MS/MS	By MS/MS	By matching	By MS/MS	By MS/MS	By MS/MS	1
ATYFISHK	IFNGKRKNPNGCDIKATYFISHKYTNYSAV	PNGCDIKATYFISHKYTNYSAVAETHRKGH	K	A	T	H	K	Y	1	0	0	0	0	0	0	0	1	1	0	1	0	1	0	1	1	0	1	0	0	0	8	0	965.497	AAEL003419-PA	AAEL003419-PA	230	237	yes	yes	2	0.045571	66.073	By matching	By MS/MS	By MS/MS				1
AVAALLQIPK	QEYEKQDELKRSALRAVAALLQIPKADKNQ	RSALRAVAALLQIPKADKNQHLAEFLSLIR	R	A	V	P	K	A	3	0	0	0	0	1	0	0	0	1	2	1	0	0	1	0	0	0	0	1	0	0	10	0	1022.65	AAEL004984-PA	AAEL004984-PA	1178	1187	yes	yes	2	0.00012739	113.7	By MS/MS		By MS/MS	By MS/MS	By MS/MS	By MS/MS	1
AVAEGDGTLKK	RAVQELEFARELAEKAVAEGDGTLKKANFT	LAEKAVAEGDGTLKKANFTYHTLSGFKNQV	K	A	V	K	K	A	2	0	0	1	0	0	1	2	0	0	1	2	0	0	0	0	1	0	0	1	0	0	11	1	1087.59	AAEL005187-PD;AAEL005187-PC;AAEL005187-PB	AAEL005187-PD	1367	1377	yes	no	2	0.019405	67.897	By MS/MS	By MS/MS	By MS/MS	By matching	By matching	By MS/MS	1
AVAFAVFNK	PVPKFHWTVVRSESKAVAFAVFNKAQLTDA	VRSESKAVAFAVFNKAQLTDAEREKDSFCN	K	A	V	N	K	A	3	0	1	0	0	0	0	0	0	0	0	1	0	2	0	0	0	0	0	2	0	0	9	0	965.533	AAEL001641-PB;AAEL001641-PA	AAEL001641-PB	342	350	yes	no	2	0.00037247	107.66	By MS/MS	By MS/MS	By MS/MS	By MS/MS	By MS/MS	By MS/MS	1
AVAHTGTTTEVK	NLPESWVSNQEELKKAVAHTGTTTEVKVIN	LKKAVAHTGTTTEVKVINNSHGAVAQLFYE	K	A	V	V	K	V	2	0	0	0	0	0	1	1	1	0	0	1	0	0	0	0	4	0	0	2	0	0	12	0	1213.63	AAEL012243-PA	AAEL012243-PA	203	214	yes	yes	2;3	3.9498e-05	111.06	By MS/MS	By MS/MS	By MS/MS	By MS/MS	By MS/MS	By MS/MS	2
AVAQAMADKNWEMAVELR	QAVRVPLMECVQRTKAVAQAMADKNWEMAV	QAMADKNWEMAVELRGRSFARNLETYKMLT	K	A	V	L	R	G	5	1	1	1	0	1	2	0	0	0	1	1	2	0	0	0	0	1	0	2	0	0	18	1	2031.99	AAEL006895-PD;AAEL006895-PC;AAEL006895-PB	AAEL006895-PD	360	377	yes	no	2;3	2.1628e-62	249.33	By MS/MS	By MS/MS	By MS/MS	By MS/MS	By MS/MS		1
AVAVVVDPIQSVK	VDINTQQSFEALSERAVAVVVDPIQSVKGK	ERAVAVVVDPIQSVKGKVVIDAFRLINPNM	R	A	V	V	K	G	2	0	0	1	0	1	0	0	0	1	0	1	0	0	1	1	0	0	0	5	0	0	13	0	1323.78	AAEL004733-PA	AAEL004733-PA	141	153	yes	yes	2	0.014779	53.597				By MS/MS
AVDAEQEEK	EQAATFIQPLVRLTRAVDAEQEEKCTDNTA	LVRLTRAVDAEQEEKCTDNTACGWAVYKPF	R	A	V	E	K	C	2	0	0	1	0	1	3	0	0	0	0	1	0	0	0	0	0	0	0	1	0	0	9	0	1017.46	AAEL001511-PA	AAEL001511-PA	40	48	yes	yes	2	0.002791	80.438	By matching	By matching	By MS/MS	By matching	By matching	By matching	1
AVDDAVLK	VEKYVPSEQRKTDQKAVDDAVLKAIKKHKD	QRKTDQKAVDDAVLKAIKKHKDGKVVQRYL	K	A	V	L	K	A	2	0	0	2	0	0	0	0	0	0	1	1	0	0	0	0	0	0	0	2	0	0	8	0	829.455	AAEL008188-PA	AAEL008188-PA	225	232	yes	yes	2	0.0080158	71.296	By MS/MS		By MS/MS	By MS/MS		By MS/MS	1
AVDKVEEQVSAPVVEEQKVPVEAEAPK	LKETVAEFVEQILEKAVDKVEEQVSAPVVE	VVEEQKVPVEAEAPKEVVAEPVKVEEKQAP	K	A	V	P	K	E	4	0	0	1	0	2	6	0	0	0	0	3	0	0	3	1	0	0	0	7	0	0	27	2	2903.51	AAEL017012-PC;AAEL017012-PF;AAEL017012-PE;AAEL017012-PD;AAEL017012-PG	AAEL017012-PC	531	557	no	no	3;4	3.5806e-09	118.14	By matching		By MS/MS	By MS/MS	By MS/MS		1
AVDSLVPIGR	IPRVSVREPMQTGIKAVDSLVPIGRGQREL	QTGIKAVDSLVPIGRGQRELIIGDRQTGKT	K	A	V	G	R	G	1	1	0	1	0	0	0	1	0	1	1	0	0	0	1	1	0	0	0	2	0	0	10	0	1025.59	AAEL012175-PA	AAEL012175-PA	193	202	yes	yes	2	0.0001273	113.71	By MS/MS	By MS/MS	By MS/MS	By MS/MS	By MS/MS	By MS/MS	1
AVELAANTK	GSTVFYPSDAVSTERAVELAANTKGVCFIR	AVSTERAVELAANTKGVCFIRTSRPNTAVL	R	A	V	T	K	G	3	0	1	0	0	0	1	0	0	0	1	1	0	0	0	0	1	0	0	1	0	0	9	0	915.503	AAEL004434-PA	AAEL004434-PA	462	470	yes	yes	2	0.0013466	87.696	By MS/MS	By MS/MS	By MS/MS	By MS/MS	By MS/MS		1
AVELAYER	RSYKGFRYCEIDDIRAVELAYERNSDLSML	CEIDDIRAVELAYERNSDLSMLIIKSDSQP	R	A	V	E	R	N	2	1	0	0	0	0	2	0	0	0	1	0	0	0	0	0	0	0	1	1	0	0	8	0	949.487	AAEL002730-PA	AAEL002730-PA	227	234	yes	yes	2	5.0934e-06	144.83	By MS/MS	By MS/MS	By MS/MS	By MS/MS	By MS/MS	By MS/MS	1
AVELQVTLNELMHSVAHDEAFLR	FILTPSSFPRKEFMKAVELQVTLNELMHSV	NELMHSVAHDEAFLRETLKNTIQVDAFTGS	K	A	V	L	R	E	3	1	1	1	0	1	3	0	2	0	4	0	1	1	0	1	1	0	0	3	0	0	23	0	2621.33	AAEL009154-PB;AAEL009154-PA	AAEL009154-PB	71	93	yes	no	4	2.0735e-05	81.12					By MS/MS
AVENALQAANELAGK	IMRPGKHITLVAHSKAVENALQAANELAGK	AVENALQAANELAGKGVECEVINLRSLRPL	K	A	V	G	K	G	5	0	2	0	0	1	2	1	0	0	2	1	0	0	0	0	0	0	0	1	0	0	15	0	1497.78	AAEL004338-PA	AAEL004338-PA	239	253	yes	yes	2	3.0694e-05	101.71	By MS/MS		By MS/MS	By MS/MS	By MS/MS		1
AVENVQQQGK	ETAVFSGNMYGTSKKAVENVQQQGKVCVLD	GTSKKAVENVQQQGKVCVLDIEIEGVKQVR	K	A	V	G	K	V	1	0	1	0	0	3	1	1	0	0	0	1	0	0	0	0	0	0	0	2	0	0	10	0	1099.56	AAEL011006-PG;AAEL011006-PE;AAEL011006-PA;AAEL011006-PD;AAEL011006-PC;AAEL011006-PB;AAEL011006-PF	AAEL011006-PG	89	98	yes	no	2	0.00044639	100.45	By matching	By matching	By matching	By MS/MS	By matching	By matching	1
AVESNGGDEVNGEVK	NVSYLDNLILAFHPRAVESNGGDEVNGEVK	AVESNGGDEVNGEVKEGVIEWAVGSDNAVG	R	A	V	V	K	E	1	0	2	1	0	0	3	3	0	0	0	1	0	0	0	1	0	0	0	3	0	0	15	0	1502.68	AAEL000759-PA	AAEL000759-PA	121	135	yes	yes	2	1.2947e-10	146.16	By MS/MS	By MS/MS	By MS/MS	By MS/MS	By MS/MS	By MS/MS	2
AVFDAYEGMAGHTVEDAIK	IFNQILVTRSYQQLRAVFDAYEGMAGHTVE	AYEGMAGHTVEDAIKREFSGAIEEGFKAIV	R	A	V	I	K	R	4	0	0	2	0	0	2	2	1	1	0	1	1	1	0	0	1	0	1	2	0	0	19	0	2022.94	AAEL011302-PI;AAEL011302-PH;AAEL011302-PG;AAEL011302-PF;AAEL011302-PE;AAEL011302-PD;AAEL011302-PC;AAEL011302-PA;AAEL011302-PJ;AAEL011302-PB	AAEL011302-PI	181	199	yes	no	3	3.7995e-05	91.414	By MS/MS	By MS/MS	By MS/MS	By MS/MS	By matching	By matching	2
AVFDAYEGMAGHTVEDAIKR	IFNQILVTRSYQQLRAVFDAYEGMAGHTVE	YEGMAGHTVEDAIKREFSGAIEEGFKAIVR	R	A	V	K	R	E	4	1	0	2	0	0	2	2	1	1	0	1	1	1	0	0	1	0	1	2	0	0	20	1	2179.04	AAEL011302-PI;AAEL011302-PH;AAEL011302-PG;AAEL011302-PF;AAEL011302-PE;AAEL011302-PD;AAEL011302-PC;AAEL011302-PA;AAEL011302-PJ;AAEL011302-PB	AAEL011302-PI	181	200	yes	no	3;4	6.09e-10	141.86	By MS/MS	By matching	By matching	By matching	By matching	By matching	2
AVFDGEYTEEALKK	KCGSIVLFKHFDDGKAVFDGEYTEEALKKF	KAVFDGEYTEEALKKFVTAQALPLIVDFSH	K	A	V	K	K	F	2	0	0	1	0	0	3	1	0	0	1	2	0	1	0	0	1	0	1	1	0	0	14	1	1598.78	AAEL000641-PA	AAEL000641-PA	216	229	yes	yes	2;3	4.8958e-05	93.348	By MS/MS	By MS/MS	By matching	By MS/MS	By MS/MS	By MS/MS	2
AVFGETLDR	GMPVIDSITCLTSNRAVFGETLDRGIFCAG	CLTSNRAVFGETLDRGIFCAGFLNGTNVCN	R	A	V	D	R	G	1	1	0	1	0	0	1	1	0	0	1	0	0	1	0	0	1	0	0	1	0	0	9	0	1006.51	AAEL018109-PB	AAEL018109-PB	209	217	yes	yes	2	0.00017026	119.29	By MS/MS	By MS/MS	By matching	By MS/MS	By MS/MS	By MS/MS	1
AVFIPSAENPK	YCYGSEYAVYEKKVKAVFIPSAENPKNSAE	KKVKAVFIPSAENPKNSAEKNKAAISALGV	K	A	V	P	K	N	2	0	1	0	0	0	1	0	0	1	0	1	0	1	2	1	0	0	0	1	0	0	11	0	1171.62	AAEL012427-PC;AAEL012427-PB;AAEL012427-PA	AAEL012427-PC	342	352	yes	no	2	0.0032483	74.173	By MS/MS						1
AVFNMQGNK	MKIKLERDWSAGTGKAVFNMQGNKNVTFDY	SAGTGKAVFNMQGNKNVTFDYNGSEEKWEV	K	A	V	N	K	N	1	0	2	0	0	1	0	1	0	0	0	1	1	1	0	0	0	0	0	1	0	0	9	0	1007.49	AAEL029057-PA	AAEL029057-PA	541	549	yes	yes	2	0.00067487	94.262			By matching	By MS/MS	By MS/MS	By MS/MS
AVFPSIVGR	SGMCKAGFAGDDAPRAVFPSIVGRPRHQGV	GDDAPRAVFPSIVGRPRHQGVMVGMGQKDA	R	A	V	G	R	P	1	1	0	0	0	0	0	1	0	1	0	0	0	1	1	1	0	0	0	2	0	0	9	0	944.544	AAEL001673-PA;AAEL004631-PA;AAEL001928-PA;AAEL001951-PA;AAEL001951-PB;AAEL009451-PA;AAEL005961-PA;AAEL011197-PC;AAEL011197-PD;AAEL004616-PA	AAEL001951-PA	30	38	no	no	2	0.00037393	107.59	By MS/MS	By MS/MS	By MS/MS	By MS/MS	By MS/MS	By MS/MS	1
AVFPSIVGRPR	SGMCKAGFAGDDAPRAVFPSIVGRPRHQGV	DAPRAVFPSIVGRPRHQGVMVGMGQKDAYV	R	A	V	P	R	H	1	2	0	0	0	0	0	1	0	1	0	0	0	1	2	1	0	0	0	2	0	0	11	1	1197.7	AAEL001673-PA;AAEL004631-PA;AAEL001928-PA;AAEL001951-PA;AAEL001951-PB;AAEL009451-PA;AAEL005961-PA;AAEL011197-PC;AAEL011197-PD	AAEL001951-PA	30	40	no	no	2;3	6.1371e-15	172.21	By MS/MS	By MS/MS	By MS/MS	By MS/MS	By MS/MS	By MS/MS	2
AVFTNVYGSDESSAK	LIMKEAKAELQGVYKAVFTNVYGSDESSAK	AVFTNVYGSDESSAKTTVQCTPKVRKPLVD	K	A	V	A	K	T	2	0	1	1	0	0	1	1	0	0	0	1	0	1	0	3	1	0	1	2	0	0	15	0	1573.73	AAEL025514-PA	AAEL025514-PA	2303	2317	yes	yes	2	4.8626e-37	210.91	By MS/MS	By MS/MS	By MS/MS	By MS/MS	By MS/MS	By MS/MS	1
AVFVDLEPTVVDEVR	NTFFSETGAGKHVPRAVFVDLEPTVVDEVR	AVFVDLEPTVVDEVRTGTYRQLFHPEQLIT	R	A	V	V	R	T	1	1	0	2	0	0	2	0	0	0	1	0	0	1	1	0	1	0	0	5	0	0	15	0	1686.88	AAEL006642-PA;AAEL013229-PA;AAEL012101-PB	AAEL006642-PA	65	79	no	no	2;3	2.4122e-27	188.06	By MS/MS	By MS/MS	By MS/MS	By MS/MS	By MS/MS	By MS/MS	1
AVGAEDVSLHATIK	SYGKGKTLEFTGDAKAVGAEDVSLHATIKS	KAVGAEDVSLHATIKSDFDQVKNVELTFKH	K	A	V	I	K	S	3	0	0	1	0	0	1	1	1	1	1	1	0	0	0	1	1	0	0	2	0	0	14	0	1409.75	AAEL009955-PB	AAEL009955-PB	1796	1809	yes	yes	2;3	5.5695e-28	202.31	By MS/MS	By MS/MS	By MS/MS	By MS/MS	By MS/MS	By MS/MS	31
AVGATDKGYVDIPQGDEEALKK	YPYEAIDDTCHFNPKAVGATDKGYVDIPQG	GYVDIPQGDEEALKKALATVGPVSIAIDAS	K	A	V	K	K	A	3	0	0	3	0	1	2	3	0	1	1	3	0	0	1	0	1	0	1	2	0	0	22	2	2303.16	AAEL002833-PA	AAEL002833-PA	225	246	yes	yes	3	0.0003586	68.458	By MS/MS				By MS/MS	By matching	1
AVGLKPDIPEDLYFLIK	QVRFVNGNKVLRIMKAVGLKPDIPEDLYFL	GLKPDIPEDLYFLIKKAVSIRKHLERNRKD	K	A	V	I	K	K	1	0	0	2	0	0	1	1	0	2	3	2	0	1	2	0	0	0	1	1	0	0	17	1	1930.08	AAEL003582-PA	AAEL003582-PA	77	93	yes	yes	2;3	2.5685e-05	92.977	By MS/MS	By MS/MS	By MS/MS	By MS/MS	By MS/MS	By MS/MS	2
AVGNTTQPSDPNALAQFR	SDQSSVTIPYERTFRAVGNTTQPSDPNALA	NTTQPSDPNALAQFRFCGCGWPQHMLIPKG	R	A	V	F	R	F	3	1	2	1	0	2	0	1	0	0	1	0	0	1	2	1	2	0	0	1	0	0	18	0	1885.93	AAEL011764-PA	AAEL011764-PA	563	580	yes	yes	2;3	1.9473e-37	204.49	By MS/MS	By matching	By MS/MS	By MS/MS	By MS/MS	By MS/MS	2
AVGVDNPAAK	AGQVEVTNDGATILKAVGVDNPAAKILVDM	ATILKAVGVDNPAAKILVDMSRVQDDEVGD	K	A	V	A	K	I	3	0	1	1	0	0	0	1	0	0	0	1	0	0	1	0	0	0	0	2	0	0	10	0	940.498	AAEL007650-PA	AAEL007650-PA	72	81	yes	yes	2	0.011995	61.999	By MS/MS		By matching				1
AVIAESYER	SRDWAAKGPYLLGIKAVIAESYERIHRSNL	YLLGIKAVIAESYERIHRSNLVGMGIVPLQ	K	A	V	E	R	I	2	1	0	0	0	0	2	0	0	1	0	0	0	0	0	1	0	0	1	1	0	0	9	0	1036.52	AAEL008216-PA	AAEL008216-PA	806	814	yes	yes	2	3.3467e-05	127.56		By MS/MS
AVIAPNNNGK	EFVEKASTNNTHRTKAVIAPNNNGKPVSFM	THRTKAVIAPNNNGKPVSFMVKAKKLGQIA	K	A	V	G	K	P	2	0	3	0	0	0	0	1	0	1	0	1	0	0	1	0	0	0	0	1	0	0	10	0	996.535	AAEL001794-PB	AAEL001794-PB	786	795	yes	yes	2	0.0049819	98.418	By matching	By matching	By matching	By matching	By MS/MS	By matching	1
AVIAPNNNGKPVSFMVK	EFVEKASTNNTHRTKAVIAPNNNGKPVSFM	IAPNNNGKPVSFMVKAKKLGQIAIKFQAEN	K	A	V	V	K	A	2	0	3	0	0	0	0	1	0	1	0	2	1	1	2	1	0	0	0	3	0	0	17	1	1784.96	AAEL001794-PB	AAEL001794-PB	786	802	yes	yes	2;3	6.9734e-12	155.48	By MS/MS	By MS/MS	By MS/MS	By MS/MS	By MS/MS	By MS/MS	8
AVIEAFLHSWR	DNAKDFKGPTNVRQRAVIEAFLHSWRGYKE	VRQRAVIEAFLHSWRGYKEFAWGHDNLKPI	R	A	V	W	R	G	2	1	0	0	0	0	1	0	1	1	1	0	0	1	0	1	0	1	0	1	0	0	11	0	1327.7	AAEL022183-PC;AAEL022183-PB;AAEL022183-PA;AAEL020539-PC;AAEL020539-PB;AAEL020539-PA	AAEL022183-PC	229	239	yes	no	2;3	1.4715e-07	135.86	By MS/MS	By MS/MS	By MS/MS	By MS/MS	By MS/MS	By MS/MS	2
AVIELENYGMPFSR	GDQDAIHYMTREAPKAVIELENYGMPFSRT	KAVIELENYGMPFSRTPDGKIYQRAFGGQS	K	A	V	S	R	T	1	1	1	0	0	0	2	1	0	1	1	0	1	1	1	1	0	0	1	1	0	0	14	0	1624.79	AAEL010608-PC;AAEL010608-PB	AAEL010608-PC	143	156	yes	no	2	1.7928e-12	152.07			By MS/MS	By matching	By MS/MS
AVIESQLMSEK	LFHAPDDFQSIKDYKAVIESQLMSEKQNIN	KDYKAVIESQLMSEKQNINFLTADGKRFAH	K	A	V	E	K	Q	1	0	0	0	0	1	2	0	0	1	1	1	1	0	0	2	0	0	0	1	0	0	11	0	1233.63	AAEL013845-PB;AAEL013845-PC	AAEL013845-PB	282	292	yes	no	2	0.028517	50.473	By MS/MS				By MS/MS	By MS/MS	1
AVIPVINFLK	YGLTEHNVLAMVLRKAVIPVINFLKCLESD	MVLRKAVIPVINFLKCLESDRDFFGHVLAD	K	A	V	L	K	C	1	0	1	0	0	0	0	0	0	2	1	1	0	1	1	0	0	0	0	2	0	0	10	0	1112.7	AAEL006151-PB	AAEL006151-PB	184	193	yes	yes	2	0.00044639	100.45	By MS/MS	By MS/MS	By MS/MS	By MS/MS	By MS/MS	By MS/MS	1
AVISIPLSDIVDTDVGDDVYHLNVQVK	FNELNYPDMYEINGRAVISIPLSDIVDTDV	TDVGDDVYHLNVQVKIEEDESEQIYEASET	R	A	V	V	K	I	1	0	1	5	0	1	0	1	1	3	2	1	0	0	1	2	1	0	1	6	0	0	27	0	2923.52	AAEL001163-PA	AAEL001163-PA	278	304	yes	yes	3	4.7389e-10	125.62	By MS/MS	By MS/MS	By MS/MS	By MS/MS	By MS/MS	By MS/MS	1
AVLHIALR	NDMFNGERINITENRAVLHIALRNRSNKPI	INITENRAVLHIALRNRSNKPIMVDGKDVM	R	A	V	L	R	N	2	1	0	0	0	0	0	0	1	1	2	0	0	0	0	0	0	0	0	1	0	0	8	0	891.565	AAEL012994-PA	AAEL012994-PA	101	108	yes	yes	2	0.00028779	129.96	By MS/MS	By MS/MS	By MS/MS	By MS/MS	By MS/MS	By MS/MS	1
AVLNVMDQMK	RTEHGNQHGSPVLMKAVLNVMDQMKCRRKF	PVLMKAVLNVMDQMKCRRKFTGYLKLTEGI	K	A	V	M	K	C	1	0	1	1	0	1	0	0	0	0	1	1	2	0	0	0	0	0	0	2	0	0	10	0	1147.57	AAEL005753-PA;AAEL005753-PB	AAEL005753-PA	218	227	yes	no	2	0.00052193	96.948	By MS/MS	By MS/MS	By matching	By MS/MS	By MS/MS	By MS/MS	2
AVLPFTIHPQAGKPFR	RQSVQECAPAPVDVKAVLPFTIHPQAGKPF	VLPFTIHPQAGKPFRGNDFALVRMVDKVQF	K	A	V	F	R	G	2	1	0	0	0	1	0	1	1	1	1	1	0	2	3	0	1	0	0	1	0	0	16	1	1778	AAEL001077-PA	AAEL001077-PA	476	491	yes	yes	4	1.3272e-07	126.63	By MS/MS	By MS/MS	By MS/MS		By matching	By matching	1
AVLVDLEPGTMDSVR	NVYYNEASGGKYVPRAVLVDLEPGTMDSVR	AVLVDLEPGTMDSVRSGPFGQIFRPDNFVF	R	A	V	V	R	S	1	1	0	2	0	0	1	1	0	0	2	0	1	0	1	1	1	0	0	3	0	0	15	0	1600.81	AAEL005084-PA;AAEL002851-PA;AAEL005052-PB;AAEL005052-PA;AAEL019894-PA	AAEL002851-PA	63	77	no	no	2	1.4915e-13	154.66	By MS/MS	By MS/MS	By MS/MS	By MS/MS	By MS/MS	By MS/MS	2
AVMGLPEWMLAIDSR	KPPRFVVTQFLEDVRAVMGLPEWMLAIDSR	AVMGLPEWMLAIDSRSTKTLHNDACIQMII	R	A	V	S	R	S	2	1	0	1	0	0	1	1	0	1	2	0	2	0	1	1	0	1	0	1	0	0	15	0	1687.84	AAEL002559-PB	AAEL002559-PB	1028	1042	yes	yes	2;3	8.2408e-07	122.33	By MS/MS	By MS/MS	By MS/MS				1
AVNAEGESDPLESAGTYLAK	VEGLIPGHRYKFRVKAVNAEGESDPLESAG	GESDPLESAGTYLAKDSFSVPDTPSAPTVV	K	A	V	A	K	D	4	0	1	1	0	0	3	2	0	0	2	1	0	0	1	2	1	0	1	1	0	0	20	0	2020.96	AAEL002565-PE;AAEL002565-PD;AAEL002565-PC;AAEL002565-PB;AAEL002565-PA;AAEL002565-PH;AAEL002565-PF;AAEL002565-PG	AAEL002565-PE	3817	3836	yes	no	2	4.1189e-29	189.09	By MS/MS	By MS/MS		By MS/MS		By MS/MS	1
AVNDAGPGAPSNATPPIICKPK	VPDLMEGQKYEFRVRAVNDAGPGAPSNATP	GAPSNATPPIICKPKNQPPKIDRTNLIDVR	R	A	V	P	K	N	4	0	2	1	1	0	0	2	0	2	0	2	0	0	5	1	1	0	0	1	0	0	22	1	2174.12	AAEL002565-PE;AAEL002565-PD;AAEL002565-PC;AAEL002565-PB;AAEL002565-PA;AAEL002565-PH;AAEL002565-PF;AAEL002565-PG	AAEL002565-PE	4211	4232	yes	no	3	0.085062	32.736	By MS/MS	By matching	By matching			By MS/MS	1
AVNDLTDSYGQEWTYR	LPLHLFGLRKGWDSKAVNDLTDSYGQEWTY	VNDLTDSYGQEWTYRDRKTLEFTCHTAFFV	K	A	V	Y	R	D	1	1	1	2	0	1	1	1	0	0	1	0	0	0	0	1	2	1	2	1	0	0	16	0	1916.85	AAEL012062-PZ;AAEL012062-PS;AAEL012062-PX;AAEL012062-PJ;AAEL012062-PL;AAEL012062-PN;AAEL012062-PC;AAEL012062-PY;AAEL012062-PW;AAEL012062-PU;AAEL012062-PV;AAEL012062-PM;AAEL012062-PH;AAEL012062-PG;AAEL012062-PF;AAEL012062-PT;AAEL012062-PP;AAEL012062-PQ;AAEL012062-PAA;AAEL012062-PD;AAEL012062-PI;AAEL012062-PK;AAEL012062-PO;AAEL012062-PR	AAEL012062-PZ	911	926	yes	no	2	1.641e-13	158.4	By MS/MS						1
AVNEAGPGVWSDHSKPITAKPR	VTELNEGEVYEFKVRAVNEAGPGVWSDHSK	GVWSDHSKPITAKPRKLPPKIDRRNLKNLS	R	A	V	P	R	K	3	1	1	1	0	0	1	2	1	1	0	2	0	0	3	2	1	1	0	2	0	0	22	2	2316.2	AAEL002565-PE;AAEL002565-PD;AAEL002565-PC;AAEL002565-PB;AAEL002565-PA;AAEL002565-PH;AAEL002565-PF;AAEL002565-PG	AAEL002565-PE	3621	3642	yes	no	3;4;5	9.0941e-07	110.75	By MS/MS	By MS/MS	By MS/MS		By MS/MS	By MS/MS	3
AVNEIGESEPLESSHPIVAK	ISRLIHNKRYSFRVKAVNEIGESEPLESSH	GESEPLESSHPIVAKNDFEEPSQPPKPQVV	K	A	V	A	K	N	2	0	1	0	0	0	4	1	1	2	1	1	0	0	2	3	0	0	0	2	0	0	20	0	2105.06	AAEL002565-PE;AAEL002565-PD;AAEL002565-PC;AAEL002565-PB;AAEL002565-PA;AAEL002565-PH;AAEL002565-PF;AAEL002565-PG	AAEL002565-PE	4997	5016	yes	no	3	5.4163e-05	82.765	By MS/MS	By MS/MS	By MS/MS	By matching	By MS/MS	By matching	1
AVNSEGESEPLETETSTR	VTGLQEGKDYMFRVKAVNSEGESEPLETET	SEGESEPLETETSTRAKNPYDAPSAPGKPK	K	A	V	T	R	A	1	1	1	0	0	0	5	1	0	0	1	0	0	0	1	3	3	0	0	1	0	0	18	0	1934.87	AAEL002565-PE;AAEL002565-PD;AAEL002565-PC;AAEL002565-PB;AAEL002565-PA;AAEL002565-PH;AAEL002565-PF;AAEL002565-PG	AAEL002565-PE	3224	3241	yes	no	2	9.5632e-96	286.26	By MS/MS	By MS/MS	By MS/MS	By MS/MS	By MS/MS	By MS/MS	1
AVNSMGTISSK	LTMVRGADSGDYEVRAVNSMGTISSKSRVV	YEVRAVNSMGTISSKSRVVVQKALVASPSE	R	A	V	S	K	S	1	0	1	0	0	0	0	1	0	1	0	1	1	0	0	3	1	0	0	1	0	0	11	0	1093.54	AAEL025514-PA	AAEL025514-PA	2401	2411	yes	yes	2	0.00058367	91.584	By MS/MS	By MS/MS	By MS/MS	By MS/MS	By MS/MS	By MS/MS	2
AVPLENFAIR	FNGCVYVIENPDTARAVPLENFAIRTVNVD	PDTARAVPLENFAIRTVNVDICDDPKWISP	R	A	V	I	R	T	2	1	1	0	0	0	1	0	0	1	1	0	0	1	1	0	0	0	0	1	0	0	10	0	1128.63	AAEL018219-PC;AAEL018219-PF;AAEL018219-PG;AAEL018219-PD;AAEL018219-PE;AAEL018219-PB	AAEL018219-PC	3815	3824	yes	no	2	0.0006427	94.302	By MS/MS	By MS/MS	By MS/MS	By matching	By MS/MS	By MS/MS	1
AVPMPDGLAEDIDNGDVNSR	CLSKSPNKHNRLFMKAVPMPDGLAEDIDNG	DGLAEDIDNGDVNSRDDFKVRARYLAEKYD	K	A	V	S	R	D	2	1	2	4	0	0	1	2	0	1	1	0	1	0	2	1	0	0	0	2	0	0	20	0	2083.95	AAEL004500-PD;AAEL004500-PC	AAEL004500-PD	592	611	yes	no	2;3	1.7002e-21	182.02	By matching	By MS/MS		By MS/MS	By MS/MS	By MS/MS	1
AVQALEQIK	RPSHFCRADGSATRKAVQALEQIKLIEKHP	GSATRKAVQALEQIKLIEKHPEGGRKLTSQ	K	A	V	I	K	L	2	0	0	0	0	2	1	0	0	1	1	1	0	0	0	0	0	0	0	1	0	0	9	0	998.576	AAEL010756-PE;AAEL010756-PD;AAEL010756-PC	AAEL010756-PE	103	111	yes	no	2	0.00035435	108.46	By MS/MS			By matching			1
AVQDMEK	NDQGALQKSTIVLQKAVQDMEKQQLLYHLS	KSTIVLQKAVQDMEKQQLLYHLSIAALRNQ	K	A	V	E	K	Q	1	0	0	1	0	1	1	0	0	0	0	1	1	0	0	0	0	0	0	1	0	0	7	0	819.38	AAEL001420-PA	AAEL001420-PA	441	447	yes	yes	2	0.013408	69.383	By matching	By MS/MS	By matching	By MS/MS	By MS/MS	By MS/MS	1
AVQEFER	EWENKAAKMKDEYNKAVQEFERNGGGKDAG	KMKDEYNKAVQEFERNGGGKDAGKGKKSKG	K	A	V	E	R	N	1	1	0	0	0	1	2	0	0	0	0	0	0	1	0	0	0	0	0	1	0	0	7	0	877.429	AAEL011414-PF;AAEL011414-PE	AAEL011414-PF	66	72	yes	no	2	0.0021151	103.29	By MS/MS		By MS/MS	By MS/MS	By MS/MS	By MS/MS	1
AVQNFSQVDADFGR	MVNHMSAASPFIQERAVQNFSQVDADFGRR	RAVQNFSQVDADFGRRLTEGLKLRRSAKM_	R	A	V	G	R	R	2	1	1	2	0	2	0	1	0	0	0	0	0	2	0	1	0	0	0	2	0	0	14	0	1552.73	AAEL013407-PA	AAEL013407-PA	478	491	yes	yes	2	1.1046e-59	246.5	By MS/MS	By MS/MS		By MS/MS	By MS/MS	By MS/MS	1
AVQNFSQVDADFGRR	MVNHMSAASPFIQERAVQNFSQVDADFGRR	AVQNFSQVDADFGRRLTEGLKLRRSAKM__	R	A	V	R	R	L	2	2	1	2	0	2	0	1	0	0	0	0	0	2	0	1	0	0	0	2	0	0	15	1	1708.83	AAEL013407-PA	AAEL013407-PA	478	492	yes	yes	2;3	4.3281e-19	171.26	By matching	By MS/MS	By matching	By MS/MS	By MS/MS	By MS/MS	1
AVQQQLIDDHFLFK	GELKGKFYPLTGMDKAVQQQLIDDHFLFKE	KAVQQQLIDDHFLFKEGDRFLQAANACRFW	K	A	V	F	K	E	1	0	0	2	0	3	0	0	1	1	2	1	0	2	0	0	0	0	0	1	0	0	14	0	1700.89	AAEL009185-PA;AAEL009185-PF;AAEL009185-PE;AAEL009185-PD;AAEL009185-PC;AAEL009185-PB	AAEL009185-PA	175	188	yes	no	2;3	1.6041e-08	136.96	By MS/MS	By MS/MS	By MS/MS	By MS/MS	By MS/MS	By MS/MS	2
AVQVDNLLLSEIGR	______________________________	MAVQVDNLLLSEIGRSISLDTATRLREAAM	M	A	V	G	R	S	1	1	1	1	0	1	1	1	0	1	3	0	0	0	0	1	0	0	0	2	0	0	14	0	1525.85	AAEL000328-PA	AAEL000328-PA	2	15	yes	yes	2	1.3501e-18	170.62	By MS/MS	By MS/MS	By MS/MS		By MS/MS	By MS/MS	1
AVSAALFFNDK	QDLKAPLEFDASDSRAVSAALFFNDKRQQK	SDSRAVSAALFFNDKRQQKTCPNKLASSQG	R	A	V	D	K	R	3	0	1	1	0	0	0	0	0	0	1	1	0	2	0	1	0	0	0	1	0	0	11	0	1181.61	AAEL015458-PA	AAEL015458-PA	484	494	yes	yes	2	8.4548e-23	200.05	By MS/MS	By MS/MS	By MS/MS	By MS/MS	By MS/MS	By MS/MS	7
AVSAALFFNDKR	QDLKAPLEFDASDSRAVSAALFFNDKRQQK	DSRAVSAALFFNDKRQQKTCPNKLASSQGA	R	A	V	K	R	Q	3	1	1	1	0	0	0	0	0	0	1	1	0	2	0	1	0	0	0	1	0	0	12	1	1337.71	AAEL015458-PA	AAEL015458-PA	484	495	yes	yes	2;3	1.4405e-40	227.88	By MS/MS	By MS/MS	By MS/MS	By MS/MS	By MS/MS	By MS/MS	18
AVSGESVTVTIQGNTPQDTIK	QKLAAPYKILLNKERAVSGESVTVTIQGNT	VTVTIQGNTPQDTIKGLLCQARVDETAVGS	R	A	V	I	K	G	1	0	1	1	0	2	1	2	0	2	0	1	0	0	1	2	4	0	0	3	0	0	21	0	2144.1	AAEL010139-PA	AAEL010139-PA	58	78	yes	yes	2;3	1.9724e-66	254.4	By MS/MS	By MS/MS	By MS/MS	By MS/MS	By MS/MS	By MS/MS	2
AVSIPYNPDTDLTTPEIAVR	ENTPFWNPFTWLKPRAVSIPYNPDTDLTTP	YNPDTDLTTPEIAVRHGYWAESHTIKTSDG	R	A	V	V	R	H	2	1	1	2	0	0	1	0	0	2	1	0	0	0	3	1	3	0	1	2	0	0	20	0	2171.11	AAEL012341-PB;AAEL012341-PA	AAEL012341-PB	156	175	yes	no	2	1.6214e-20	166.6	By matching		By MS/MS	By MS/MS	By MS/MS	By MS/MS	1
AVTFSNFIR	NQGLYNDIALIRLVRAVTFSNFIRPACLYD	LIRLVRAVTFSNFIRPACLYDQLQFSVDTA	R	A	V	I	R	P	1	1	1	0	0	0	0	0	0	1	0	0	0	2	0	1	1	0	0	1	0	0	9	0	1053.56	AAEL007597-PA	AAEL007597-PA	263	271	yes	yes	2	0.00043157	105.04	By MS/MS	By MS/MS	By MS/MS	By MS/MS	By MS/MS	By MS/MS	1
AVTNVTSVDQYNK	______________________________	______________________________	M	A	V	N	K	L	1	0	2	1	0	1	0	0	0	0	0	1	0	0	0	1	2	0	1	3	0	0	13	0	1437.71	AAEL003206-PA	AAEL003206-PA	2	14	yes	yes	2	2.5703e-05	107.83	By MS/MS						1
AVTPAQATFLR	APIVTLLREAAAAKRAVTPAQATFLRSSVC	AAKRAVTPAQATFLRSSVCTPGTTTTSTYY	R	A	V	L	R	S	3	1	0	0	0	1	0	0	0	0	1	0	0	1	1	0	2	0	0	1	0	0	11	0	1173.65	AAEL013245-PC;AAEL013245-PB	AAEL013245-PC	342	352	yes	no	2	1.2285e-05	124.92	By MS/MS	By MS/MS	By MS/MS	By matching	By matching		1
AVTSPEEIAQVATISANGDR	LAVDAVKDHLKTMSRAVTSPEEIAQVATIS	EEIAQVATISANGDRAIGDLISEAMKRVGK	R	A	V	D	R	A	4	1	1	1	0	1	2	1	0	2	0	0	0	0	1	2	2	0	0	2	0	0	20	0	2028.01	AAEL011584-PA	AAEL011584-PA	158	177	yes	yes	2	1.8863e-29	196.33	By matching		By MS/MS				1
AVVCCEQYTEVTK	SVQEMEFLTTNNCGKAVVCCEQYTEVTKSR	GKAVVCCEQYTEVTKSRRMTLPGVGVCGFG	K	A	V	T	K	S	1	0	0	0	2	1	2	0	0	0	0	1	0	0	0	0	2	0	1	3	0	0	13	0	1585.71	AAEL000760-PC;AAEL000760-PB;AAEL000760-PA	AAEL000760-PC	56	68	yes	no	2	2.5568e-08	141.93			By MS/MS
AVVDLIQLNECR	TGWKESGTDSKLLQRAVVDLIQLNECRQEM	LQRAVVDLIQLNECRQEMANVSYASAEEKN	R	A	V	C	R	Q	1	1	1	1	1	1	1	0	0	1	2	0	0	0	0	0	0	0	0	2	0	0	12	0	1428.74	AAEL002880-PA;AAEL021181-PA	AAEL002880-PA	496	507	yes	no	2	0.0005463	89.827						By MS/MS
AVVGEEALTPDDLLYLEFLTK	LYACYAIGKDVQAMKAVVGEEALTPDDLLY	ALTPDDLLYLEFLTKFEKNFISQGNYENRT	K	A	V	T	K	F	2	0	0	2	0	0	3	1	0	0	5	1	0	1	1	0	2	0	1	2	0	0	21	0	2335.22	AAEL005798-PA	AAEL005798-PA	423	443	yes	yes	2;3	3.0641e-06	115.1	By MS/MS	By MS/MS	By MS/MS	By MS/MS	By MS/MS	By MS/MS	2
AVVIPAER	WGVTEQDRHSKVLLKAVVIPAERSSCQSWM	HSKVLLKAVVIPAERSSCQSWMDVAGWKLD	K	A	V	E	R	S	2	1	0	0	0	0	1	0	0	1	0	0	0	0	1	0	0	0	0	2	0	0	8	0	853.502	AAEL018109-PB	AAEL018109-PB	498	505	yes	yes	2	0.0013078	102.71	By MS/MS	By MS/MS	By MS/MS	By MS/MS	By MS/MS	By MS/MS	1
AVVITYEK	IIVAETFNQAQKAAKAVVITYEKKSNRPLY	QAQKAAKAVVITYEKKSNRPLYPTLKSVMD	K	A	V	E	K	K	1	0	0	0	0	0	1	0	0	1	0	1	0	0	0	0	1	0	1	2	0	0	8	0	921.517	AAEL026787-PA	AAEL026787-PA	678	685	yes	yes	2	0.011192	67.981	By MS/MS	By MS/MS	By matching	By MS/MS	By matching	By MS/MS	1
AVVLTGFGGFK	KSEPKEELPPPKEMRAVVLTGFGGFKNVKI	KEMRAVVLTGFGGFKNVKILKKPEPAPQTG	R	A	V	F	K	N	1	0	0	0	0	0	0	3	0	0	1	1	0	2	0	0	1	0	0	2	0	0	11	0	1094.61	AAEL019604-PC;AAEL019604-PB;AAEL019604-PA	AAEL019604-PC	74	84	yes	no	2	5.1156e-05	114.89	By MS/MS	By MS/MS	By MS/MS	By MS/MS	By MS/MS	By MS/MS	1
AVVPPISMSTTFK	KAIHVGQDAEQWKSRAVVPPISMSTTFKQF	SRAVVPPISMSTTFKQFGPAQHAGYEYGRS	R	A	V	F	K	Q	1	0	0	0	0	0	0	0	0	1	0	1	1	1	2	2	2	0	0	2	0	0	13	0	1376.74	AAEL004059-PB	AAEL004059-PB	42	54	yes	yes	2	1.8467e-05	112.36	By MS/MS	By MS/MS	By MS/MS	By MS/MS	By MS/MS	By matching	2
AVVQLAPFK	SASTIVVTAEGGTSKAVVQLAPFKIDFLNG	EGGTSKAVVQLAPFKIDFLNGEKVVVSANS	K	A	V	F	K	I	2	0	0	0	0	1	0	0	0	0	1	1	0	1	1	0	0	0	0	2	0	0	9	0	971.58	AAEL022931-PA	AAEL022931-PA	140	148	yes	yes	2	0.00048396	102.72	By MS/MS	By MS/MS	By MS/MS	By MS/MS	By MS/MS	By MS/MS	1
AVVQVFEGTSGIDAK	GTVRSGQVLEVSGSKAVVQVFEGTSGIDAK	AVVQVFEGTSGIDAKNTVCEFTGDILRTPV	K	A	V	A	K	N	2	0	0	1	0	1	1	2	0	1	0	1	0	1	0	1	1	0	0	3	0	0	15	0	1519.79	AAEL005798-PA;AAEL022056-PA	AAEL005798-PA	79	93	yes	no	2	3.1117e-20	180.97	By matching	By matching	By matching		By MS/MS	By MS/MS	1
AVVYNER	FVESVYQTVNQDDNRAVVYNERTNQLEYVR	TVNQDDNRAVVYNERTNQLEYVRRQDSLEP	R	A	V	E	R	T	1	1	1	0	0	0	1	0	0	0	0	0	0	0	0	0	0	0	1	2	0	0	7	0	849.434	AAEL026975-PA;AAEL007381-PB	AAEL026975-PA	219	225	yes	no	2	0.030688	53.554	By MS/MS	By MS/MS	By MS/MS	By matching	By MS/MS	By MS/MS	1
AVYAEHTIR	KLKVSLPHVDQERCRAVYAEHTIRIADSQI	DQERCRAVYAEHTIRIADSQICAGGQKAHD	R	A	V	I	R	I	2	1	0	0	0	0	1	0	1	1	0	0	0	0	0	0	1	0	1	1	0	0	9	0	1058.55	AAEL003628-PA	AAEL003628-PA	294	302	yes	yes	2	0.00062993	96.253	By MS/MS	By MS/MS	By MS/MS	By MS/MS	By MS/MS	By MS/MS	1
AVYEIEEAFSHPMYQVHNPNMR	KKANCTIKNDVEICRAVYEIEEAFSHPMYQ	AFSHPMYQVHNPNMRHDIGLLKTKTIVNIN	R	A	V	M	R	H	2	1	2	0	0	1	3	0	2	1	0	0	2	1	2	1	0	0	2	2	0	0	22	0	2661.21	AAEL014354-PA	AAEL014354-PA	183	204	yes	yes	3;4	1.2698e-05	95.666		By MS/MS	By MS/MS	By matching	By MS/MS	By MS/MS
AVYKPGDTVR	TFQSKSFSVFVQTDKAVYKPGDTVRFRVLV	VQTDKAVYKPGDTVRFRVLVLDPNTKPLQK	K	A	V	V	R	F	1	1	0	1	0	0	0	1	0	0	0	1	0	0	1	0	1	0	1	2	0	0	10	1	1104.59	AAEL008607-PA;AAEL008607-PK;AAEL008607-PH;AAEL008607-PG;AAEL008607-PB;AAEL008607-PC;AAEL008607-PD;AAEL008607-PE;AAEL008607-PF;AAEL008607-PI;AAEL008607-PJ;AAEL008607-PL	AAEL008607-PD	134	143	no	no	1;2	4.3194e-08	156.92	By MS/MS	By MS/MS	By MS/MS	By MS/MS	By MS/MS	By MS/MS	2
AWDIVVR	LMRILVDDEKLSWDKAWDIVVRTCAYTNHT	DEKLSWDKAWDIVVRTCAYTNHTVLPEALE	K	A	W	V	R	T	1	1	0	1	0	0	0	0	0	1	0	0	0	0	0	0	0	1	0	2	0	0	7	0	857.476	AAEL000703-PA	AAEL000703-PA	365	371	yes	yes	2	0.0025812	94.163	By MS/MS	By MS/MS	By MS/MS	By MS/MS	By MS/MS	By MS/MS	1
AWEDTEK	DRPGFEKLYRKISDKAWEDTEKLIKYQSKR	LYRKISDKAWEDTEKLIKYQSKRGLTVELK	K	A	W	E	K	L	1	0	0	1	0	0	2	0	0	0	0	1	0	0	0	0	1	1	0	0	0	0	7	0	877.382	AAEL007383-PG;AAEL007383-PF;AAEL007383-PE	AAEL007383-PG	84	90	yes	no	1;2	0.0024328	139.28	By MS/MS	By MS/MS	By MS/MS	By MS/MS	By MS/MS	By MS/MS	2
AWEDTIELIK	DRPGFEKLYRKTSDKAWEDTIELIKYQSRR	KTSDKAWEDTIELIKYQSRRGAYVQLGAGS	K	A	W	I	K	Y	1	0	0	1	0	0	2	0	0	2	1	1	0	0	0	0	1	1	0	0	0	0	10	0	1216.63	AAEL002158-PA	AAEL002158-PA	90	99	yes	yes	2	0.002697	78.516	By MS/MS	By MS/MS	By MS/MS	By MS/MS	By MS/MS	By MS/MS	1
AWELYAETVHPGNENHLLAVK	SVQPGCLDPSCSHARAWELYAETVHPGNEN	ETVHPGNENHLLAVKCNSILSLDTGACPGK	R	A	W	V	K	C	3	0	2	0	0	0	3	1	2	0	3	1	0	0	1	0	1	1	1	2	0	0	21	0	2390.2	AAEL012311-PC;AAEL012311-PB	AAEL012311-PC	308	328	yes	no	2;3;4	9.2681e-22	182.37	By MS/MS	By MS/MS	By MS/MS	By MS/MS	By MS/MS	By matching	3
AWIDKRPQTEI	LQRVVDNVTSIDSIKAWIDKRPQTEI____	DSIKAWIDKRPQTEI_______________	K	A	W	E	I	-	1	1	0	1	0	1	1	0	0	2	0	1	0	0	1	0	1	1	0	0	0	0	11	2	1355.72	AAEL011741-PF;AAEL011741-PD	AAEL011741-PF	193	203	yes	no	2	0.0040992	90.657		By matching	By matching	By MS/MS	By MS/MS	By MS/MS
AWIEDASK	IYQPLEFEEYIPFSKAWIEDASKYKNFSSV	EYIPFSKAWIEDASKYKNFSSVSEFFDLFQ	K	A	W	S	K	Y	2	0	0	1	0	0	1	0	0	1	0	1	0	0	0	1	0	1	0	0	0	0	8	0	918.445	AAEL013990-PB	AAEL013990-PB	71	78	yes	yes	2	0.014464	64.567			By MS/MS	By MS/MS	By MS/MS	By MS/MS
AWIQSGHEDDEAR	SLGALGDSFYEYLLKAWIQSGHEDDEAREM	LKAWIQSGHEDDEAREMYDDAMQAIIQHMI	K	A	W	A	R	E	2	1	0	2	0	1	2	1	1	1	0	0	0	0	0	1	0	1	0	0	0	0	13	0	1512.66	AAEL011728-PF;AAEL011728-PD;AAEL011728-PE;AAEL011728-PC;AAEL011728-PB	AAEL011728-PF	365	377	yes	no	2;3	1.864e-12	161.17	By MS/MS	By MS/MS	By MS/MS	By MS/MS	By MS/MS	By MS/MS	2
AWIQTLTELQQYIK	KDWKEKDATHVEWARAWIQTLTELQQYIKQ	RAWIQTLTELQQYIKQHHTTGLVWAGKNKP	R	A	W	I	K	Q	1	0	0	0	0	3	1	0	0	2	2	1	0	0	0	0	2	1	1	0	0	0	14	0	1733.94	AAEL013074-PB;AAEL013074-PC	AAEL013074-PB	144	157	yes	no	2;3	2.3756e-18	170.52	By MS/MS	By matching	By MS/MS	By MS/MS	By MS/MS	By MS/MS	2
AWLENYPEASTK	YMIEGGGSKTMSKAKAWLENYPEASTKLLN	KAKAWLENYPEASTKLLNLLTDQIVDYLLM	K	A	W	T	K	L	2	0	1	0	0	0	2	0	0	0	1	1	0	0	1	1	1	1	1	0	0	0	12	0	1407.67	AAEL006693-PA;AAEL006693-PB	AAEL006693-PA	174	185	yes	no	2	0.00072989	87.942		By MS/MS		By MS/MS	By MS/MS	By MS/MS
AWSELVAVPTK	GFKVGDRVVALPEFRAWSELVAVPTKYVYH	PEFRAWSELVAVPTKYVYHIPDEMTFQDAA	R	A	W	T	K	Y	2	0	0	0	0	0	1	0	0	0	1	1	0	0	1	1	1	1	0	2	0	0	11	0	1199.65	AAEL019604-PC;AAEL019604-PB;AAEL019604-PA	AAEL019604-PC	164	174	yes	no	2	0.022779	52.167	By matching	By matching	By MS/MS	By matching	By matching	By matching	1
AWSLSGSALGFWTK	QMQMMSPLSKGLFARAWSLSGSALGFWTKP	RAWSLSGSALGFWTKPNENPLKFAREQTLA	R	A	W	T	K	P	2	0	0	0	0	0	0	2	0	0	2	1	0	1	0	3	1	2	0	0	0	0	14	0	1509.76	AAEL005199-PA	AAEL005199-PA	233	246	yes	yes	2	5.0966e-19	180.97	By MS/MS	By matching	By MS/MS	By MS/MS	By MS/MS	By MS/MS	1
AWSLSGSALGFWTKPNENPLK	QMQMMSPLSKGLFARAWSLSGSALGFWTKP	SALGFWTKPNENPLKFAREQTLAVGIESAA	R	A	W	L	K	F	2	0	2	0	0	0	1	2	0	0	3	2	0	1	2	3	1	2	0	0	0	0	21	1	2302.17	AAEL005199-PA	AAEL005199-PA	233	253	yes	yes	2;3	5.1695e-244	401.28	By MS/MS	By MS/MS	By MS/MS	By MS/MS	By MS/MS	By MS/MS	3
AWSNMPLEDPPSR	KATFKLSVAHHESFRAWSNMPLEDPPSRHD	FRAWSNMPLEDPPSRHDREEYVVSSFGETP	R	A	W	S	R	H	1	1	1	1	0	0	1	0	0	0	1	0	1	0	3	2	0	1	0	0	0	0	13	0	1498.69	AAEL006323-PA	AAEL006323-PA	188	200	yes	yes	2;3	1.3195e-08	144.17	By MS/MS	By MS/MS	By MS/MS	By MS/MS	By MS/MS	By MS/MS	3
AWSNMPLENAPK	RTTFRISVTHSEGLKAWSNMPLENAPKPHD	GLKAWSNMPLENAPKPHDHDNYVISSFQQT	K	A	W	P	K	P	2	0	2	0	0	0	1	0	0	0	1	1	1	0	2	1	0	1	0	0	0	0	12	0	1356.65	AAEL002696-PA	AAEL002696-PA	176	187	yes	yes	2	2.2468e-07	130.41	By MS/MS	By MS/MS	By MS/MS	By MS/MS	By MS/MS	By MS/MS	1
AWSNMPLENAPKPHDHDNYVISSFQQTPK	RTTFRISVTHSEGLKAWSNMPLENAPKPHD	DHDNYVISSFQQTPKMHVYDVGFFVADFDS	K	A	W	P	K	M	2	0	3	2	0	2	1	0	2	1	1	2	1	1	4	3	1	1	1	1	0	0	29	1	3350.58	AAEL002696-PA	AAEL002696-PA	176	204	yes	yes	3;4;5	1.9129e-21	157.96	By MS/MS	By MS/MS	By MS/MS	By MS/MS	By MS/MS	By MS/MS	6
AWVESMFEKPGAEFEEWIPDDWIDSPR	FMEQKKEAPTTAELKAWVESMFEKPGAEFE	EFEEWIPDDWIDSPRFLNNIKDLDLRGFAK	K	A	W	P	R	F	2	1	0	3	0	0	5	1	0	2	0	1	1	2	3	2	0	3	0	1	0	0	27	1	3265.47	AAEL009658-PF;AAEL009658-PE;AAEL009658-PD	AAEL009658-PF	63	89	yes	no	3	3.6052e-09	113.65	By MS/MS	By MS/MS	By MS/MS	By MS/MS	By MS/MS	By MS/MS	1
AWYGWLNR	ASACVKKIYKRHGYRAWYGWLNRCEGKALP	YKRHGYRAWYGWLNRCEGKALPDLSKCKL_	R	A	W	N	R	C	1	1	1	0	0	0	0	1	0	0	1	0	0	0	0	0	0	2	1	0	0	0	8	0	1064.52	AAEL003723-PA	AAEL003723-PA	127	134	yes	yes	2	0.00015873	137.5	By MS/MS	By MS/MS	By MS/MS	By MS/MS	By MS/MS	By MS/MS	1
AYAAGWGR	PIDEIPRSRNVVGSKAYAAGWGRTESGRSS	RNVVGSKAYAAGWGRTESGRSSNVKLKVQL	K	A	Y	G	R	T	3	1	0	0	0	0	0	2	0	0	0	0	0	0	0	0	0	1	1	0	0	0	8	0	850.409	AAEL000099-PA	AAEL000099-PA	250	257	yes	yes	2	6.1683e-05	143.18	By MS/MS	By MS/MS	By MS/MS	By MS/MS	By MS/MS	By MS/MS	1
AYAEVNNMNELNK	IIGVIVGKVCYMDHKAYAEVNNMNELNKVI	HKAYAEVNNMNELNKVIFPAKAESLSREFS	K	A	Y	N	K	V	2	0	4	0	0	0	2	0	0	0	1	1	1	0	0	0	0	0	1	1	0	0	13	0	1508.69	AAEL008050-PA	AAEL008050-PA	86	98	yes	yes	2	9.8796e-18	167.67	By MS/MS	By MS/MS	By MS/MS	By MS/MS	By MS/MS	By MS/MS	2
AYAQAIETGILK	ETVIDPTLSDDAIYKAYAQAIETGILKVMA	IYKAYAQAIETGILKVMAKMGISTLQSYKG	K	A	Y	L	K	V	3	0	0	0	0	1	1	1	0	2	1	1	0	0	0	0	1	0	1	0	0	0	12	0	1276.7	AAEL014768-PB;AAEL014768-PC	AAEL014768-PB	756	767	yes	no	2	0.00029791	98.044	By MS/MS			By MS/MS			1
AYAQHQLQQMQK	PFTMLYLNHFTKQQKAYAQHQLQQMQKLRE	QQKAYAQHQLQQMQKLREQEAAEADANREL	K	A	Y	Q	K	L	2	0	0	0	0	5	0	0	1	0	1	1	1	0	0	0	0	0	1	0	0	0	12	0	1472.72	AAEL010634-PA	AAEL010634-PA	77	88	yes	yes	2	6.9926e-12	162.49	By MS/MS						1
AYCAEDEFVEIK	VYHPGSNGCFPLYTRAYCAEDEFVEIKVGA	YTRAYCAEDEFVEIKVGAKLPTCTKNPCQK	R	A	Y	I	K	V	2	0	0	1	1	0	3	0	0	1	0	1	0	1	0	0	0	0	1	1	0	0	12	0	1472.65	AAEL012577-PA	AAEL012577-PA	96	107	yes	yes	2	2.6803e-05	116.52	By matching	By matching	By MS/MS				1
AYDFDGIDLAWQFPQNK	AARITFINSVYSIVKAYDFDGIDLAWQFPQ	DFDGIDLAWQFPQNKPKKVRSSPGKLWHGF	K	A	Y	N	K	P	2	0	1	3	0	2	0	1	0	1	1	1	0	2	1	0	0	1	1	0	0	0	17	0	2026.94	AAEL002023-PA	AAEL002023-PA	146	162	yes	yes	2;3	1.0211e-27	195.68	By MS/MS	By MS/MS	By MS/MS	By MS/MS	By MS/MS	By MS/MS	2
AYDFDGIDLAWQFPQNKPK	AARITFINSVYSIVKAYDFDGIDLAWQFPQ	DGIDLAWQFPQNKPKKVRSSPGKLWHGFKK	K	A	Y	P	K	K	2	0	1	3	0	2	0	1	0	1	1	2	0	2	2	0	0	1	1	0	0	0	19	1	2252.09	AAEL002023-PA	AAEL002023-PA	146	164	yes	yes	2;3;4	1.7081e-135	324.26	By MS/MS	By MS/MS	By MS/MS	By MS/MS	By MS/MS	By MS/MS	8
AYDIFSR	NLVPIVVEQTGRGERAYDIFSRLLKERIIC	EQTGRGERAYDIFSRLLKERIICLMGPIHD	R	A	Y	S	R	L	1	1	0	1	0	0	0	0	0	1	0	0	0	1	0	1	0	0	1	0	0	0	7	0	870.424	AAEL001797-PA;AAEL022985-PA	AAEL001797-PA	41	47	yes	no	2	0.024764	58.981	By MS/MS		By MS/MS	By matching	By matching	By matching	1
AYDSVGWTVVGEDHMK	AYDDILLYVRQLIQRAYDSVGWTVVGEDHM	YDSVGWTVVGEDHMKNRLRTTVLDLACSFG	R	A	Y	M	K	N	1	0	0	2	0	0	1	2	1	0	0	1	1	0	0	1	1	1	1	3	0	0	16	0	1792.81	AAEL019536-PF;AAEL019536-PE;AAEL019536-PA;AAEL019536-PG;AAEL019536-PD;AAEL019536-PC;AAEL019536-PB	AAEL019536-PG	829	844	no	no	3	0.00085798	68.257	By matching	By matching	By MS/MS	By MS/MS	By MS/MS	By MS/MS	1
AYELIQIAHPDHR	ENGIANLFGKTLRQRAYELIQIAHPDHREA	QRAYELIQIAHPDHREALEKAAFERLKTMP	R	A	Y	H	R	E	2	1	0	1	0	1	1	0	2	2	1	0	0	0	1	0	0	0	1	0	0	0	13	0	1561.8	AAEL003746-PA	AAEL003746-PA	449	461	yes	yes	3	0.047128	37.594	By MS/MS		By MS/MS	By matching	By matching	By matching	1
AYEPNYAR	QIHGDYSKVHTHKSRAYEPNYARSDHNLHY	VHTHKSRAYEPNYARSDHNLHYHSSASNQQ	R	A	Y	A	R	S	2	1	1	0	0	0	1	0	0	0	0	0	0	0	1	0	0	0	2	0	0	0	8	0	982.451	AAEL009192-PA	AAEL009192-PA	54	61	yes	yes	2	0.0014984	94.163	By MS/MS	By MS/MS	By MS/MS	By MS/MS	By matching	By MS/MS	1
AYEQIEDHLAR	IRLVGGDACADRIERAYEQIEDHLAREEFD	RIERAYEQIEDHLAREEFDKVREEFKVCNN	R	A	Y	A	R	E	2	1	0	1	0	1	2	0	1	1	1	0	0	0	0	0	0	0	1	0	0	0	11	0	1343.65	AAEL012351-PB	AAEL012351-PB	230	240	yes	yes	2;3	0.00047648	96.331		By MS/MS	By MS/MS
AYFGLADGSVTER	PGVVETGLFVKMATKAYFGLADGSVTERSA	TKAYFGLADGSVTERSA_____________	K	A	Y	E	R	S	2	1	0	1	0	0	1	2	0	0	1	0	0	1	0	1	1	0	1	1	0	0	13	0	1384.66	AAEL011627-PA	AAEL011627-PA	257	269	yes	yes	2	0.00027714	91.855	By MS/MS			By MS/MS	By matching		1
AYGAGLLSAYGELLHAISDKPEHR	FTVEFGLCKENNEVKAYGAGLLSAYGELLH	YGELLHAISDKPEHRAFDPASTAVQPYQDQ	K	A	Y	H	R	A	4	1	0	1	0	0	2	3	2	1	4	1	0	0	1	2	0	0	2	0	0	0	24	1	2567.31	AAEL017098-PB;AAEL017098-PA	AAEL017098-PB	429	452	yes	no	4	1.3701e-11	128.55	By MS/MS	By matching					1
AYGEETPAHDVIR	GKPRKISGASCVVLKAYGEETPAHDVIREH	LKAYGEETPAHDVIREHLKQLRQSS_____	K	A	Y	I	R	E	2	1	0	1	0	0	2	1	1	1	0	0	0	0	1	0	1	0	1	1	0	0	13	0	1456.69	AAEL010299-PD;AAEL010299-PC	AAEL010299-PD	118	130	yes	no	3	0.0001169	90.926	By MS/MS		By matching				1
AYGPVQIADPVDEK	YSGAGKGISRTVTLKAYGPVQIADPVDEKY	KAYGPVQIADPVDEKYLRYIVHTRPTHAPT	K	A	Y	E	K	Y	2	0	0	2	0	1	1	1	0	1	0	1	0	0	2	0	0	0	1	2	0	0	14	0	1500.75	AAEL019468-PC;AAEL019468-PA;AAEL019468-PD	AAEL019468-PC	2382	2395	yes	no	2	1.6529e-08	136.67	By MS/MS	By MS/MS	By MS/MS	By MS/MS		By MS/MS	1
AYHEGDQLPAK	LAGHDVDTAPIYVGRAYHEGDQLPAKVIPS	YVGRAYHEGDQLPAKVIPSKQIAYVCHNGQ	R	A	Y	A	K	V	2	0	0	1	0	1	1	1	1	0	1	1	0	0	1	0	0	0	1	0	0	0	11	0	1227.59	AAEL011180-PA	AAEL011180-PA	181	191	yes	yes	2	0.0014664	84.213	By matching	By matching	By MS/MS	By matching		By MS/MS	1
AYHLYTVVPR	SFKESLLDFVAKEMKAYHLYTVVPRLTKFI	AKEMKAYHLYTVVPRLTKFIDQLTNWYVRM	K	A	Y	P	R	L	1	1	0	0	0	0	0	0	1	0	1	0	0	0	1	0	1	0	2	2	0	0	10	0	1217.66	AAEL000388-PA	AAEL000388-PA	724	733	yes	yes	3	0.05165	38.303	By matching		By MS/MS				1
AYLPVNESFGFTADLR	FEEAQVAGTPMFVVKAYLPVNESFGFTADL	YLPVNESFGFTADLRSNTGGQAFPQCVFDH	K	A	Y	L	R	S	2	1	1	1	0	0	1	1	0	0	2	0	0	2	1	1	1	0	1	1	0	0	16	0	1798.89	AAEL004500-PD;AAEL004500-PC	AAEL004500-PD	772	787	yes	no	2	0.0026434	74.76	By matching	By matching	By matching	By MS/MS		By matching	1
AYMITGDDAPFCR	RLIENGVMIEPRPIRAYMITGDDAPFCRTH	IRAYMITGDDAPFCRTHYKVIMFVSESDES	R	A	Y	C	R	T	2	1	0	2	1	0	0	1	0	1	0	0	1	1	1	0	1	0	1	0	0	0	13	0	1515.65	AAEL014551-PB	AAEL014551-PB	394	406	yes	yes	2	1.4605e-05	110.14						By MS/MS
AYNMELVK	GRKQNSSSKVKIYDRAYNMELVKSSEKFKP	KVKIYDRAYNMELVKSSEKFKPGLPFTAWL	R	A	Y	V	K	S	1	0	1	0	0	0	1	0	0	0	1	1	1	0	0	0	0	0	1	1	0	0	8	0	966.484	AAEL008607-PA;AAEL008607-PK;AAEL008607-PH;AAEL008607-PG;AAEL008607-PB;AAEL008607-PC;AAEL008607-PD;AAEL008607-PE;AAEL008607-PF;AAEL008607-PI;AAEL008607-PJ;AAEL008607-PL	AAEL008607-PD	341	348	no	no	1;2	0.0013959	98.629	By MS/MS	By MS/MS	By MS/MS	By MS/MS	By MS/MS	By MS/MS	5
AYNNVPDMPQDAEVEVK	SIDKSPGQYYLIFVRAYNNVPDMPQDAEVE	NNVPDMPQDAEVEVKIPVIESNKLPPYFTE	R	A	Y	V	K	I	2	0	2	2	0	1	2	0	0	0	0	1	1	0	2	0	0	0	1	3	0	0	17	0	1917.88	AAEL012421-PB;AAEL012421-PA	AAEL012421-PB	272	288	yes	no	2	0.00033402	80.17		By MS/MS
AYPSLGEK	VAQKFDASVIQEQFKAYPSLGEKSKVEAYA	VIQEQFKAYPSLGEKSKVEAYANAVQQLPS	K	A	Y	E	K	S	1	0	0	0	0	0	1	1	0	0	1	1	0	0	1	1	0	0	1	0	0	0	8	0	863.439	AAEL026087-PA;AAEL006424-PA	AAEL026087-PA	97	104	yes	no	1;2	0.0050214	119.41	By matching	By matching	By MS/MS	By MS/MS	By MS/MS	By MS/MS	1
AYQMLTLDLSSNNLEDLSVLSR	GNQIRLLEVDNDKDKAYQMLTLDLSSNNLE	DLSSNNLEDLSVLSRFRQLRRLTLNGNKFD	K	A	Y	S	R	F	1	1	2	2	0	1	1	0	0	0	6	0	1	0	0	4	1	0	1	1	0	0	22	0	2481.24	AAEL001420-PA	AAEL001420-PA	118	139	yes	yes	3	3.1584e-10	139.98				By MS/MS	By MS/MS	By MS/MS
AYQQIPNR	KATSEVESAVRKNAKAYQQIPNREYAMYFD	AVRKNAKAYQQIPNREYAMYFDYGENDPNP	K	A	Y	N	R	E	1	1	1	0	0	2	0	0	0	1	0	0	0	0	1	0	0	0	1	0	0	0	8	0	988.509	AAEL029057-PA	AAEL029057-PA	2064	2071	yes	yes	2	0.002977	86.113			By MS/MS	By MS/MS	By MS/MS	By MS/MS
AYRPDTSSLDFVYHNHEDMTR	SDVLPGFGGAGDEPRAYRPDTSSLDFVYHN	SSLDFVYHNHEDMTRYLRATTARYPNLTAL	R	A	Y	T	R	Y	1	2	1	3	0	0	1	0	2	0	1	0	1	1	1	2	2	0	2	1	0	0	21	1	2553.13	AAEL018208-PF;AAEL018208-PI;AAEL018208-PH;AAEL018208-PE;AAEL018208-PC;AAEL018208-PB;AAEL018208-PG;AAEL018208-PD	AAEL018208-PF	53	73	yes	no	3;4;5	4.8007e-40	210.43	By MS/MS	By MS/MS	By MS/MS	By MS/MS	By matching		5
AYSEGVHK	SCAVTALNHESKYAKAYSEGVHKSKYWEYV	HESKYAKAYSEGVHKSKYWEYVYEDSMDLI	K	A	Y	H	K	S	1	0	0	0	0	0	1	1	1	0	0	1	0	0	0	1	0	0	1	1	0	0	8	0	889.429	AAEL011789-PD;AAEL011789-PC	AAEL011789-PD	186	193	yes	no	2	0.04368	49.358			By MS/MS		By matching
AYSPLVIK	QYAPLTVISNNECSKAYSPLVIKKTTLCAK	SNNECSKAYSPLVIKKTTLCAKGENKESPC	K	A	Y	I	K	K	1	0	0	0	0	0	0	0	0	1	1	1	0	0	1	1	0	0	1	1	0	0	8	0	889.527	AAEL013284-PA	AAEL013284-PA	183	190	yes	yes	2	0.04368	49.358				By MS/MS	By matching
AYSVDNAVVLSETSPSVDFTLGYPDK	ENGYHTKLNLVADGKAYSVDNAVVLSETSP	ETSPSVDFTLGYPDKTVKVYGGYKLLSDRA	K	A	Y	D	K	T	2	0	1	3	0	0	1	1	0	0	2	1	0	1	2	4	2	0	2	4	0	0	26	0	2773.33	AAEL009955-PB	AAEL009955-PB	1844	1869	yes	yes	2;3	5.1013e-71	249.69	By MS/MS	By MS/MS	By MS/MS	By MS/MS	By MS/MS	By MS/MS	9
AYTIEDIPGQLCSHVVYNFVAVHEK	ICHYTTWSRLRQGDKAYTIEDIPGQLCSHV	LCSHVVYNFVAVHEKTYEITAMQPEFDIEE	K	A	Y	E	K	T	2	0	1	1	1	1	2	1	2	2	1	1	0	1	1	1	1	0	2	4	0	0	25	0	2888.42	AAEL002959-PA	AAEL002959-PA	53	77	yes	yes	3;4	1.2297e-17	160.69	By MS/MS	By MS/MS	By MS/MS	By MS/MS	By matching	By MS/MS	2
AYTSNVVATGYGTHLALPLLR	QDGEPFLGHVNLRGRAYTSNVVATGYGTHL	VATGYGTHLALPLLREYSENPTAYAGLDKQ	R	A	Y	L	R	E	3	1	1	0	0	0	0	2	1	0	4	0	0	0	1	1	3	0	2	2	0	0	21	0	2216.2	AAEL007049-PA	AAEL007049-PA	180	200	yes	yes	3	2.3994e-05	94.856	By matching		By MS/MS	By MS/MS	By MS/MS	By MS/MS	1
AYTVLIQTNKPIYK	GGEVNLTIPLTVLDKAYTVLIQTNKPIYKP	KAYTVLIQTNKPIYKPGNVIKFRVLLLDEA	K	A	Y	Y	K	P	1	0	1	0	0	1	0	0	0	2	1	2	0	0	1	0	2	0	2	1	0	0	14	1	1650.93	AAEL017023-PB	AAEL017023-PB	122	135	yes	yes	2;3	5.818e-17	169.37	By MS/MS	By MS/MS	By matching	By matching	By matching	By matching	2
AYTVLIQTNKPIYKPGNVIK	GGEVNLTIPLTVLDKAYTVLIQTNKPIYKP	IQTNKPIYKPGNVIKFRVLLLDEATKPVHK	K	A	Y	I	K	F	1	0	2	0	0	1	0	1	0	3	1	3	0	0	2	0	2	0	2	2	0	0	20	2	2259.3	AAEL017023-PB	AAEL017023-PB	122	141	yes	yes	2;3;4	1.4224e-65	256.57	By MS/MS	By MS/MS	By MS/MS	By MS/MS	By MS/MS	By MS/MS	3
AYVGQEFIDK	AGDDTDAMKRFEKAKAYVGQEFIDKVLYYA	FEKAKAYVGQEFIDKVLYYAVRWWPARELV	K	A	Y	D	K	V	1	0	0	1	0	1	1	1	0	1	0	1	0	1	0	0	0	0	1	1	0	0	10	0	1168.58	AAEL007356-PA	AAEL007356-PA	254	263	yes	yes	2	0.048647	48.423			By MS/MS
AYWIDAGK	LRCDQGYCGPFSISRAYWIDAGKVVKAQDD	GPFSISRAYWIDAGKVVKAQDDPNRWGSYE	R	A	Y	G	K	V	2	0	0	1	0	0	0	1	0	1	0	1	0	0	0	0	0	1	1	0	0	0	8	0	922.455	AAEL001485-PA	AAEL001485-PA	59	66	yes	yes	2	0.086091	40.098				By matching	By MS/MS
CAAIFLYGPIPE	YQELYAQFMGNESDKCAAIFLYGPIPE___	SDKCAAIFLYGPIPE_______________	K	C	A	P	E	-	2	0	0	0	1	0	1	1	0	2	1	0	0	1	2	0	0	0	1	0	0	0	12	0	1349.67	AAEL008844-PA	AAEL008844-PA	180	191	yes	yes	2	0.0084025	63.48	By MS/MS	By MS/MS	By MS/MS			By MS/MS	1
CAAVGEYCLTAADCCSR	SSSTTTAATTARPQKCAAVGEYCLTAADCC	AVGEYCLTAADCCSRSCLSFSYKCVQNYDL	K	C	A	S	R	S	4	1	0	1	4	0	1	1	0	0	1	0	0	0	0	1	1	0	1	1	0	0	17	0	1962.77	AAEL019727-PB;AAEL019727-PA	AAEL019727-PB	174	190	yes	no	2	1.583e-49	234.92	By matching		By MS/MS				1
CACPEPVVPSTVHESNPNAEIELLER	RKIVVNDYIIKPMGRCACPEPVVPSTVHES	VHESNPNAEIELLERVIAGLANRCSEGLVS	R	C	A	E	R	V	2	1	2	0	2	0	5	0	1	1	2	0	0	0	4	2	1	0	0	3	0	0	26	0	2946.39	AAEL006964-PA	AAEL006964-PA	142	167	yes	yes	2;3;4	1.3348e-71	256.08	By MS/MS	By MS/MS	By MS/MS			By MS/MS	4
CADTGEEGSICCK	ISQGQQRLVDREQEKCADTGEEGSICCKRK	EKCADTGEEGSICCKRKQRPEIPRFVEDVK	K	C	A	C	K	R	1	0	0	1	3	0	2	2	0	1	0	1	0	0	0	1	1	0	0	0	0	0	13	0	1485.55	AAEL006674-PA	AAEL006674-PA	68	80	yes	yes	2	2.9709e-12	158.79	By MS/MS	By MS/MS	By MS/MS			By MS/MS	1
CADTGEEGSICCKR	ISQGQQRLVDREQEKCADTGEEGSICCKRK	KCADTGEEGSICCKRKQRPEIPRFVEDVKP	K	C	A	K	R	K	1	1	0	1	3	0	2	2	0	1	0	1	0	0	0	1	1	0	0	0	0	0	14	1	1641.65	AAEL006674-PA	AAEL006674-PA	68	81	yes	yes	3	0.015394	45.79			By MS/MS
CAEVEGDACTAK	YVVEKLSKYSGDWEKCAEVEGDACTAKVPD	WEKCAEVEGDACTAKVPDLIEGTAYQFRVK	K	C	A	A	K	V	3	0	0	1	2	0	2	1	0	0	0	1	0	0	0	0	1	0	0	1	0	0	12	0	1309.53	AAEL002565-PE;AAEL002565-PD;AAEL002565-PC;AAEL002565-PB;AAEL002565-PA;AAEL002565-PH;AAEL002565-PF;AAEL002565-PG	AAEL002565-PE	4481	4492	yes	no	2	0.0021003	77.677			By MS/MS			By MS/MS
CALLGNIFLSEGKPGK	RKKVLLEKIPNTETRCALLGNIFLSEGKPG	ALLGNIFLSEGKPGKVLKVKCKKRTGNKDF	R	C	A	G	K	V	1	0	1	0	1	0	1	3	0	1	3	2	0	1	1	1	0	0	0	0	0	0	16	1	1702.91	AAEL015304-PA;AAEL015304-PB	AAEL015304-PA	162	177	yes	no	3	0.0022121	62.077	By matching		By MS/MS			By MS/MS	1
CAPGSAAEYK	KLKEDGSVEFLRATKCAPGSAAEYKGACAE	LRATKCAPGSAAEYKGACAESITSGVQPVA	K	C	A	Y	K	G	3	0	0	0	1	0	1	1	0	0	0	1	0	0	1	1	0	0	1	0	0	0	10	0	1052.46	AAEL012577-PA	AAEL012577-PA	201	210	yes	yes	2	0.0012414	87.639	By matching	By MS/MS	By MS/MS	By MS/MS	By MS/MS	By MS/MS	1
CASNVVHR	CGPGCRDFNCHIDKRCASNVVHRTAVHYAH	NCHIDKRCASNVVHRTAVHYAHRDCRKYYT	R	C	A	H	R	T	1	1	1	0	1	0	0	0	1	0	0	0	0	0	0	1	0	0	0	2	0	0	8	0	941.45	AAEL005748-PA	AAEL005748-PA	320	327	yes	yes	2	0.018916	93.195			By MS/MS
CATPSNWR	VKTFYPDLETGLPMKCATPSNWRYISEKML	ETGLPMKCATPSNWRYISEKMLEQGYPEHY	K	C	A	W	R	Y	1	1	1	0	1	0	0	0	0	0	0	0	0	0	1	1	1	1	0	0	0	0	8	0	990.434	AAEL009993-PA	AAEL009993-PA	2285	2292	yes	yes	2	0.0057633	77.058			By MS/MS	By matching		By MS/MS
CATYVVGIVSHAR	GISGSPAQISFYPKKCATYVVGIVSHARRC	KKCATYVVGIVSHARRCGGSPFPDIYTRVA	K	C	A	A	R	R	2	1	0	0	1	0	0	1	1	1	0	0	0	0	0	1	1	0	1	3	0	0	13	0	1431.73	AAEL029072-PA	AAEL029072-PA	255	267	yes	yes	2;3	2.5489e-46	228.64	By MS/MS	By MS/MS	By MS/MS	By MS/MS	By MS/MS	By MS/MS	5
CCPISWR	SVMEGCIPVYFGTDRCCPISWRCPGDNDTV	PVYFGTDRCCPISWRCPGDNDTVIVEGRLD	R	C	C	W	R	C	0	1	0	0	2	0	0	0	0	1	0	0	0	0	1	1	0	1	0	0	0	0	7	0	977.421	AAEL008274-PA	AAEL008274-PA	216	222	yes	yes	2	0.00057439	137.83	By MS/MS	By MS/MS	By MS/MS				1
CCPWEWR	KHVYNGGAPVYYGDRCCPWEWRMPKDSDRL	APVYYGDRCCPWEWRMPKDSDRLANDKTNE	R	C	C	W	R	M	0	1	0	0	2	0	1	0	0	0	0	0	0	0	1	0	0	2	0	0	0	0	7	0	1092.43	AAEL027364-PA;AAEL008259-PA	AAEL027364-PA	222	228	yes	no	2	0.024519	59.205	By matching	By matching	By MS/MS			By matching	1
CCSDGQTAAQGPNFEGCTCATSK	GPHNHGCHCSYSEFKCCSDGQTAAQGPNFE	AQGPNFEGCTCATSKYGCCPDGVNEAQGNK	K	C	C	S	K	Y	3	0	1	1	4	2	1	3	0	0	0	1	0	1	1	2	3	0	0	0	0	0	23	0	2505.96	AAEL019468-PC;AAEL019468-PA;AAEL019468-PD;AAEL019468-PE;AAEL019468-PB	AAEL019468-PC	1446	1468	yes	no	3	0.0091653	46.065			By MS/MS
CCSIETACEDNKGTCVPANR	VDLRFSDDCENYLLKCCSIETACEDNKGTC	TACEDNKGTCVPANRCEAEWNSPNYKIFRE	K	C	C	N	R	C	2	1	2	1	4	0	2	1	0	1	0	1	0	0	1	1	2	0	0	1	0	0	20	1	2340.96	AAEL002580-PB	AAEL002580-PB	82	101	yes	yes	3	2.6839e-21	178.06			By MS/MS
CDAALRPENER	VFDGQSLKRADDDYKCDAALRPENERECEG	DDYKCDAALRPENERECEGPAECPGQWFTG	K	C	D	E	R	E	2	2	1	1	1	0	2	0	0	0	1	0	0	0	1	0	0	0	0	0	0	0	11	1	1329.61	AAEL019468-PC;AAEL019468-PA;AAEL019468-PD;AAEL019468-PE;AAEL019468-PB	AAEL019468-PC	616	626	yes	no	2;3	0.00032639	90.614		By matching	By MS/MS
CDAALRPENERECEGPAECPGQWFTGPWTDCSK	VFDGQSLKRADDDYKCDAALRPENERECEG	CPGQWFTGPWTDCSKACGGGFMSRKVLCIA	K	C	D	S	K	A	3	2	1	2	4	1	5	3	0	0	1	1	0	1	4	1	2	2	0	0	0	0	33	2	3909.62	AAEL019468-PC;AAEL019468-PA;AAEL019468-PD;AAEL019468-PE;AAEL019468-PB	AAEL019468-PC	616	648	yes	no	4	1.6479e-11	91.109			By MS/MS
CDATCEQPCMNGVCTGPNTCSCHR	CTCKPGYKMGLSGNKCDATCEQPCMNGVCT	MNGVCTGPNTCSCHRGYILDESNVFKCLPH	K	C	D	H	R	G	1	1	2	1	6	1	1	2	1	0	0	0	1	0	2	1	3	0	0	1	0	0	24	0	2871.04	AAEL019650-PA	AAEL019650-PA	303	326	yes	yes	3	5.402e-17	155.54		By MS/MS	By MS/MS
CDDEYTAINK	APRVQGEQWYELLLKCDDEYTAINKYGYIK	ELLLKCDDEYTAINKYGYIKQMDEFRNKKN	K	C	D	N	K	Y	1	0	1	2	1	0	1	0	0	1	0	1	0	0	0	0	1	0	1	0	0	0	10	0	1227.51	AAEL003347-PB;AAEL003347-PA;AAEL003347-PE;AAEL003347-PD;AAEL003347-PC	AAEL003347-PB	291	300	yes	no	2	0.0020954	82.287	By matching		By matching			By MS/MS	1
CDDSHSFCGLR	DEDIGQNIDMTSPARCDDSHSFCGLRDQKY	SPARCDDSHSFCGLRDQKYPDGRSMGFPFD	R	C	D	L	R	D	0	1	0	2	2	0	0	1	1	0	1	0	0	1	0	2	0	0	0	0	0	0	11	0	1352.52	AAEL020579-PA	AAEL020579-PA	628	638	yes	yes	2;3	8.3993e-99	297.37	By MS/MS	By MS/MS	By MS/MS	By matching	By matching	By MS/MS	2
CDDVPNWGTLAQDANDDCK	PKSLTLLYVANNEWKCDDVPNWGTLAQDAN	PNWGTLAQDANDDCKNGFTQTEGICCKNYK	K	C	D	C	K	N	2	0	2	5	2	1	0	1	0	0	1	1	0	0	1	0	1	1	0	1	0	0	19	0	2192.87	AAEL024406-PA;AAEL024406-PB	AAEL024406-PA	551	569	no	no	2;3	2.9617e-38	215.51	By MS/MS	By MS/MS	By MS/MS	By MS/MS		By MS/MS	2
CDGAGTLDYVVEAVVNILPNLLR	KLNDIQLELGNIQVRCDGAGTLDYVVEAVV	YVVEAVVNILPNLLRYQIMDAIENPLKTRV	R	C	D	L	R	Y	2	1	2	2	1	0	1	2	0	1	4	0	0	0	1	0	1	0	1	4	0	0	23	0	2500.3	AAEL009927-PB	AAEL009927-PB	384	406	yes	yes	2;3	1.2794e-30	189.84	By matching	By MS/MS				By MS/MS	1
CDGDDEPEQEQK	RVWLDAQDQRKYNVKCDGDDEPEQEQKLAA	NVKCDGDDEPEQEQKLAASKRSARSVRPRQ	K	C	D	Q	K	L	0	0	0	3	1	2	3	1	0	0	0	1	0	0	1	0	0	0	0	0	0	0	12	0	1448.54	AAEL028188-PD;AAEL028188-PC;AAEL028188-PB;AAEL028188-PA	AAEL028188-PD	1303	1314	yes	no	2	1.9062e-16	175.65	By MS/MS	By MS/MS	By MS/MS	By MS/MS	By MS/MS	By MS/MS	1
CDGDDESEQEQK	RVWLDAQDQRKYNVKCDGDDESEQEQKLAA	NVKCDGDDESEQEQKLAASKRSARSVRPRQ	K	C	D	Q	K	L	0	0	0	3	1	2	3	1	0	0	0	1	0	0	0	1	0	0	0	0	0	0	12	0	1438.52	AAEL023294-PA	AAEL023294-PA	1285	1296	yes	yes	2	0.0022515	72.321	By MS/MS						1
CDGEPDCPDGSDER	QFACSENYCITSKWRCDGEPDCPDGSDERG	RCDGEPDCPDGSDERGCTNPTPPTVNPCLS	R	C	D	E	R	G	0	1	0	4	2	0	2	2	0	0	0	0	0	0	2	1	0	0	0	0	0	0	14	0	1607.55	AAEL019755-PM;AAEL019755-PN;AAEL019755-PC;AAEL019755-PQ;AAEL019755-PE;AAEL019755-PJ;AAEL019755-PL;AAEL019755-PO;AAEL019755-PD;AAEL019755-PG;AAEL019755-PP;AAEL019755-PI;AAEL019755-PH;AAEL019755-PB;AAEL019755-PR;AAEL019755-PK;AAEL019755-PF;AAEL019755-PA	AAEL019755-PM	219	232	yes	no	2	0.00088236	77.379			By MS/MS
CDGIASLVK	FPVMVRLMIEGNDFKCDGIASLVKELKYAM	EGNDFKCDGIASLVKELKYAMAEHKVTVDK	K	C	D	V	K	E	1	0	0	1	1	0	0	1	0	1	1	1	0	0	0	1	0	0	0	1	0	0	9	0	961.49	AAEL010125-PB	AAEL010125-PB	400	408	yes	yes	2	0.0065806	69.716	By MS/MS	By MS/MS	By MS/MS	By MS/MS		By MS/MS	1
CDGVCVK	LIGVLHGSITLAAAKCDGVCVKMDECENTF	SITLAAAKCDGVCVKMDECENTFGGVNFVN	K	C	D	V	K	M	0	0	0	1	2	0	0	1	0	0	0	1	0	0	0	0	0	0	0	2	0	0	7	0	836.352	AAEL002610-PA	AAEL002610-PA	26	32	yes	yes	1;2	0.004341	94.006	By MS/MS	By MS/MS	By MS/MS			By matching	2
CDGVVDCR	SFRCSYGACIGGYSKCDGVVDCRDGSDEDE	CIGGYSKCDGVVDCRDGSDEDEILCGKPFP	K	C	D	C	R	D	0	1	0	2	2	0	0	1	0	0	0	0	0	0	0	0	0	0	0	2	0	0	8	0	979.385	AAEL023229-PA	AAEL023229-PA	190	197	yes	yes	2	0.0034739	84.498			By MS/MS
CDKPYLNFLK	IIMVQLENEYGAFGKCDKPYLNFLKEETEK	GAFGKCDKPYLNFLKEETEKYTQGKAVLFT	K	C	D	L	K	E	0	0	1	1	1	0	0	0	0	0	2	2	0	1	1	0	0	0	1	0	0	0	10	1	1296.65	AAEL004580-PC;AAEL004580-PB;AAEL004580-PA	AAEL004580-PC	182	191	yes	no	3	5.6733e-05	115.23		By matching	By MS/MS	By matching	By matching	By MS/MS
CDNAGENGITR	YFRLSTDGDCREVVRCDNAGENGITRLARV	EVVRCDNAGENGITRLARVRCPTGLYFDVY	R	C	D	T	R	L	1	1	2	1	1	0	1	2	0	1	0	0	0	0	0	0	1	0	0	0	0	0	11	0	1205.51	AAEL003425-PA	AAEL003425-PA	64	74	yes	yes	2	0.0016193	83	By MS/MS	By MS/MS	By MS/MS				1
CDPYQYVVYMDVAR	GIVAFSPSLASDQSRCDPYQYVVYMDVARY	RCDPYQYVVYMDVARYISWIAEQLNGSFVE	R	C	D	A	R	Y	1	1	0	2	1	1	0	0	0	0	0	0	1	0	1	0	0	0	3	3	0	0	14	0	1777.78	AAEL015533-PA	AAEL015533-PA	266	279	yes	yes	2	2.3785e-08	132.32	By MS/MS	By MS/MS	By MS/MS			By matching	1
CDSGQCIESHQLCDGVVDCK	FFRDRRKVCNYYEWKCDSGQCIESHQLCDG	CIESHQLCDGVVDCKDKSDETSKACAFIRC	K	C	D	C	K	D	0	0	0	3	4	2	1	2	1	1	1	1	0	0	0	2	0	0	0	2	0	0	20	0	2365.94	AAEL023229-PA	AAEL023229-PA	48	67	yes	yes	3	2.582e-06	109.5			By MS/MS
CDSSPDSAEDVRK	HVLKQDGQFSVLFTKCDSSPDSAEDVRKLC	TKCDSSPDSAEDVRKLCPDCPLLAPLNDSR	K	C	D	R	K	L	1	1	0	3	1	0	1	0	0	0	0	1	0	0	1	3	0	0	0	1	0	0	13	1	1464.62	sp|P_P12763|FETUA_BOVIN;CON__P12763	sp|P_P12763|FETUA_BOVIN	132	144	yes	no	2;3	0.0004357	80.469			By matching	By MS/MS	By MS/MS	By MS/MS
CDSVSHCSDNSDEQDCER	TSIKDGSSCIQKSERCDSVSHCSDNSDEQD	VSHCSDNSDEQDCERLGCPGHFQCNDGFCL	R	C	D	E	R	L	0	1	1	4	3	1	2	0	1	0	0	0	0	0	0	4	0	0	0	1	0	0	18	0	2198.75	AAEL027694-PC;AAEL027694-PE;AAEL027694-PD;AAEL027694-PB;AAEL027694-PA	AAEL027694-PC	1446	1463	yes	no	3	0.000979	64.52			By MS/MS
CDVDIRK	ESTGIHETVYNSIMRCDVDIRKDLYANSVL	TVYNSIMRCDVDIRKDLYANSVLSGGTTMY	R	C	D	R	K	D	0	1	0	2	1	0	0	0	0	1	0	1	0	0	0	0	0	0	0	1	0	0	7	1	904.444	AAEL001673-PA;AAEL004631-PA;AAEL001928-PA;AAEL001951-PA;AAEL001951-PB;AAEL009451-PA;AAEL005961-PA;AAEL011197-PC;AAEL011197-PD;AAEL004616-PA	AAEL001951-PA	286	292	no	no	2	0.010421	89.369						By MS/MS
CEAEWNSPNYK	TACEDNKGTCVPANRCEAEWNSPNYKIFRE	PANRCEAEWNSPNYKIFRESDECEWNDYKC	R	C	E	Y	K	I	1	0	2	0	1	0	2	0	0	0	0	1	0	0	1	1	0	1	1	0	0	0	11	0	1396.57	AAEL002580-PB	AAEL002580-PB	102	112	yes	yes	2	3.2357e-40	221.94	By MS/MS	By MS/MS	By MS/MS				1
CECNEGYAPNK	CSAGCGAGRCVAPGKCECNEGYAPNKEGEC	APGKCECNEGYAPNKEGECVPKCEPDCGGN	K	C	E	N	K	E	1	0	2	0	2	0	2	1	0	0	0	1	0	0	1	0	0	0	1	0	0	0	11	0	1340.51	AAEL019650-PA	AAEL019650-PA	222	232	yes	yes	2	0.0019402	80.455	By MS/MS	By MS/MS	By MS/MS				1
CECNEGYAPNKEGECVPK	CSAGCGAGRCVAPGKCECNEGYAPNKEGEC	NEGYAPNKEGECVPKCEPDCGGNANCVAPG	K	C	E	P	K	C	1	0	2	0	3	0	4	2	0	0	0	2	0	0	2	0	0	0	1	1	0	0	18	1	2139.87	AAEL019650-PA	AAEL019650-PA	222	239	yes	yes	3	4.1432e-09	133.47		By matching	By MS/MS
CEDMSNLTYLNDASVLHNLR	KKDLVGQVNPPKYEKCEDMSNLTYLNDASV	NLTYLNDASVLHNLRERYRARLIYTYSGLF	K	C	E	L	R	E	1	1	3	2	1	0	1	0	1	0	4	0	1	0	0	2	1	0	1	1	0	0	20	0	2364.08	AAEL026217-PA;AAEL005656-PB;AAEL005656-PA	AAEL005656-PB	89	108	no	no	2;3	3.9696e-21	173.34	By MS/MS	By MS/MS	By MS/MS	By MS/MS	By MS/MS	By MS/MS	2
CEFEHDK	WDDDLAYLAELNANRCEFEHDKCHNTKKYP	LAELNANRCEFEHDKCHNTKKYPNSGQNIA	R	C	E	D	K	C	0	0	0	1	1	0	2	0	1	0	0	1	0	1	0	0	0	0	0	0	0	0	7	0	963.376	AAEL011797-PA	AAEL011797-PA	111	117	yes	yes	2	0.0027109	91.626	By MS/MS	By matching	By MS/MS			By matching	1
CEFEHDQCHNTK	WDDDLAYLAELNADRCEFEHDQCHNTKKYP	ADRCEFEHDQCHNTKKYPNSGQNIASWATT	R	C	E	T	K	K	0	0	1	1	2	1	2	0	2	0	0	1	0	1	0	0	1	0	0	0	0	0	12	0	1603.61	AAEL011798-PA	AAEL011798-PA	111	122	yes	yes	3	0.00033819	86.803	By MS/MS	By MS/MS	By MS/MS			By matching	1
CEFLSAGGSVK	KIPQSEGLKCNVYVKCEFLSAGGSVKDRIG	VYVKCEFLSAGGSVKDRIGLRMIEEAERKG	K	C	E	V	K	D	1	0	0	0	1	0	1	2	0	0	1	1	0	1	0	2	0	0	0	1	0	0	11	0	1153.54	AAEL008468-PA	AAEL008468-PA	98	108	yes	yes	2	0.0067389	67.113	By matching	By matching	By matching			By MS/MS	1
CEMEQQNQEYK	QEMIGSVEEQLAQLRCEMEQQNQEYKILLD	AQLRCEMEQQNQEYKILLDVKTRLEQEIAT	R	C	E	Y	K	I	0	0	1	0	1	3	3	0	0	0	0	1	1	0	0	0	0	0	1	0	0	0	11	0	1485.59	sp|C_P02533|K1C14_HUMAN;CON__P02533;tr|C_Q61782|Q61782_MOUSE;CON__Q61782;sp|C_Q04695|K1C17_HUMAN;CON__Q04695	sp|C_P02533|K1C14_HUMAN	389	399	no	no	2	3.4677e-07	135.71	By MS/MS	By MS/MS	By MS/MS		By MS/MS	By MS/MS	2
CENSAIK	VCCSKENVVNGSANKCENSAIKTFRDCGRR	VVNGSANKCENSAIKTFRDCGRRNEDGIGF	K	C	E	I	K	T	1	0	1	0	1	0	1	0	0	1	0	1	0	0	0	1	0	0	0	0	0	0	7	0	820.375	AAEL002585-PA	AAEL002585-PA	82	88	yes	yes	2	0.015975	67.032	By MS/MS	By MS/MS					2
CEPDCGGNANCVAPGICQCKPQYEK	NEGYAPNKEGECVPKCEPDCGGNANCVAPG	CVAPGICQCKPQYEKTETGCEPICSDGCFN	K	C	E	E	K	T	2	0	2	1	5	2	2	3	0	1	0	2	0	0	3	0	0	0	1	1	0	0	25	1	2911.18	AAEL019650-PA	AAEL019650-PA	240	264	yes	yes	3	0.00020187	63.559		By MS/MS	By MS/MS
CEQMESFHQVVDALQDR	TCSPHGFFANTIEVKCEQMESFHQVVDALQ	QMESFHQVVDALQDRFTPDYNIWLTISHSQ	K	C	E	D	R	F	1	1	0	2	1	3	2	0	1	0	1	0	1	1	0	1	0	0	0	2	0	0	17	0	2090.91	AAEL018131-PB	AAEL018131-PB	44	60	yes	yes	2;3	2.1262e-267	408.62	By MS/MS	By MS/MS	By MS/MS	By MS/MS	By MS/MS	By MS/MS	1
CEVINSVPTCSCLPGYIGSPLTGCR	PEEQCRPSPCGSNTKCEVINSVPTCSCLPG	SCLPGYIGSPLTGCRHECESDAECGGQEFC	K	C	E	C	R	H	0	1	1	0	4	0	1	3	0	2	2	0	0	0	3	3	2	0	1	2	0	0	25	0	2796.27	AAEL013612-PE;AAEL013612-PD;AAEL013612-PC;AAEL013612-PF;AAEL013612-PB;AAEL013612-PA	AAEL013612-PE	137	161	yes	no	3	0.0038089	50.783			By MS/MS
CFAQMQK	SLIDLLSQISPTFRRCFAQMQKKRTQRHPF	QISPTFRRCFAQMQKKRTQRHPFERVATPY	R	C	F	Q	K	K	1	0	0	0	1	2	0	0	0	0	0	1	1	1	0	0	0	0	0	0	0	0	7	0	911.399	AAEL027504-PA	AAEL027504-PA	348	354	yes	yes	2	0.062047	46.351	By MS/MS	By MS/MS	By MS/MS			By matching	1
CFASGWGK	PVCLPPRNHNFDHSRCFASGWGKNVFGKEG	HNFDHSRCFASGWGKNVFGKEGKYQVILKK	R	C	F	G	K	N	1	0	0	0	1	0	0	2	0	0	0	1	0	1	0	1	0	1	0	0	0	0	8	0	911.396	AAEL002595-PB;AAEL002595-PA;AAEL002600-PD;AAEL002600-PE;AAEL002600-PC;AAEL002600-PB	AAEL002595-PB	297	304	no	no	2	0.0015487	91.906	By MS/MS	By MS/MS	By MS/MS	By MS/MS	By MS/MS	By MS/MS	1
CFDAIGLDPESYR	AAMMAEKEGKNAAQKCFDAIGLDPESYRIG	QKCFDAIGLDPESYRIGHTKVFFRAGVLGQ	K	C	F	Y	R	I	1	1	0	2	1	0	1	1	0	1	1	0	0	1	1	1	0	0	1	0	0	0	13	0	1541.68	AAEL026217-PA	AAEL026217-PA	747	759	yes	yes	2	0.00028157	91.549	By MS/MS		By MS/MS				1
CFEAIQLDPDSYR	AAMQAEAEPKKAAEKCFEAIQLDPDSYRIG	EKCFEAIQLDPDSYRIGHTKVFFRAGVLGQ	K	C	F	Y	R	I	1	1	0	2	1	1	1	0	0	1	1	0	0	1	1	1	0	0	1	0	0	0	13	0	1612.72	AAEL005656-PB;AAEL005656-PA	AAEL005656-PB	744	756	no	no	2	5.0995e-35	208.6	By MS/MS	By MS/MS	By MS/MS			By MS/MS	1
CFVSGWGK	TVCLPPPNAKFDHQRCFVSGWGKDVFGKAG	AKFDHQRCFVSGWGKDVFGKAGTYQAILKK	R	C	F	G	K	D	0	0	0	0	1	0	0	2	0	0	0	1	0	1	0	1	0	1	0	1	0	0	8	0	939.427	AAEL002629-PB	AAEL002629-PB	284	291	yes	yes	2	0.0012621	104.76	By MS/MS	By MS/MS	By MS/MS	By matching	By matching	By matching	1
CGAAIISEK	YPFMALVMFNASQQRCGAAIISEKFLLSAA	NASQQRCGAAIISEKFLLSAAHCFKAEFTP	R	C	G	E	K	F	2	0	0	0	1	0	1	1	0	2	0	1	0	0	0	1	0	0	0	0	0	0	9	0	947.475	AAEL012712-PA	AAEL012712-PA	123	131	yes	yes	2	0.00044518	104.44	By MS/MS	By MS/MS	By MS/MS	By MS/MS		By MS/MS	1
CGADTTEDR	PRVTTLKDYKDLIAKCGADTTEDRIFGGQV	KDLIAKCGADTTEDRIFGGQVTTIDEFPWL	K	C	G	D	R	I	1	1	0	2	1	0	1	1	0	0	0	0	0	0	0	0	2	0	0	0	0	0	9	0	1023.39	AAEL003628-PA	AAEL003628-PA	101	109	yes	yes	2	0.0026222	117.04			By MS/MS
CGASLISPNFLLTAAHCIPR	LGYENEEIKDGYDYRCGASLISPNFLLTAA	ISPNFLLTAAHCIPRQGRPVVALLGTASLN	R	C	G	P	R	Q	3	1	1	0	2	0	0	1	1	2	3	0	0	1	2	2	1	0	0	0	0	0	20	0	2197.11	AAEL019853-PA	AAEL019853-PA	366	385	yes	yes	2;3;4	1.6129e-81	260.19	By matching	By MS/MS	By MS/MS			By MS/MS	1
CGEANHPGIYTR	NNRWVVAGVVSWGIRCGEANHPGIYTRISS	GIRCGEANHPGIYTRISSYVRWIIENAVF_	R	C	G	T	R	I	1	1	1	0	1	0	1	2	1	1	0	0	0	0	1	0	1	0	1	0	0	0	12	0	1373.61	AAEL007796-PA;AAEL007796-PC;AAEL007796-PB	AAEL007796-PC	418	429	no	no	2;3	4.7742e-11	146.79	By MS/MS	By MS/MS	By MS/MS	By MS/MS	By MS/MS	By MS/MS	2
CGELPNSR	KSFTQSDKIYLDQFRCGELPNSRKILVCCP	IYLDQFRCGELPNSRKILVCCPELRSEERC	R	C	G	S	R	K	0	1	1	0	1	0	1	1	0	0	1	0	0	0	1	1	0	0	0	0	0	0	8	0	931.418	AAEL005093-PA	AAEL005093-PA	84	91	yes	yes	2	0.018422	60.436		By MS/MS	By MS/MS
CGEQLPGVYTK	ARYYVTGVVSFGPSKCGEQLPGVYTKVEHY	GPSKCGEQLPGVYTKVEHYYKWIIQKILET	K	C	G	T	K	V	0	0	0	0	1	1	1	2	0	0	1	1	0	0	1	0	1	0	1	1	0	0	11	0	1250.6	AAEL005431-PA	AAEL005431-PA	340	350	yes	yes	2	1.6015e-07	141.88	By MS/MS	By MS/MS	By MS/MS			By MS/MS	1
CGFLESPSAFPHFGEEHK	DDESVGHYLMSKPKKCGFLESPSAFPHFGE	LESPSAFPHFGEEHKATFKLSVAHHESFRA	K	C	G	H	K	A	1	0	0	0	1	0	3	2	2	0	1	1	0	3	2	2	0	0	0	0	0	0	18	0	2074.92	AAEL006323-PA	AAEL006323-PA	156	173	yes	yes	2;3;4	1.4481e-49	232.78	By MS/MS	By MS/MS	By MS/MS	By MS/MS	By MS/MS	By MS/MS	2
CGGSILNK	TAIHHREGTGAPVYKCGGSILNKDTILTAG	TGAPVYKCGGSILNKDTILTAGHCVRLSSG	K	C	G	N	K	D	0	0	1	0	1	0	0	2	0	1	1	1	0	0	0	1	0	0	0	0	0	0	8	0	847.422	AAEL015533-PA	AAEL015533-PA	70	77	yes	yes	2	0.0039333	89.123	By MS/MS		By MS/MS	By matching	By matching		1
CGGSLINSR	YDLNGNASNPRLVPKCGGSLINSRFVLTAA	PRLVPKCGGSLINSRFVLTAAHCIIDIPSK	K	C	G	S	R	F	0	1	1	0	1	0	0	2	0	1	1	0	0	0	0	2	0	0	0	0	0	0	9	0	962.46	AAEL014349-PA	AAEL014349-PA	133	141	yes	yes	2	0.0073896	88.948		By matching	By MS/MS
CGGSLISNR	ALLGYPSDNNKIEFKCGGSLISNRFVLTAA	NKIEFKCGGSLISNRFVLTAAHCLKGNDLP	K	C	G	N	R	F	0	1	1	0	1	0	0	2	0	1	1	0	0	0	0	2	0	0	0	0	0	0	9	0	962.46	AAEL007969-PC	AAEL007969-PC	100	108	yes	yes	2	3.517e-05	127.46	By MS/MS	By MS/MS	By MS/MS			By matching	1
CGGSPFPDIYTR	KCATYVVGIVSHARRCGGSPFPDIYTRVAS	ARRCGGSPFPDIYTRVASYIDWIEAIVWS_	R	C	G	T	R	V	0	1	0	1	1	0	0	2	0	1	0	0	0	1	2	1	1	0	1	0	0	0	12	0	1368.61	AAEL029072-PA	AAEL029072-PA	269	280	yes	yes	1;2	1.0803e-22	187.97	By MS/MS	By MS/MS	By MS/MS	By MS/MS	By MS/MS	By MS/MS	3
CGGTLINR	AVYHVSDRGRTREYKCGGTLINRSFVLTTA	GRTREYKCGGTLINRSFVLTTASCARYGVD	K	C	G	N	R	S	0	1	1	0	1	0	0	2	0	1	1	0	0	0	0	0	1	0	0	0	0	0	8	0	889.444	AAEL002276-PA	AAEL002276-PA	76	83	yes	yes	2	0.0051299	79.116	By MS/MS	By MS/MS	By MS/MS			By matching	1
CGLEDWPGVYTR	QKVWTLEGVVSYGNRCGLEDWPGVYTRVQA	GNRCGLEDWPGVYTRVQAYMNWIRDQVRS_	R	C	G	T	R	V	0	1	0	1	1	0	1	2	0	0	1	0	0	0	1	0	1	1	1	1	0	0	12	0	1451.65	AAEL019767-PB;AAEL019767-PC;AAEL019767-PA	AAEL019767-PB	365	376	yes	no	2	4.6552e-31	210.27	By MS/MS	By MS/MS	By MS/MS	By MS/MS	By MS/MS	By MS/MS	1
CGLGELSLPENEPGSSIMPGK	MKIANDIRFLGSGPRCGLGELSLPENEPGS	SLPENEPGSSIMPGKVNPTQCEAMTMVCAQ	R	C	G	G	K	V	0	0	1	0	1	0	3	4	0	1	3	1	1	0	3	3	0	0	0	0	0	0	21	0	2171.02	AAEL008167-PD;AAEL008167-PC;AAEL008167-PB	AAEL008167-PD	312	332	yes	no	2;3	9.3019e-18	128.96	By MS/MS	By MS/MS	By MS/MS			By MS/MS	2
CGLIGDKNDIPEEFQAFMVGCAK	ETPFLDAGKCVPASRCGLIGDKNDIPEEFQ	DIPEEFQAFMVGCAKLRNVNHMCCPTAEIQ	R	C	G	A	K	L	2	0	1	2	2	1	2	3	0	2	1	2	1	2	1	0	0	0	0	1	0	0	23	1	2598.19	AAEL013245-PC;AAEL013245-PB	AAEL013245-PC	192	214	yes	no	3	0.015193	42.325			By MS/MS
CGLTVER	GNYSPQERNFIMRSRCGLTVERKNLVCCKG	RNFIMRSRCGLTVERKNLVCCKGTVDEGLP	R	C	G	E	R	K	0	1	0	0	1	0	1	1	0	0	1	0	0	0	0	0	1	0	0	1	0	0	7	0	833.407	AAEL000037-PA	AAEL000037-PA	74	80	yes	yes	2	0.0066593	81.297			By MS/MS
CGMNEILYPGDQDNDWVCDCRPAHVYHPGSNGCFPLYTR	RQNAKNRTAVFIPGKCGMNEILYPGDQDND	VYHPGSNGCFPLYTRAYCAEDEFVEIKVGA	K	C	G	T	R	A	1	2	3	4	4	1	1	4	2	1	2	0	1	1	4	1	1	1	3	2	0	0	39	1	4669.97	AAEL012577-PA	AAEL012577-PA	57	95	yes	yes	4	5.5255e-10	88.634			By MS/MS
CGMTADR	PIVSPAESKFVENSRCGMTADRKPLVCCAS	SKFVENSRCGMTADRKPLVCCASSNPISTG	R	C	G	D	R	K	1	1	0	1	1	0	0	1	0	0	0	0	1	0	0	0	1	0	0	0	0	0	7	0	809.316	AAEL000028-PA	AAEL000028-PA	67	73	yes	yes	2	0.0012891	124.89	By MS/MS	By matching	By MS/MS	By matching	By matching		1
CGQVSDGANPPK	KHNTPEQYYFIEHNKCGQVSDGANPPKSLV	HNKCGQVSDGANPPKSLVCCPIIQNVAGCG	K	C	G	P	K	S	1	0	1	1	1	1	0	2	0	0	0	1	0	0	2	1	0	0	0	1	0	0	12	0	1228.55	AAEL014354-PA	AAEL014354-PA	66	77	yes	yes	2	0.073019	47.96			By MS/MS
CGTAGVPGIYTNVAK	SSNYLLGIVSFGPTKCGTAGVPGIYTNVAK	CGTAGVPGIYTNVAKYVDWIRKNVRP____	K	C	G	A	K	Y	2	0	1	0	1	0	0	3	0	1	0	1	0	0	1	0	2	0	1	2	0	0	15	0	1506.75	AAEL000037-PA	AAEL000037-PA	338	352	yes	yes	2	2.9183e-07	125.97	By MS/MS	By MS/MS	By MS/MS	By MS/MS	By MS/MS	By MS/MS	1
CGTEDVPGVYSR	IAWFLKGIVSFGTEKCGTEDVPGVYSRVSK	TEKCGTEDVPGVYSRVSKYMDWILENIEE_	K	C	G	S	R	V	0	1	0	1	1	0	1	2	0	0	0	0	0	0	1	1	1	0	1	2	0	0	12	0	1338.59	AAEL000074-PA	AAEL000074-PA	347	358	yes	yes	2	3.2377e-16	169.93	By MS/MS	By MS/MS	By MS/MS	By MS/MS	By MS/MS	By MS/MS	1
CGTNHPYGYVYR	PDSFTTDQPPPLPTRCGTNHPYGYVYRVNN	PTRCGTNHPYGYVYRVNNSAVAQFGEFPWM	R	C	G	Y	R	V	0	1	1	0	1	0	0	2	1	0	0	0	0	0	1	0	1	0	3	1	0	0	12	0	1485.65	AAEL002288-PB	AAEL002288-PB	124	135	yes	yes	2;3	6.7179e-41	222.28	By MS/MS	By MS/MS	By MS/MS	By matching	By matching	By MS/MS	2
CGVNFSNR	CCKGTVDEGLPEPPKCGVNFSNRIHGGQQT	GLPEPPKCGVNFSNRIHGGQQTEMDEFPWT	K	C	G	N	R	I	0	1	2	0	1	0	0	1	0	0	0	0	0	1	0	1	0	0	0	1	0	0	8	0	952.418	AAEL000037-PA	AAEL000037-PA	100	107	yes	yes	2	0.00027403	130.77	By MS/MS	By MS/MS	By MS/MS	By MS/MS	By MS/MS	By MS/MS	1
CGYTAGHYK	RYRGHVLIIVNVASKCGYTAGHYKELNELY	VNVASKCGYTAGHYKELNELYEEYGETEGL	K	C	G	Y	K	E	1	0	0	0	1	0	0	2	1	0	0	1	0	0	0	0	1	0	2	0	0	0	9	0	1055.45	AAEL008397-PB;AAEL008397-PA	AAEL008397-PB	91	99	yes	no	2	0.0032314	85.064	By MS/MS						1
CHADSGGAVTR	ANEYLCTAPVNAGEKCHADSGGAVTRTRQV	AGEKCHADSGGAVTRTRQVEGVGIVHEVAG	K	C	H	T	R	T	2	1	0	1	1	0	0	2	1	0	0	0	0	0	0	1	1	0	0	1	0	0	11	0	1129.49	AAEL024669-PB	AAEL024669-PB	340	350	yes	yes	2	3.843e-05	118.18	By MS/MS	By MS/MS	By MS/MS				1
CHERHIRAYDPR	GGIVEIESAIAKLSKCHERHIRAYDPREGK	LSKCHERHIRAYDPREGKDNERRLTGKHET	K	C	H	P	R	E	1	3	0	1	1	0	1	0	2	1	0	0	0	0	1	0	0	0	1	0	0	0	12	2	1608.77	AAEL013458-PF;AAEL013458-PD;AAEL013458-PC;AAEL013458-PE	AAEL013458-PF	285	296	yes	no	4	0.087881	12.98				By MS/MS	By MS/MS
CHEYYNPNR	AQLERAELLAVGSEKCHEYYNPNRKLRFGV	AVGSEKCHEYYNPNRKLRFGVLLCCFCARN	K	C	H	N	R	K	0	1	2	0	1	0	1	0	1	0	0	0	0	0	1	0	0	0	2	0	0	0	9	0	1251.51	AAEL012782-PA	AAEL012782-PA	164	172	yes	yes	2	0.010985	66.258	By MS/MS		By MS/MS				1
CHGNLQSCPTR	PPLWPYTMYFRMPHRCHGNLQSCPTRSHAV	MPHRCHGNLQSCPTRSHAVWEMVMNELDRR	R	C	H	T	R	S	0	1	1	0	2	1	0	1	1	0	1	0	0	0	1	1	1	0	0	0	0	0	11	0	1328.57	AAEL003419-PA	AAEL003419-PA	350	360	yes	yes	2;3	1.961e-22	196.88	By MS/MS	By MS/MS	By MS/MS				2
CHLDYPNVYTNVGTYVTWILDHMQK	ERYVLYGLLAFGPNKCHLDYPNVYTNVGTY	NVGTYVTWILDHMQK_______________	K	C	H	Q	K	-	0	0	2	2	1	1	0	1	2	1	2	1	1	0	1	0	3	1	3	3	0	0	25	0	3066.44	AAEL015533-PA	AAEL015533-PA	554	578	yes	yes	3;4	3.4032e-09	125.58	By MS/MS	By MS/MS	By MS/MS			By MS/MS	2
CHNTQDYLNSGQNLNYIATSADTIDVK	TAQMNANRCERGHDKCHNTQDYLNSGQNLN	NLNYIATSADTIDVKDQVPKLISSWWDERH	K	C	H	V	K	D	2	0	4	3	1	2	0	1	1	2	2	1	0	0	0	2	3	0	2	1	0	0	27	0	3054.4	AAEL019798-PA	AAEL019798-PA	120	146	yes	yes	3	6.5446e-13	137.4						By MS/MS
CHNTQDYLNSGQNLNYIATSADTIDVKDQVPK	TAQMNANRCERGHDKCHNTQDYLNSGQNLN	ATSADTIDVKDQVPKLISSWWDERHDVNKN	K	C	H	P	K	L	2	0	4	4	1	3	0	1	1	2	2	2	0	0	1	2	3	0	2	2	0	0	32	1	3621.7	AAEL019798-PA	AAEL019798-PA	120	151	yes	yes	4	8.2932e-08	78.588	By MS/MS	By MS/MS	By MS/MS			By MS/MS	1
CHNTQEYLNSGQNLNYIATSADTIDVK	TAQMNANRCERGHDKCHNTQEYLNSGQNLN	NLNYIATSADTIDVKDQVPKLISSWWDERH	K	C	H	V	K	D	2	0	4	2	1	2	1	1	1	2	2	1	0	0	0	2	3	0	2	1	0	0	27	0	3068.41	AAEL019797-PA	AAEL019797-PA	120	146	yes	yes	3	5.4018e-25	167.67	By MS/MS		By MS/MS				1
CHQLYTDAIPQR	FFWGFQEFFGCNHLRCHQLYTDAIPQRCPF	HLRCHQLYTDAIPQRCPFVAIGCESYEKFL	R	C	H	Q	R	C	1	1	0	1	1	2	0	0	1	1	1	0	0	0	1	0	1	0	1	0	0	0	12	0	1500.71	AAEL014551-PB	AAEL014551-PB	326	337	yes	yes	2	0.00050544	89.247						By MS/MS
CHTFTFSGCQGNANNFYTEQDCER	EENETRWYYDQRSQRCHTFTFSGCQGNANN	QGNANNFYTEQDCERQCRTAPAPPPEQERE	R	C	H	E	R	Q	1	1	3	1	3	2	2	2	1	0	0	0	0	3	0	1	3	0	1	0	0	0	24	0	2942.14	AAEL019468-PC;AAEL019468-PA;AAEL019468-PD;AAEL019468-PE;AAEL019468-PB	AAEL019468-PC	1896	1919	yes	no	3	5.6812e-33	190.37			By MS/MS
CICDASSGCDPTVR	SHLVQENPVTEVCLRCICDASSGCDPTVRC	RCICDASSGCDPTVRCSGESCGMFRITWAY	R	C	I	V	R	C	1	1	0	2	3	0	0	1	0	1	0	0	0	0	1	2	1	0	0	1	0	0	14	0	1596.63	AAEL025888-PA	AAEL025888-PA	40	53	yes	yes	2	5.9292e-06	113.69	By MS/MS	By matching	By MS/MS				1
CICNAEWGGVR	CNLEHTLACNATTGKCICNAEWGGVRCESR	TTGKCICNAEWGGVRCESRCPLGYYGESCN	K	C	I	V	R	C	1	1	1	0	2	0	1	2	0	1	0	0	0	0	0	0	0	1	0	1	0	0	11	0	1320.57	AAEL027949-PC;AAEL027949-PB;AAEL027949-PA	AAEL027949-PC	571	581	yes	no	2	0.0022043	78.113			By MS/MS
CICQHNTAGDTCDQCAK	DCNKHAEICDSETGRCICQHNTAGDTCDQC	CQHNTAGDTCDQCAKGYYGNALGGTPYDCK	R	C	I	A	K	G	2	0	1	2	4	2	0	1	1	1	0	1	0	0	0	0	2	0	0	0	0	0	17	0	2037.78	AAEL005187-PD;AAEL005187-PC;AAEL005187-PB	AAEL005187-PD	744	760	yes	no	3	0.0017406	60.209			By MS/MS
CIEYGEAVFSK	LTSSAMSNHPRIAEKCIEYGEAVFSKEYVN	IAEKCIEYGEAVFSKEYVNSVGAEEPKLQR	K	C	I	S	K	E	1	0	0	0	1	0	2	1	0	1	0	1	0	1	0	1	0	0	1	1	0	0	11	0	1301.6	AAEL011991-PA;AAEL011991-PB	AAEL011991-PA	106	116	yes	no	2	0.00024706	103.7	By MS/MS	By MS/MS	By MS/MS				1
CIFSSGSPFPPVK	AECTAQAAYENTEGRCIFSSGSPFPPVKYG	GRCIFSSGSPFPPVKYGGKTFSPGQGNNAY	R	C	I	V	K	Y	0	0	0	0	1	0	0	1	0	1	0	1	0	2	3	3	0	0	0	1	0	0	13	0	1421.7	AAEL001091-PA	AAEL001091-PA	476	488	yes	yes	2	0.00080491	85.29	By MS/MS	By MS/MS	By MS/MS	By MS/MS		By MS/MS	2
CIIPNELK	NLMNTLMSTSPHFVRCIIPNELKQTGLIDA	TSPHFVRCIIPNELKQTGLIDAKLVMHQLT	R	C	I	L	K	Q	0	0	1	0	1	0	1	0	0	2	1	1	0	0	1	0	0	0	0	0	0	0	8	0	985.527	AAEL026217-PA;AAEL005656-PB;AAEL005656-PA	AAEL005656-PB	673	680	no	no	2	0.0012027	107.43	By MS/MS	By MS/MS	By MS/MS	By matching	By matching	By matching	1
CIIVMPEK	TGIGLALGAAVKGYKCIIVMPEKMSNEKVD	AAVKGYKCIIVMPEKMSNEKVDTLKALGAK	K	C	I	E	K	M	0	0	0	0	1	0	1	0	0	2	0	1	1	0	1	0	0	0	0	1	0	0	8	0	988.509	AAEL008468-PA	AAEL008468-PA	154	161	yes	yes	2	0.006331	75.213				By matching	By matching	By MS/MS
CILVQECPIVLATIR	PYNATCINPKRDAGRCILVQECPIVLATIR	CILVQECPIVLATIRKENLHMDDISFLYQS	R	C	I	I	R	K	1	1	0	0	2	1	1	0	0	3	2	0	0	0	1	0	1	0	0	2	0	0	15	0	1783.97	AAEL024669-PB;AAEL024669-PA	AAEL024669-PB	43	57	yes	no	2;3	6.2364e-10	144.65	By MS/MS	By matching	By MS/MS				1
CITDIVER	PVLSVCKRKDPNVDKCITDIVERIRPNIAS	KDPNVDKCITDIVERIRPNIASGSYGSDNL	K	C	I	E	R	I	0	1	0	1	1	0	1	0	0	2	0	0	0	0	0	0	1	0	0	1	0	0	8	0	1004.5	AAEL001294-PA	AAEL001294-PA	39	46	yes	yes	2	0.00071124	119.29	By MS/MS	By MS/MS	By MS/MS				1
CIVAAVNDILK	GPPTVLIDMFGISARCIVAAVNDILKM___	ISARCIVAAVNDILKM______________	R	C	I	L	K	M	2	0	1	1	1	0	0	0	0	2	1	1	0	0	0	0	0	0	0	2	0	0	11	0	1214.67	AAEL004434-PA	AAEL004434-PA	616	626	yes	yes	2	0.014003	57.55	By matching		By matching			By MS/MS	1
CKDAIVSLYDLVGNLEIK	PPTTCPECPDPRDIKCKDAIVSLYDLVGNL	AIVSLYDLVGNLEIKQTGNVSYPGLPNRTT	K	C	K	I	K	Q	1	0	1	2	1	0	1	1	0	2	3	2	0	0	0	1	0	0	1	2	0	0	18	1	2049.08	AAEL018333-PE;AAEL018333-PD;AAEL018333-PC;AAEL018333-PB	AAEL018333-PE	676	693	yes	no	3	0.0039314	56.081	By MS/MS						1
CKDDVYTHFYTLVVK	FSYKGKNHLINKDIRCKDDVYTHFYTLVVK	CKDDVYTHFYTLVVKSDNTYEVLIDNEKVE	R	C	K	V	K	S	0	0	0	2	1	0	0	0	1	0	1	2	0	1	0	0	2	0	2	3	0	0	15	1	1886.92	AAEL001005-PA	AAEL001005-PA	163	177	yes	yes	4	0.009815	50.024	By matching		By MS/MS				1
CLELEVMK	FQVWRVAHECLYYYRCLELEVMKGRIEKYL	ECLYYYRCLELEVMKGRIEKYLSSDTSSID	R	C	L	M	K	G	0	0	0	0	1	0	2	0	0	0	2	1	1	0	0	0	0	0	0	1	0	0	8	0	1020.5	AAEL000545-PB	AAEL000545-PB	567	574	yes	yes	2	0.005269	111.82			By MS/MS
CLELFEELAEDKETYKK	QNKILKVIRKNLVKKCLELFEELAEDKETY	ELFEELAEDKETYKKFYDQFSKNLKLGIHE	K	C	L	K	K	F	1	0	0	1	1	0	5	0	0	0	3	3	0	1	0	0	1	0	1	0	0	0	17	2	2144.03	AAEL014843-PB;AAEL011708-PA	AAEL014843-PB	401	417	yes	no	4	0.0021141	56.959	By matching					By MS/MS	1
CLGPEHVCCMDK	MLSGQCETPNNGTEKCLGPEHVCCMDKVES	TEKCLGPEHVCCMDKVESTTIRETASEAKT	K	C	L	D	K	V	0	0	0	1	3	0	1	1	1	0	1	1	1	0	1	0	0	0	0	1	0	0	12	0	1504.59	AAEL002601-PB;AAEL002601-PA	AAEL002601-PB	192	203	yes	no	2	2.0266e-11	157.38		By MS/MS	By MS/MS
CLIEALDAILPPTRPTDK	KGWNVERKEGKADGKCLIEALDAILPPTRP	EALDAILPPTRPTDKALRLPLQDVYKIGGI	K	C	L	D	K	A	2	1	0	2	1	0	1	0	0	2	3	1	0	0	3	0	2	0	0	0	0	0	18	1	2022.08	AAEL017096-PA	AAEL017096-PA	227	244	yes	yes	2;3	6.5158e-19	172.41	By MS/MS	By MS/MS	By MS/MS	By matching	By MS/MS	By MS/MS	2
CLLDQGR	DEILKSDRLFNNYYKCLLDQGRCTPDANEL	RLFNNYYKCLLDQGRCTPDANELKRILPEA	K	C	L	G	R	C	0	1	0	1	1	1	0	1	0	0	2	0	0	0	0	0	0	0	0	0	0	0	7	0	860.417	AAEL001964-PA;AAEL001964-PB	AAEL001964-PA	46	52	yes	no	2	0.0047474	85.89	By MS/MS	By MS/MS	By MS/MS	By MS/MS	By MS/MS	By MS/MS	1
CLMDQGR	DEILKSDRLFNNYYKCLMDQGRCTPDGNEL	RLFNNYYKCLMDQGRCTPDGNELKRVLPDA	K	C	L	G	R	C	0	1	0	1	1	1	0	1	0	0	1	0	1	0	0	0	0	0	0	0	0	0	7	0	878.374	AAEL001969-PA	AAEL001969-PA	46	52	yes	yes	2	0.0021383	99.919	By MS/MS	By MS/MS	By MS/MS				2
CLMNDSK	LKEKNPGKIAVHYYKCLMNDSKVTNDFKEA	KIAVHYYKCLMNDSKVTNDFKEAFDYREVR	K	C	L	S	K	V	0	0	1	1	1	0	0	0	0	0	1	1	1	0	0	1	0	0	0	0	0	0	7	0	866.363	AAEL006417-PA	AAEL006417-PA	278	284	yes	yes	2	0.0024121	97.473	By matching	By matching	By MS/MS		By matching	By MS/MS	1
CLPGDEAHCGDGGLAR	DPEHNWEPVVGSGERCLPGDEAHCGDGGLA	LPGDEAHCGDGGLARDAKLAYPKGVAISSD	R	C	L	A	R	D	2	1	0	2	2	0	1	4	1	0	2	0	0	0	1	0	0	0	0	0	0	0	16	0	1683.71	AAEL000405-PG;AAEL000405-PK;AAEL000405-PJ;AAEL000405-PE;AAEL000405-PB;AAEL000405-PD;AAEL000405-PC;AAEL000405-PI;AAEL000405-PF;AAEL000405-PH	AAEL000405-PG	1232	1247	yes	no	3	0.0017108	62.646	By matching	By matching	By matching			By MS/MS	1
CLPHCPNGCPNGVCSGPNMCLCNAGFIK	SCHRGYILDESNVFKCLPHCPNGCPNGVCS	CSGPNMCLCNAGFIKDRSLKGSQACIKRI_	K	C	L	I	K	D	1	0	4	0	6	0	0	4	1	1	2	1	1	1	4	1	0	0	0	1	0	0	28	0	3190.32	AAEL019650-PA	AAEL019650-PA	338	365	yes	yes	3	1.0786e-15	140.87			By MS/MS
CLSTTYTVFTK	GGIVSFTKAKEGEDRCLSTTYTVFTKVTSY	GEDRCLSTTYTVFTKVTSYLSWIESVTNTD	R	C	L	T	K	V	0	0	0	0	1	0	0	0	0	0	1	1	0	1	0	1	4	0	1	1	0	0	11	0	1319.64	AAEL001077-PA	AAEL001077-PA	261	271	yes	yes	2	6.39e-05	111.61	By MS/MS	By MS/MS	By MS/MS				1
CLVENNGDVAFTK	CDYPDKYSGYDGAIRCLVENNGDVAFTKVI	IRCLVENNGDVAFTKVIYVNKYFGLPVGGA	R	C	L	T	K	V	1	0	2	1	1	0	1	1	0	0	1	1	0	1	0	0	1	0	0	2	0	0	13	0	1465.69	AAEL015458-PA	AAEL015458-PA	232	244	yes	yes	2;3	3.9537e-11	152.54	By MS/MS	By MS/MS	By MS/MS	By MS/MS	By MS/MS	By MS/MS	2
CLVESSVK	KEPSNAGEKSWHYYKCLVESSVKDDFKEAF	KSWHYYKCLVESSVKDDFKEAFDYREVRSQ	K	C	L	V	K	D	0	0	0	0	1	0	1	0	0	0	1	1	0	0	0	2	0	0	0	2	0	0	8	0	920.464	AAEL026087-PA;AAEL006424-PA	AAEL026087-PA	268	275	yes	no	2	0.012679	66.429		By MS/MS	By MS/MS	By MS/MS	By MS/MS	By MS/MS
CLVESSVKDDFK	KEPSNAGEKSWHYYKCLVESSVKDDFKEAF	YYKCLVESSVKDDFKEAFDYREVRSQIYAF	K	C	L	F	K	E	0	0	0	2	1	0	1	0	0	0	1	2	0	1	0	2	0	0	0	2	0	0	12	1	1425.68	AAEL026087-PA;AAEL006424-PA	AAEL026087-PA	268	279	yes	no	2	4.0027e-16	180.36		By matching	By MS/MS
CLVSGWGR	TICLPLETDRFDDQRCLVSGWGRDNFDPEG	DRFDDQRCLVSGWGRDNFDPEGKFAEVLKR	R	C	L	G	R	D	0	1	0	0	1	0	0	2	0	0	1	0	0	0	0	1	0	1	0	1	0	0	8	0	933.449	AAEL002288-PB	AAEL002288-PB	269	276	yes	yes	2	0.00021121	135.35	By MS/MS	By MS/MS	By MS/MS	By MS/MS	By MS/MS	By MS/MS	1
CMEDNLEDGPNR	TGPFDPEEMLFTFTRCMEDNLEDGPNRLPM	FTRCMEDNLEDGPNRLPMLAKWKEWINEPV	R	C	M	N	R	L	0	1	2	2	1	0	2	1	0	0	1	0	1	0	1	0	0	0	0	0	0	0	12	0	1448.57	AAEL026087-PA;AAEL006424-PA	AAEL026087-PA	34	45	yes	no	2	1.4099e-23	200.56	By MS/MS	By MS/MS	By MS/MS			By matching	1
CMEDNLEDGPNRLPMLAK	TGPFDPEEMLFTFTRCMEDNLEDGPNRLPM	DNLEDGPNRLPMLAKWKEWINEPVDSPATQ	R	C	M	A	K	W	1	1	2	2	1	0	2	1	0	0	3	1	2	0	2	0	0	0	0	0	0	0	18	1	2101.96	AAEL026087-PA;AAEL006424-PA	AAEL026087-PA	34	51	yes	no	2;3	1.0724e-27	200.21		By MS/MS	By MS/MS	By matching	By matching	By MS/MS
CMVSGWGR	PVCLPKTDDNFDGQRCMVSGWGRENFKPDG	DNFDGQRCMVSGWGRENFKPDGKYSEVLKK	R	C	M	G	R	E	0	1	0	0	1	0	0	2	0	0	0	0	1	0	0	1	0	1	0	1	0	0	8	0	951.405	AAEL002301-PA;AAEL002301-PB	AAEL002301-PA	274	281	yes	no	2	0.0051299	79.116	By matching	By matching	By matching	By matching		By MS/MS	1
CNCETAPVPPNIDLR	LHLQKMWVTASIINRCNCETAPVPPNIDLR	CNCETAPVPPNIDLRFGQPTASPEVSDRRP	R	C	N	L	R	F	1	1	2	1	2	0	1	0	0	1	1	0	0	0	3	0	1	0	0	1	0	0	15	0	1754.81	AAEL006971-PA	AAEL006971-PA	149	163	yes	yes	2;3	2.3727e-07	126.34	By MS/MS	By MS/MS	By MS/MS			By MS/MS	2
CNCETTSEDPDIDIR	SHLQKLWVTDSIVNKCNCETTSEDPDIDIR	CNCETTSEDPDIDIRFGNPDRRPPFGVKPS	K	C	N	I	R	F	0	1	1	3	2	0	2	0	0	2	0	0	0	0	1	1	2	0	0	0	0	0	15	0	1823.73	AAEL006968-PA	AAEL006968-PA	180	194	yes	yes	2	2.3381e-61	245.58	By MS/MS	By MS/MS	By MS/MS			By MS/MS	1
CNEPGAIGALHTILLK	RTFTNGKVDIKACLRCNEPGAIGALHTILL	NEPGAIGALHTILLKEHNRIADEMSKLNKE	R	C	N	L	K	E	2	0	1	0	1	0	1	2	1	2	3	1	0	0	1	0	1	0	0	0	0	0	16	0	1705.92	AAEL020747-PA	AAEL020747-PA	248	263	yes	yes	3	0.00013411	82.837	By MS/MS	By MS/MS	By MS/MS				1
CNETLDTQMK	CKGIFDRLFKWLVKKCNETLDTQMKRVQFI	WLVKKCNETLDTQMKRVQFIGVLDIAGFEI	K	C	N	M	K	R	0	0	1	1	1	1	1	0	0	0	1	1	1	0	0	0	2	0	0	0	0	0	10	0	1238.53	AAEL026217-PA	AAEL026217-PA	443	452	yes	yes	2	1.1327e-08	158.76	By MS/MS	By MS/MS	By MS/MS				2
CNGVCVPLNQCK	CVQFSYSDGLQDRIKCNGVCVPLNQCKTDV	RIKCNGVCVPLNQCKTDVGSFSTVDISDDV	K	C	N	C	K	T	0	0	2	0	3	1	0	1	0	0	1	1	0	0	1	0	0	0	0	2	0	0	12	0	1447.64	AAEL002585-PA	AAEL002585-PA	31	42	yes	yes	2	1.7199e-16	176.44	By MS/MS	By MS/MS	By MS/MS				3
CNLCSAK	ITQIKHRIKHLLQEKCNLCSAKAEGPALDQ	IKHLLQEKCNLCSAKAEGPALDQGYVTTSN	K	C	N	A	K	A	1	0	1	0	2	0	0	0	0	0	1	1	0	0	0	1	0	0	0	0	0	0	7	0	851.363	AAEL000726-PA	AAEL000726-PA	80	86	yes	yes	2	0.003654	94.262						By MS/MS
CNNNDYDYEDYAQSKPTGQQR	DPAQNVTIPWRANDKCNNNDYDYEDYAQSK	DYEDYAQSKPTGQQRGRRDTDNPVEIRVGN	K	C	N	Q	R	G	1	1	3	3	1	3	1	1	0	0	0	1	0	0	1	1	1	0	3	0	0	0	21	1	2565.05	AAEL013936-PE;AAEL013936-PJ;AAEL013936-PH;AAEL013936-PG;AAEL013936-PF;AAEL013936-PD;AAEL013936-PI;AAEL013936-PC	AAEL013936-PE	132	152	no	no	2;3	3.8894e-52	226.44	By MS/MS	By MS/MS	By MS/MS				2
CNSILSLDTGACPGK	ETVHPGNENHLLAVKCNSILSLDTGACPGK	CNSILSLDTGACPGKAIPLGFACPRTAKGN	K	C	N	G	K	A	1	0	1	1	2	0	0	2	0	1	2	1	0	0	1	2	1	0	0	0	0	0	15	0	1591.73	AAEL012311-PC;AAEL012311-PB	AAEL012311-PC	329	343	yes	no	2	2.7357e-20	181.31	By MS/MS	By MS/MS	By MS/MS	By matching		By MS/MS	1
CNSVYQQER	SVKQKVGVDGIGLQKCNSVYQQERVTLIER	GIGLQKCNSVYQQERVTLIERQLCAGGQAG	K	C	N	E	R	V	0	1	1	0	1	2	1	0	0	0	0	0	0	0	0	1	0	0	1	1	0	0	9	0	1182.51	AAEL005064-PA	AAEL005064-PA	285	293	yes	yes	2	4.0759e-12	175.44	By MS/MS	By MS/MS	By MS/MS	By MS/MS	By matching	By MS/MS	1
CPAGGYPKPIVTWWR	NATQVVELNEPASLRCPAGGYPKPIVTWWR	CPAGGYPKPIVTWWRETFMMPIKLINRDYS	R	C	P	W	R	E	1	1	0	0	1	0	0	2	0	1	0	1	0	0	3	0	1	2	1	1	0	0	15	1	1786.9	AAEL019468-PC;AAEL019468-PA;AAEL019468-PD	AAEL019468-PC	2319	2333	yes	no	3	3.1209e-05	92.939	By matching	By matching	By MS/MS	By matching	By MS/MS	By MS/MS	1
CPAGTECAVDLQSDYR	DCERCSCEEPCAAVRCPAGTECAVDLQSDY	PAGTECAVDLQSDYRDGATFVAICRPTSKE	R	C	P	Y	R	D	2	1	0	2	2	1	1	1	0	0	1	0	0	0	1	1	1	0	1	1	0	0	16	0	1840.77	AAEL019468-PC;AAEL019468-PA;AAEL019468-PD;AAEL019468-PE;AAEL019468-PB	AAEL019468-PC	2109	2124	yes	no	2	8.533e-94	290.61			By MS/MS
CPDNHCVEIAVK	ITSARLGRFLRGTNRCPDNHCVEIAVKSVI	TNRCPDNHCVEIAVKSVIAHPRFDADVDSS	R	C	P	V	K	S	1	0	1	1	2	0	1	0	1	1	0	1	0	0	1	0	0	0	0	2	0	0	12	0	1440.65	AAEL010773-PA	AAEL010773-PA	507	518	yes	yes	2;3	2.1108e-16	174.77	By MS/MS	By MS/MS	By MS/MS			By MS/MS	2
CPEALFQPSFLGMEACGIHETTYNSIMK	LPDGQVITIGNERFRCPEALFQPSFLGMEA	EACGIHETTYNSIMKCDVDIRKDLYANTVL	R	C	P	M	K	C	2	0	1	0	2	1	3	2	1	2	2	1	2	2	2	2	2	0	1	0	0	0	28	0	3230.45	AAEL011197-PC;AAEL011197-PD	AAEL011197-PC	258	285	yes	no	3	1.3987e-11	114.61	By MS/MS	By matching	By MS/MS			By MS/MS	1
CPEALFQPSFLGMESAGIHETVYNSIMK	LPDGQVITIGNERFRCPEALFQPSFLGMES	ESAGIHETVYNSIMKCDVDIRKDLYANTVL	R	C	P	M	K	C	2	0	1	0	1	1	3	2	1	2	2	1	2	2	2	3	1	0	1	1	0	0	28	0	3155.48	AAEL005961-PA	AAEL005961-PA	258	285	yes	yes	3	7.0717e-38	186.21	By MS/MS	By MS/MS	By MS/MS				2
CPEALFQPSFLGMESCGIHETVYNSIMK	LPDGQVITIGNERFRCPEALFQPSFLGMES	ESCGIHETVYNSIMKCDVDIRKDLYANTVL	R	C	P	M	K	C	1	0	1	0	2	1	3	2	1	2	2	1	2	2	2	3	1	0	1	1	0	0	28	0	3244.47	AAEL001673-PA;AAEL001928-PA	AAEL001928-PA	258	285	no	no	3	3.0827e-06	77.51	By MS/MS		By MS/MS				1
CPFVKPTTLDGSNR	CREAGGGIELEYDQKCPFVKPTTLDGSNRY	KCPFVKPTTLDGSNRYWVAFKDALDELGLK	K	C	P	N	R	Y	0	1	1	1	1	0	0	1	0	0	1	1	0	1	2	1	2	0	0	1	0	0	14	1	1590.78	AAEL011206-PB;AAEL011206-PA	AAEL011206-PB	317	330	yes	no	2;3	3.4204e-25	184.24	By MS/MS	By MS/MS	By MS/MS	By MS/MS	By matching	By MS/MS	2
CPGDNDTVIVEGR	PVYFGTDRCCPISWRCPGDNDTVIVEGRLD	WRCPGDNDTVIVEGRLDVDEPVDPKMQCTF	R	C	P	G	R	L	0	1	1	2	1	0	1	2	0	1	0	0	0	0	1	0	1	0	0	2	0	0	13	0	1430.65	AAEL008274-PA	AAEL008274-PA	223	235	yes	yes	2	1.7697e-26	201.09	By MS/MS	By MS/MS	By MS/MS				1
CPHISVVEK	SMRTRTFINHMGRKKCPHISVVEKEKCMQP	HMGRKKCPHISVVEKEKCMQPECTLTDAEV	K	C	P	E	K	E	0	0	0	0	1	0	1	0	1	1	0	1	0	0	1	1	0	0	0	2	0	0	9	0	1067.54	AAEL003413-PA	AAEL003413-PA	545	553	yes	yes	2	0.00029511	111.74	By MS/MS	By MS/MS	By MS/MS			By matching	1
CPIIAVTR	TSGRSAHLISKYRPRCPIIAVTRFAQTARQ	ISKYRPRCPIIAVTRFAQTARQCHLYRGIL	R	C	P	T	R	F	1	1	0	0	1	0	0	0	0	2	0	0	0	0	1	0	1	0	0	1	0	0	8	0	928.516	AAEL014913-PC;AAEL014913-PB;AAEL014913-PA	AAEL014913-PC	430	437	yes	no	2	0.011866	67.277		By matching				By MS/MS
CPNAVTQTSSIPK	TFNLLGDALTKFSERCPNAVTQTSSIPKSE	ERCPNAVTQTSSIPKSEIQVNWVAPPAGSG	R	C	P	P	K	S	1	0	1	0	1	1	0	0	0	1	0	1	0	0	2	2	2	0	0	1	0	0	13	0	1401.69	AAEL007889-PC;AAEL007889-PB;AAEL007889-PA	AAEL007889-PC	145	157	yes	no	2	2.4977e-13	164.65	By MS/MS	By MS/MS	By matching			By MS/MS	1
CPNRYECPTLTDR	YSELGCKPIQDEGHKCPNRYECPTLTDRDG	HKCPNRYECPTLTDRDGGKCYFNGNVYDIA	K	C	P	D	R	D	0	2	1	1	2	0	1	0	0	0	1	0	0	0	2	0	2	0	1	0	0	0	13	1	1680.73	AAEL008274-PA	AAEL008274-PA	49	61	yes	yes	2;3	1.6436e-11	158.05	By MS/MS	By MS/MS	By MS/MS			By matching	2
CPNTVDLIVGGER	TLSLRPTKIKFDDYKCPNTVDLIVGGERAR	YKCPNTVDLIVGGERARVGEFPHQALLGYP	K	C	P	E	R	A	0	1	1	1	1	0	1	2	0	1	1	0	0	0	1	0	1	0	0	2	0	0	13	0	1428.7	AAEL007969-PC	AAEL007969-PC	63	75	yes	yes	2	2.2783e-46	229.82	By MS/MS	By MS/MS	By MS/MS	By MS/MS		By matching	1
CPNVIGVHLTGK	ADAVDVMANIPWELKCPNVIGVHLTGKISG	ELKCPNVIGVHLTGKISGWTSPKDVILKVA	K	C	P	G	K	I	0	0	1	0	1	0	0	2	1	1	1	1	0	0	1	0	1	0	0	2	0	0	12	0	1293.69	AAEL012897-PA	AAEL012897-PA	231	242	yes	yes	3	0.00017957	91.093		By MS/MS
CPTGLYFDVYR	DNAGENGITRLARVRCPTGLYFDVYRQTCD	ARVRCPTGLYFDVYRQTCDWKTNVKNCDEL	R	C	P	Y	R	Q	0	1	0	1	1	0	0	1	0	0	1	0	0	1	1	0	1	0	2	1	0	0	11	0	1389.64	AAEL003425-PA	AAEL003425-PA	80	90	yes	yes	2	2.2197e-11	162.88			By MS/MS
CQCKPGVTGEK	DSTGSRSLQCNAEGKCQCKPGVTGEKCDRC	AEGKCQCKPGVTGEKCDRCENNFYNFGPHG	K	C	Q	E	K	C	0	0	0	0	2	1	1	2	0	0	0	2	0	0	1	0	1	0	0	1	0	0	11	1	1262.57	AAEL005187-PD;AAEL005187-PC;AAEL005187-PB	AAEL005187-PD	415	425	yes	no	3	0.084622	23.514			By MS/MS
CQLNEIQIDTAEK	NAFLKPELKYFRVSRCQLNEIQIDTAEKYQ	SRCQLNEIQIDTAEKYQLTELHLPENELTS	R	C	Q	E	K	Y	1	0	1	1	1	2	2	0	0	2	1	1	0	0	0	0	1	0	0	0	0	0	13	0	1560.75	AAEL000650-PA	AAEL000650-PA	106	118	yes	yes	2	3.7482e-08	139.78	By MS/MS	By MS/MS				By MS/MS	1
CQTGQNPQYR	MIEEPIYTRGSAGSKCQTGQNPQYRGLCSP	SAGSKCQTGQNPQYRGLCSPREKVRSESYR	K	C	Q	Y	R	G	0	1	1	0	1	3	0	1	0	0	0	0	0	0	1	0	1	0	1	0	0	0	10	0	1250.55	AAEL000793-PA	AAEL000793-PA	230	239	yes	yes	2	4.8521e-47	249.99	By MS/MS	By MS/MS	By MS/MS	By MS/MS	By MS/MS	By MS/MS	1
CQTVIAK	GKGPSAAQLPLEAIRCQTVIAKLMGPLESW	QLPLEAIRCQTVIAKLMGPLESWEAKLQVT	R	C	Q	A	K	L	1	0	0	0	1	1	0	0	0	1	0	1	0	0	0	0	1	0	0	1	0	0	7	0	818.432	AAEL009838-PB;AAEL009838-PA	AAEL009838-PB	144	150	yes	no	2	0.015972	67.035			By MS/MS
CRDMVDNLLTLTEGQICASSYR	SRPQQYWMRYVELEKCRDMVDNLLTLTEGQ	LLTLTEGQICASSYRNQTIDMIGGAGSALE	K	C	R	Y	R	N	1	2	1	2	2	1	1	1	0	1	3	0	1	0	0	2	2	0	1	1	0	0	22	1	2601.2	AAEL009722-PA	AAEL009722-PA	220	241	yes	yes	3	3.1769e-07	124.14	By MS/MS	By MS/MS	By MS/MS				1
CSAVCGNGVQTR	STPCEYQWFTSQWSKCSAVCGNGVQTRSVV	WSKCSAVCGNGVQTRSVVCGVFDGQSLKRA	K	C	S	T	R	S	1	1	1	0	2	1	0	2	0	0	0	0	0	0	0	1	1	0	0	2	0	0	12	0	1307.57	AAEL019468-PC;AAEL019468-PA;AAEL019468-PD;AAEL019468-PE;AAEL019468-PB	AAEL019468-PC	584	595	yes	no	2	0.00011568	120.65			By MS/MS			By MS/MS
CSCEEPCAAVR	YGIARSYDPNNDCERCSCEEPCAAVRCPAG	DCERCSCEEPCAAVRCPAGTECAVDLQSDY	R	C	S	V	R	C	2	1	0	0	3	0	2	0	0	0	0	0	0	0	1	1	0	0	0	1	0	0	11	0	1337.52	AAEL019468-PC;AAEL019468-PA;AAEL019468-PD;AAEL019468-PE;AAEL019468-PB	AAEL019468-PC	2098	2108	yes	no	2	0.0048133	101.64			By MS/MS
CSCNEGYTK	CDQPCSNGVCSNPNKCSCNEGYTKINEYDC	CSNPNKCSCNEGYTKINEYDCEPFCDPNFM	K	C	S	T	K	I	0	0	1	0	2	0	1	1	0	0	0	1	0	0	0	1	1	0	1	0	0	0	9	0	1117.42	AAEL000636-PB;AAEL000636-PA;AAEL000636-PC	AAEL000636-PB	532	540	yes	no	2	0.0027877	80.455	By MS/MS	By matching	By MS/MS				1
CSCQIPPLAQCTMTK	GDSLVPEVTDQYTYKCSCQIPPLAQCTMTK	CSCQIPPLAQCTMTKNNKE___________	K	C	S	T	K	N	1	0	0	0	3	2	0	0	0	1	1	1	1	0	2	1	2	0	0	0	0	0	15	0	1793.79	AAEL027364-PA;AAEL008259-PA	AAEL027364-PA	277	291	yes	no	2	1.4102e-06	118.31	By MS/MS	By MS/MS	By MS/MS				1
CSDEDDDDYKQESQITHLANAVFVQK	TAPDAIPVAWRRNDRCSDEDDDDYKQESQI	ESQITHLANAVFVQKDLKIDNSFIHWSRAF	R	C	S	Q	K	D	2	0	1	5	1	3	2	0	1	1	1	2	0	1	0	2	1	0	1	2	0	0	26	1	3054.35	AAEL014138-PA	AAEL014138-PA	184	209	yes	yes	3;4	3.341e-72	257.2	By MS/MS	By MS/MS	By MS/MS				2
CSDPIQQR	GEYDVGTDQDCEQVKCSDPIQQRKPSKVIQ	QDCEQVKCSDPIQQRKPSKVIQHEMYNSET	K	C	S	Q	R	K	0	1	0	1	1	2	0	0	0	1	0	0	0	0	1	1	0	0	0	0	0	0	8	0	1002.46	AAEL009722-PA	AAEL009722-PA	134	141	yes	yes	2	3.5422e-06	148.07	By MS/MS	By MS/MS	By MS/MS	By matching	By MS/MS	By matching	1
CSEGLVSNYLFLQVDNAAGPDNLLER	EIELLERVIAGLANRCSEGLVSNYLFLQVD	LQVDNAAGPDNLLERVKKYFEANPTLKSYV	R	C	S	E	R	V	2	1	3	2	1	1	2	2	0	0	5	0	0	1	1	2	0	0	1	2	0	0	26	0	2893.39	AAEL006964-PA	AAEL006964-PA	176	201	yes	yes	2;3	2.5712e-58	239.58	By MS/MS	By MS/MS	By MS/MS				1
CSELLKDDISK	PQDKKKKTSNECKIKCSELLKDDISKASAC	CKIKCSELLKDDISKASACVKKIYKRHGYR	K	C	S	S	K	A	0	0	0	2	1	0	1	0	0	1	2	2	0	0	0	2	0	0	0	0	0	0	11	1	1306.64	AAEL003723-PA	AAEL003723-PA	101	111	yes	yes	3	0.052958	33.968	By matching		By MS/MS				1
CSFDSPTIMAHAYFPEDGDLHFNSR	EVNFGGTSHSRRNRRCSFDSPTIMAHAYFP	HAYFPEDGDLHFNSRYFFDNPEHREDFLDT	R	C	S	S	R	Y	2	1	1	3	1	0	1	1	2	1	1	0	1	3	2	3	1	0	1	0	0	0	25	0	2913.25	AAEL002655-PA	AAEL002655-PA	207	231	yes	yes	3;4	1.1035e-08	120.67	By MS/MS	By MS/MS	By MS/MS				1
CSFNALQTAGIK	IKKAIEFGTSINPRRCSFNALQTAGIKIDV	PRRCSFNALQTAGIKIDVDYGKPVGNRTVI	R	C	S	I	K	I	2	0	1	0	1	1	0	1	0	1	1	1	0	1	0	1	1	0	0	0	0	0	12	0	1308.65	AAEL006333-PA	AAEL006333-PA	456	467	yes	yes	2	0.0030106	106.29			By matching			By MS/MS
CSNHGVPNKLEIFLQENPVLCDESLPELVSQMESYHTR	NMIRVLSVELVSQTRCSNHGVPNKLEIFLQ	SLPELVSQMESYHTRLIGIAHCIVPQQIPI	R	C	S	T	R	L	0	1	3	1	2	2	5	1	2	1	5	1	1	1	3	4	1	0	1	3	0	0	38	1	4469.11	AAEL018131-PB	AAEL018131-PB	493	530	yes	yes	4;5	4.7618e-21	122.43			By MS/MS
CSTCDSGDECNK	DLCNGWNTDITQVTRCSTCDSGDECNK___	VTRCSTCDSGDECNK_______________	R	C	S	N	K	-	0	0	1	2	3	0	1	1	0	0	0	1	0	0	0	2	1	0	0	0	0	0	12	0	1431.47	AAEL009852-PA	AAEL009852-PA	117	128	yes	yes	2	1.1048e-22	187.64			By MS/MS
CSVIGHVCCK	RSEDCRNGNILNEGRCSVIGHVCCKKENTA	LNEGRCSVIGHVCCKKENTAVVFPDHTSAR	R	C	S	C	K	K	0	0	0	0	3	0	0	1	1	1	0	1	0	0	0	1	0	0	0	2	0	0	10	0	1218.53	AAEL020706-PA	AAEL020706-PA	77	86	yes	yes	2	7.4213e-06	131.06	By MS/MS		By MS/MS				1
CTCVPYFMCKPEAEFADQNK	PTLSPMTLITAQGEKCTCVPYFMCKPEAEF	YFMCKPEAEFADQNKFNEIDVNYNPDSCQD	K	C	T	N	K	F	2	0	1	1	3	1	2	0	0	0	0	2	1	2	2	0	1	0	1	1	0	0	20	1	2494.04	AAEL002593-PA	AAEL002593-PA	71	90	yes	yes	2;3	6.9697e-51	223.58	By MS/MS	By MS/MS	By MS/MS			By MS/MS	4
CTCVPYFMCKPEAEFADQNKFNEIDVNYNPDSCQDVLDVCCR	PTLSPMTLITAQGEKCTCVPYFMCKPEAEF	YNPDSCQDVLDVCCRAEDSLVVPMNNTPGV	K	C	T	C	R	A	2	1	4	5	6	2	3	0	0	1	1	2	1	3	3	1	1	0	2	4	0	0	42	2	5207.16	AAEL002593-PA	AAEL002593-PA	71	112	yes	yes	4	1.9647e-09	73.138	By MS/MS	By MS/MS	By MS/MS				1
CTDLHSSPLQIVAR	VLLCCFCARNAKLKRCTDLHSSPLQIVARR	RCTDLHSSPLQIVARRSGKEVPYLIGHKSI	R	C	T	A	R	R	1	1	0	1	1	1	0	0	1	1	2	0	0	0	1	2	1	0	0	1	0	0	14	0	1595.81	AAEL012782-PA	AAEL012782-PA	193	206	yes	yes	3	1.2451e-06	120.53	By MS/MS		By MS/MS				1
CTDVTDLNPK	YFKESLKSKNYFANRCTDVTDLNPKCALGR	YFANRCTDVTDLNPKCALGRATMGGLEALK	R	C	T	P	K	C	0	0	1	2	1	0	0	0	0	0	1	1	0	0	1	0	2	0	0	1	0	0	10	0	1161.53	AAEL006027-PC	AAEL006027-PC	334	343	yes	yes	2	0.00025573	106.42	By MS/MS	By MS/MS	By MS/MS		By matching	By MS/MS	1
CTFDDANTLAHAFFPEVGDIHFHNR	EINFGGRLHKMRDSRCTFDDANTLAHAFFP	HAFFPEVGDIHFHNRYFFNDEDVTLEDFLD	R	C	T	N	R	Y	3	1	2	3	1	0	1	1	3	1	1	0	0	4	1	0	2	0	0	1	0	0	25	0	2930.32	AAEL002665-PA	AAEL002665-PA	213	237	yes	yes	5	1.4687e-06	90.534	By MS/MS	By MS/MS					1
CTHGLPEETIVNEKEDIELFVK	QATEFWEFTMNAPPRCTHGLPEETIVNEKE	ETIVNEKEDIELFVKADGNPAPIVRWYKDG	R	C	T	V	K	A	0	0	1	1	1	0	5	1	1	2	2	2	0	1	1	0	2	0	0	2	0	0	22	1	2599.28	AAEL025514-PA	AAEL025514-PA	2136	2157	yes	yes	4	2.8911e-05	83.251			By MS/MS			By MS/MS
CTHIDCAEFFHR	ALCYCRSGSPFAQFRCTHIDCAEFFHRFDY	QFRCTHIDCAEFFHRFDYENCIRTYKPNSC	R	C	T	H	R	F	1	1	0	1	2	0	1	0	2	1	0	0	0	2	0	0	1	0	0	0	0	0	12	0	1591.67	AAEL027364-PA;AAEL008259-PA	AAEL027364-PA	111	122	yes	no	3	0.0054281	58.274	By matching	By matching	By MS/MS				1
CTLNEDQICVFR	CIIFFCRALEAREYKCTLNEDQICVFRGVQ	EYKCTLNEDQICVFRGVQLKTDDQIMASSF	K	C	T	F	R	G	0	1	1	1	2	1	1	0	0	1	1	0	0	1	0	0	1	0	0	1	0	0	12	0	1553.7	AAEL010125-PB	AAEL010125-PB	27	38	yes	yes	2	9.5997e-53	243.65	By MS/MS	By MS/MS	By MS/MS			By MS/MS	1
CTNEIGTFK	EDIDECAEAGSCSQKCTNEIGTFKCECMPG	GSCSQKCTNEIGTFKCECMPGYLRDPRDHT	K	C	T	F	K	C	0	0	1	0	1	0	1	1	0	1	0	1	0	1	0	0	2	0	0	0	0	0	9	0	1068.49	AAEL019755-PM;AAEL019755-PN;AAEL019755-PC;AAEL019755-PQ;AAEL019755-PE;AAEL019755-PJ;AAEL019755-PL;AAEL019755-PO;AAEL019755-PD;AAEL019755-PG;AAEL019755-PP;AAEL019755-PI;AAEL019755-PH;AAEL019755-PB;AAEL019755-PR;AAEL019755-PK;AAEL019755-PF;AAEL019755-PA	AAEL019755-PM	422	430	yes	no	2	0.013027	72.879		By matching	By MS/MS
CTNVEVQSK	NDFKLKHTVCDEKKKCTNVEVQSKLERVGE	CDEKKKCTNVEVQSKLERVGEKFNHEALIS	K	C	T	S	K	L	0	0	1	0	1	1	1	0	0	0	0	1	0	0	0	1	1	0	0	2	0	0	9	0	1063.5	AAEL009955-PB	AAEL009955-PB	2039	2047	yes	yes	2	4.7861e-06	143.37	By MS/MS	By MS/MS	By MS/MS	By MS/MS	By MS/MS	By MS/MS	1
CTPDANELK	RLFNNYYKCLLDQGRCTPDANELKRILPEA	LLDQGRCTPDANELKRILPEALKTNCEKCS	R	C	T	L	K	R	1	0	1	1	1	0	1	0	0	0	1	1	0	0	1	0	1	0	0	0	0	0	9	0	1046.47	AAEL001964-PA;AAEL001964-PB	AAEL001964-PA	53	61	yes	no	2	0.012334	63.419		By matching	By MS/MS			By matching
CTPDANELKR	RLFNNYYKCLLDQGRCTPDANELKRILPEA	LDQGRCTPDANELKRILPEALKTNCEKCSE	R	C	T	K	R	I	1	1	1	1	1	0	1	0	0	0	1	1	0	0	1	0	1	0	0	0	0	0	10	1	1202.57	AAEL001964-PA;AAEL001964-PB	AAEL001964-PA	53	62	yes	no	2;3	0.00070269	107.47	By MS/MS	By MS/MS	By MS/MS	By matching	By matching	By MS/MS	2
CTPDGNELK	RLFNNYYKCLMDQGRCTPDGNELKRVLPDA	LMDQGRCTPDGNELKRVLPDALKTDCAKCS	R	C	T	L	K	R	0	0	1	1	1	0	1	1	0	0	1	1	0	0	1	0	1	0	0	0	0	0	9	0	1032.45	AAEL001969-PA	AAEL001969-PA	53	61	yes	yes	2	0.018155	57.047	By MS/MS	By MS/MS	By MS/MS				1
CTPDGNELKR	RLFNNYYKCLMDQGRCTPDGNELKRVLPDA	MDQGRCTPDGNELKRVLPDALKTDCAKCSP	R	C	T	K	R	V	0	1	1	1	1	0	1	1	0	0	1	1	0	0	1	0	1	0	0	0	0	0	10	1	1188.56	AAEL001969-PA	AAEL001969-PA	53	62	yes	yes	2	0.0076881	80.165	By MS/MS	By MS/MS	By MS/MS				1
CTSYQPIR	AYFHERANQNELKGKCTSYQPIRTNDDDLE	QNELKGKCTSYQPIRTNDDDLERIRQLAAS	K	C	T	I	R	T	0	1	0	0	1	1	0	0	0	1	0	0	0	0	1	1	1	0	1	0	0	0	8	0	1023.48	AAEL024406-PA;AAEL024406-PB	AAEL024406-PA	613	620	no	no	2	3.2669e-06	149.4	By MS/MS	By MS/MS	By MS/MS	By MS/MS	By MS/MS	By MS/MS	1
CTWAVGTTEPSPHHHKPLMPR	EEFLAHFKRPDLPSRCTWAVGTTEPSPHHH	TTEPSPHHHKPLMPRPKVMQTILEAVGNTP	R	C	T	P	R	P	1	1	0	0	1	0	1	1	3	0	1	1	1	0	4	1	3	1	0	1	0	0	21	1	2438.17	AAEL008468-PA	AAEL008468-PA	42	62	yes	yes	4	1.1109e-05	103.1	By MS/MS		By MS/MS			By MS/MS	2
CVCKPGTTGSR	GCGQCPIDSDCIAGRCVCKPGTTGSRCESP	IAGRCVCKPGTTGSRCESPIALPYSDECNC	R	C	V	S	R	C	0	1	0	0	2	0	0	2	0	0	0	1	0	0	1	1	2	0	0	1	0	0	11	1	1221.56	AAEL009093-PA	AAEL009093-PA	457	467	yes	yes	3	0.068594	28.806			By MS/MS			By matching
CVDKNTDNNACHWAFR	AHGRDAEEVRTEVLKCVDKNTDNNACHWAF	VDKNTDNNACHWAFRGFKCFQKNNLSLIKA	K	C	V	F	R	G	2	1	3	2	2	0	0	0	1	0	0	1	0	1	0	0	1	1	0	1	0	0	16	1	2006.85	AAEL005772-PA	AAEL005772-PA	103	118	yes	yes	3	9.3797e-14	157.35		By MS/MS	By MS/MS
CVEWLVEQLK	PTPFDRNMGTKMAAKCVEWLVEQLKANTQP	KMAAKCVEWLVEQLKANTQPDGSICAKSPD	K	C	V	L	K	A	0	0	0	0	1	1	2	0	0	0	2	1	0	0	0	0	0	1	0	2	0	0	10	0	1302.66	AAEL006895-PD;AAEL006895-PC;AAEL006895-PB	AAEL006895-PD	693	702	yes	no	2	0.0017276	93.551	By MS/MS						1
CVGMQFLGAIR	DYEGKIFARGSQDMKCVGMQFLGAIRALKR	QDMKCVGMQFLGAIRALKRDGIKLKRTIHA	K	C	V	I	R	A	1	1	0	0	1	1	0	2	0	1	1	0	1	1	0	0	0	0	0	1	0	0	11	0	1250.63	AAEL011206-PB;AAEL011206-PA	AAEL011206-PB	124	134	yes	no	2	7.4796e-08	144.38	By matching	By matching	By matching	By MS/MS	By MS/MS	By MS/MS	1
CVLSPTTASGSMIQR	GGGRAPVTLNRDRNKCVLSPTTASGSMIQR	CVLSPTTASGSMIQRGRTFCSGDLIFQDNF	K	C	V	Q	R	G	1	1	0	0	1	1	0	1	0	1	1	0	1	0	1	3	2	0	0	1	0	0	15	0	1606.78	AAEL003889-PA	AAEL003889-PA	59	73	yes	yes	2;3	2.1586e-27	189.57	By MS/MS	By MS/MS	By MS/MS	By MS/MS	By MS/MS	By MS/MS	3
CVPMEINK	VYGCNIPTRHYTTMKCVPMEINKSGCPSRF	RHYTTMKCVPMEINKSGCPSRFECPSLTNH	K	C	V	N	K	S	0	0	1	0	1	0	1	0	0	1	0	1	1	0	1	0	0	0	0	1	0	0	8	0	989.467	AAEL027364-PA;AAEL008259-PA	AAEL027364-PA	45	52	yes	no	2	0.057111	46.426	By MS/MS	By MS/MS	By MS/MS				1
CVPVEQCHQMFSNLVSLQFQPDFSYK	VKSCRLLSDPSIRGRCVPVEQCHQMFSNLV	SNLVSLQFQPDFSYKDYLDERICDYGANDA	R	C	V	Y	K	D	0	0	1	1	2	4	1	0	1	0	2	1	1	3	2	3	0	0	1	3	0	0	26	0	3187.46	AAEL013245-PC;AAEL013245-PB	AAEL013245-PC	38	63	yes	no	3	0.01224	39.506	By matching	By matching	By MS/MS				1
CVQNYDLGTQQLTSSGIPVQLPAGGSSINTIDTANR	AADCCSRSCLSFSYKCVQNYDLGTQQLTSS	PAGGSSINTIDTANRFGGGGSERQCLANGH	K	C	V	N	R	F	2	1	3	2	1	4	0	4	0	3	3	0	0	0	2	4	4	0	1	2	0	0	36	0	3774.85	AAEL019727-PB;AAEL019727-PA	AAEL019727-PB	199	234	yes	no	3	2.2631e-29	165	By MS/MS	By MS/MS	By MS/MS				1
CVSEELR	KWHPDTTYESQCYVKCVSEELRLYDPKEKR	YESQCYVKCVSEELRLYDPKEKRFRPERFV	K	C	V	L	R	L	0	1	0	0	1	0	2	0	0	0	1	0	0	0	0	1	0	0	0	1	0	0	7	0	891.412	AAEL008620-PA	AAEL008620-PA	90	96	yes	yes	2	0.011738	70.912	By MS/MS	By MS/MS	By MS/MS		By MS/MS	By MS/MS	1
CVSIANCPSLLR	QEIEDCLTGKAHKGKCVSIANCPSLLRIAQ	KGKCVSIANCPSLLRIAQSPVISESDKLKL	K	C	V	L	R	I	1	1	1	0	2	0	0	0	0	1	2	0	0	0	1	2	0	0	0	1	0	0	12	0	1388.69	AAEL006161-PB	AAEL006161-PB	37	48	yes	yes	2	3.7829e-11	150.61	By MS/MS	By MS/MS	By MS/MS			By MS/MS	1
CVTIMNTLTK	NEPLKRSPDIHETPKCVTIMNTLTKNAEQF	HETPKCVTIMNTLTKNAEQFLVSSRVFADS	K	C	V	T	K	N	0	0	1	0	1	0	0	0	0	1	1	1	1	0	0	0	3	0	0	1	0	0	10	0	1179.6	AAEL005665-PA	AAEL005665-PA	110	119	yes	yes	2	8.7091e-06	128.36	By MS/MS	By MS/MS	By MS/MS	By matching	By matching	By MS/MS	2
CWLFAALNCIR	ENEGKPLTNQKSSGRCWLFAALNCIRIPFI	SSGRCWLFAALNCIRIPFIKQYNLDEFEFS	R	C	W	I	R	I	2	1	1	0	2	0	0	0	0	1	2	0	0	1	0	0	0	1	0	0	0	0	11	0	1422.69	AAEL008041-PB;AAEL008041-PC	AAEL008041-PB	73	83	yes	no	2	0.071716	41.429		By MS/MS		By matching
CYATGFPPPSIR	DLDIKSEEGGIATLRCYATGFPPPSIRWKK	TLRCYATGFPPPSIRWKKGEVVLNTNQGRF	R	C	Y	I	R	W	1	1	0	0	1	0	0	1	0	1	0	0	0	1	3	1	1	0	1	0	0	0	12	0	1364.65	AAEL019468-PC;AAEL019468-PA;AAEL019468-PD;AAEL019468-PE;AAEL019468-PB	AAEL019468-PC	2222	2233	yes	no	2	0.0051653	69.276			By MS/MS
CYDLDSQFMLSDK	PIMRPMLAHYPTDTKCYDLDSQFMLSDKLL	TKCYDLDSQFMLSDKLLVAPVLKAGQNKVD	K	C	Y	D	K	L	0	0	0	3	1	1	0	0	0	0	2	1	1	1	0	2	0	0	1	0	0	0	13	0	1620.68	AAEL022931-PA	AAEL022931-PA	719	731	yes	yes	2	3.1938e-08	140.78	By MS/MS	By MS/MS	By MS/MS			By MS/MS	1
CYDPTSK	QSILLNATHPDHPGKCYDPTSKLVLDPDEE	THPDHPGKCYDPTSKLVLDPDEEKSIPGAC	K	C	Y	S	K	L	0	0	0	1	1	0	0	0	0	0	0	1	0	0	1	1	1	0	1	0	0	0	7	0	869.359	AAEL000200-PA	AAEL000200-PA	36	42	yes	yes	2	0.0041672	87.284		By MS/MS	By matching			By MS/MS
CYFNGNVYDIASSLSK	NRYECPTLTDRDGGKCYFNGNVYDIASSLS	YFNGNVYDIASSLSKADQELVSCSPACHCN	K	C	Y	S	K	A	1	0	2	1	1	0	0	1	0	1	1	1	0	1	0	3	0	0	2	1	0	0	16	0	1836.84	AAEL008274-PA	AAEL008274-PA	66	81	yes	yes	2	1.7261e-30	202.44	By MS/MS	By MS/MS	By MS/MS				3
CYLSCNTCSGPR	TCADGYYSDRGTCAKCYLSCNTCSGPRRDQ	CAKCYLSCNTCSGPRRDQCVTCPEGWQLAG	K	C	Y	P	R	R	0	1	1	0	3	0	0	1	0	0	1	0	0	0	1	2	1	0	1	0	0	0	12	0	1473.58	AAEL019579-PB;AAEL019579-PA	AAEL019579-PB	1180	1191	yes	no	2	1.1977e-07	137.95			By MS/MS
CYSNEDEAK	DSLPKGTFNFDDFKRCYSNEDEAKSIPYFW	FDDFKRCYSNEDEAKSIPYFWEKFDPENYS	R	C	Y	A	K	S	1	0	1	1	1	0	2	0	0	0	0	1	0	0	0	1	0	0	1	0	0	0	9	0	1114.42	AAEL011288-PA	AAEL011288-PA	293	301	yes	yes	2	0.060735	45.081	By MS/MS	By MS/MS	By MS/MS			By MS/MS	1
CYVGDVSAR	QDLYRQECGPDNPLRCYVGDVSARLGPIDI	PDNPLRCYVGDVSARLGPIDIGGRRMVFAD	R	C	Y	A	R	L	1	1	0	1	1	0	0	1	0	0	0	0	0	0	0	1	0	0	1	2	0	0	9	0	1025.46	AAEL002559-PB	AAEL002559-PB	943	951	yes	yes	2	5.158e-06	143.12	By matching	By MS/MS	By MS/MS				1
CYVQCFFSK	LRNGDDIASPDQSIKCYVQCFFSKLRLMNE	PDQSIKCYVQCFFSKLRLMNEKGVVQKDKV	K	C	Y	S	K	L	0	0	0	0	2	1	0	0	0	0	0	1	0	2	0	1	0	0	1	1	0	0	9	0	1237.53	AAEL007603-PA	AAEL007603-PA	71	79	yes	yes	2	0.00065598	95.099			By MS/MS
DAADFDSK	______________________________	______________________________	K	D	A	S	K	L	2	0	0	3	0	0	0	0	0	0	0	1	0	1	0	1	0	0	0	0	0	0	8	0	867.361	AAEL010777-PA	AAEL010777-PA	7	14	yes	yes	2	0.0020447	89.142	By MS/MS	By MS/MS	By MS/MS	By MS/MS	By MS/MS	By MS/MS	1
DAADKPAHALYDVPK	CVLTQMALQLNVTYRDAADKPAHALYDVPK	DAADKPAHALYDVPKSARVVNGSCADNAQF	R	D	A	P	K	S	4	0	0	3	0	0	0	0	1	0	1	2	0	0	2	0	0	0	1	1	0	0	15	1	1609.81	AAEL010765-PA	AAEL010765-PA	124	138	yes	yes	2;3	6.3087e-06	119.25	By MS/MS	By MS/MS	By MS/MS	By MS/MS	By MS/MS	By MS/MS	2
DAAEHSLVAYK	YHRYLAEFATGDDRKDAAEHSLVAYKAASD	DDRKDAAEHSLVAYKAASDIAMTDLPPTHP	K	D	A	Y	K	A	3	0	0	1	0	0	1	0	1	0	1	1	0	0	0	1	0	0	1	1	0	0	11	0	1202.59	AAEL011116-PA	AAEL011116-PA	143	153	yes	yes	2	1.6607e-15	168.25		By matching	By matching	By MS/MS	By MS/MS	By matching
DAAVTLEALREPNALNR	DSEVYSYLLNQIAPKDAAVTLEALREPNAL	AVTLEALREPNALNRAEVMLQQAAKLNCRS	K	D	A	N	R	A	4	2	2	1	0	0	2	0	0	0	3	0	0	0	1	0	1	0	0	1	0	0	17	1	1851.98	AAEL002539-PA;AAEL002539-PB	AAEL002539-PA	317	333	yes	no	3	0.029789	41.86					By MS/MS
DACEPFLYGGCK	PCNGTFARWYYEKARDACEPFLYGGCKGNK	KARDACEPFLYGGCKGNKNNYPTESSCNYH	R	D	A	C	K	G	1	0	0	1	2	0	1	2	0	0	1	1	0	1	1	0	0	0	1	0	0	0	12	0	1415.59	AAEL019468-PC;AAEL019468-PA;AAEL019468-PD;AAEL019468-PE;AAEL019468-PB	AAEL019468-PC	1639	1650	yes	no	2	0.00045843	93.111			By MS/MS
DACKGDGGSPLVCPIQGSTQSYHQTGIVSWGIGCGEATPGVYADVSHFR	VLHNSFMCAGGEVGKDACKGDGGSPLVCPI	GEATPGVYADVSHFRTWIDQQMQSRHFDAS	K	D	A	F	R	T	3	1	0	3	3	3	1	9	2	3	1	1	0	1	3	5	3	1	2	4	0	0	49	1	5178.37	AAEL002629-PB	AAEL002629-PB	346	394	yes	yes	4;5;6	2.1874e-24	115.14	By MS/MS	By MS/MS	By MS/MS				3
DADIEDSVTEVK	CFTKVTVKHPKGYKKDADIEDSVTEVKRTG	YKKDADIEDSVTEVKRTGKGRV________	K	D	A	V	K	R	1	0	0	3	0	0	2	0	0	1	0	1	0	0	0	1	1	0	0	2	0	0	12	0	1319.61	AAEL007281-PB	AAEL007281-PB	1572	1583	yes	yes	2	0.00015829	104.22					By MS/MS	By MS/MS
DADIEDSVTEVKR	CFTKVTVKHPKGYKKDADIEDSVTEVKRTG	KKDADIEDSVTEVKRTGKGRV_________	K	D	A	K	R	T	1	1	0	3	0	0	2	0	0	1	0	1	0	0	0	1	1	0	0	2	0	0	13	1	1475.71	AAEL007281-PB	AAEL007281-PB	1572	1584	yes	yes	2;3	2.5581e-11	147.74	By matching	By matching	By MS/MS	By MS/MS	By matching	By MS/MS	1
DADILIFVVPHQFIR	PENVVAVPDVVEAAKDADILIFVVPHQFIR	DADILIFVVPHQFIRGLGAQLLGKIKTSAV	K	D	A	I	R	G	1	1	0	2	0	1	0	0	1	3	1	0	0	2	1	0	0	0	0	2	0	0	15	0	1781.98	AAEL001593-PD;AAEL001593-PA;AAEL001593-PC;AAEL001593-PB	AAEL001593-PD	86	100	yes	no	2;3	3.1261e-48	226.9	By MS/MS	By MS/MS	By MS/MS	By MS/MS	By MS/MS	By MS/MS	2
DADSSNALSAHLAK	LKGWNRIIVEKPFGRDADSSNALSAHLAKL	RDADSSNALSAHLAKLFSEEQLYRIDHYLG	R	D	A	A	K	L	4	0	1	2	0	0	0	0	1	0	2	1	0	0	0	3	0	0	0	0	0	0	14	0	1398.67	AAEL009507-PD;AAEL009507-PB;AAEL009507-PC	AAEL009507-PD	158	171	yes	no	2	1.6848e-08	136.48				By MS/MS
DADWVSQEQSVLSQVESSLK	LAENESADVNIVVDRDADWVSQEQSVLSQV	SQEQSVLSQVESSLKGDKLDAVICVAGGWA	R	D	A	L	K	G	1	0	0	2	0	3	2	0	0	0	2	1	0	0	0	5	0	1	0	3	0	0	20	0	2234.07	AAEL006836-PB;AAEL006836-PA	AAEL006836-PB	50	69	yes	no	2;3	7.1277e-22	183.06	By matching	By MS/MS	By matching	By MS/MS	By MS/MS	By matching	1
DAEAWFNEK	NMRSQYEQLAEQNRKDAEAWFNEKSKELTT	AEQNRKDAEAWFNEKSKELTTEIDNNIEQI	K	D	A	E	K	S	2	0	1	1	0	0	2	0	0	0	0	1	0	1	0	0	0	1	0	0	0	0	9	0	1108.48	CON__P13645;sp|C_P13645|K1C10_HUMAN;sp|C_Q148H6|K1C28_BOVIN;CON__Q148H6;CON__Q7Z3Z0;sp|C_Q7Z3Z0|K1C25_HUMAN;CON__Q7Z3Y8;sp|C_Q7Z3Y8|K1C27_HUMAN;sp|C_Q7Z3Y7|K1C28_HUMAN;CON__Q7Z3Y7	CON__P13645	335	343	no	no	2	5.3202e-06	143.01	By MS/MS	By MS/MS	By MS/MS	By MS/MS	By MS/MS	By MS/MS	1
DAEDLELQIQK	QTKKKLEQEISGQKKDAEDLELQIQKIEQD	GQKKDAEDLELQIQKIEQDKASKDHQIRNL	K	D	A	Q	K	I	1	0	0	2	0	2	2	0	0	1	2	1	0	0	0	0	0	0	0	0	0	0	11	0	1300.65	AAEL026217-PA;AAEL005656-PB;AAEL005656-PA	AAEL005656-PB	952	962	no	no	2	1.0042e-15	174.41	By matching	By MS/MS	By MS/MS				1
DAEDWFFSK	EMRDQYEKMAEKNRKDAEDWFFSKTEELNR	AEKNRKDAEDWFFSKTEELNREVATNSELV	K	D	A	S	K	T	1	0	0	2	0	0	1	0	0	0	0	1	0	2	0	1	0	1	0	0	0	0	9	0	1143.49	sp|C_Q04695|K1C17_HUMAN;CON__Q04695	sp|C_Q04695|K1C17_HUMAN	270	278	no	no	2	0.0007576	90.657	By matching		By MS/MS	By matching	By MS/MS	By matching	1
DAEEVRTEVLK	GPLVDNLVHQLAHGRDAEEVRTEVLKCVDK	AHGRDAEEVRTEVLKCVDKNTDNNACHWAF	R	D	A	L	K	C	1	1	0	1	0	0	3	0	0	0	1	1	0	0	0	0	1	0	0	2	0	0	11	1	1287.67	AAEL005772-PA	AAEL005772-PA	92	102	yes	yes	2;3	8.7965e-05	123.51	By matching	By MS/MS	By MS/MS	By MS/MS	By MS/MS	By MS/MS	1
DAEEWFFTK	EMRDQYEKMAEKNRKDAEEWFFTKTEELNR	AEKNRKDAEEWFFTKTEELNREVATNSELV	K	D	A	T	K	T	1	0	0	1	0	0	2	0	0	0	0	1	0	2	0	0	1	1	0	0	0	0	9	0	1171.52	sp|C_P02533|K1C14_HUMAN;CON__P02533	sp|C_P02533|K1C14_HUMAN	301	309	no	no	2	0.00026258	113.71	By MS/MS	By MS/MS	By MS/MS	By MS/MS	By MS/MS	By MS/MS	1
DAELSATR	TSMASMDELSLLEQKDAELSATRIQLQELA	LSLLEQKDAELSATRIQLQELAGQCNEFRD	K	D	A	T	R	I	2	1	0	1	0	0	1	0	0	0	1	0	0	0	0	1	1	0	0	0	0	0	8	0	861.419	AAEL000569-PA	AAEL000569-PA	61	68	yes	yes	2	0.0035521	84.244	By MS/MS	By MS/MS	By MS/MS	By MS/MS		By MS/MS	1
DAELWADVLSESNPYKR	NSLFKSEARYLVRRRDAELWADVLSESNPY	ELWADVLSESNPYKRQLIDQVVQTALSETQ	R	D	A	K	R	Q	2	1	1	2	0	0	2	0	0	0	2	1	0	0	1	2	0	1	1	1	0	0	17	1	1991.96	AAEL022819-PD;AAEL022819-PB	AAEL022819-PD	953	969	yes	no	3	2.272e-06	94.544	By MS/MS		By matching	By MS/MS			1
DAENLLEFSAVFK	EMGWIANGHAKYPDRDAENLLEFSAVFKSI	DRDAENLLEFSAVFKSINAWRMLADDCIAN	R	D	A	F	K	S	2	0	1	1	0	0	2	0	0	0	2	1	0	2	0	1	0	0	0	1	0	0	13	0	1481.74	AAEL012855-PA	AAEL012855-PA	249	261	yes	yes	2	0.00063003	85.963				By MS/MS
DAETWFLSK	EMRDQYEQMAEKNRRDAETWFLSKTEELNK	AEKNRRDAETWFLSKTEELNKEVASNSELV	R	D	A	S	K	T	1	0	0	1	0	0	1	0	0	0	1	1	0	1	0	1	1	1	0	0	0	0	9	0	1095.52	sp|C_P08779|K1C16_HUMAN;CON__P08779	sp|C_P08779|K1C16_HUMAN	303	311	yes	no	2	0.0028452	80.165	By matching	By matching	By MS/MS		By MS/MS	By MS/MS	1
DAEYELMIEMQDFEGNYK	HEFWLGLERIHQMTKDAEYELMIEMQDFEG	YELMIEMQDFEGNYKYAGYDAFAVGPEEER	K	D	A	Y	K	Y	1	0	1	2	0	1	4	1	0	1	1	1	2	1	0	0	0	0	2	0	0	0	18	0	2223.93	AAEL000726-PA	AAEL000726-PA	162	179	yes	yes	2;3	8.6234e-38	213.73				By MS/MS	By MS/MS	By MS/MS
DAFDAPQVISNSDSDR	ANPDTRSAKSQLAQRDAFDAPQVISNSDSD	AFDAPQVISNSDSDRTITIKIKKDSPVRHI	R	D	A	D	R	T	2	1	1	4	0	1	0	0	0	1	0	0	0	1	1	3	0	0	0	1	0	0	16	0	1735.76	AAEL005401-PB;AAEL005401-PA	AAEL005401-PB	241	256	yes	no	2	1.1211e-48	231.17	By MS/MS	By MS/MS	By MS/MS				1
DAFLGSFLYEYSR	FAEDKDVCKNYQEAKDAFLGSFLYEYSRRH	AKDAFLGSFLYEYSRRHPEYAVSVLLRLAK	K	D	A	S	R	R	1	1	0	1	0	0	1	1	0	0	2	0	0	2	0	2	0	0	2	0	0	0	13	0	1566.74	sp|P_P02769|ALBU_BOVIN;CON__P02769	sp|P_P02769|ALBU_BOVIN	347	359	yes	no	2	2.1207e-35	215.89	By MS/MS		By MS/MS	By MS/MS	By MS/MS	By MS/MS	1
DAFSSVSVDIIDTQLCAGGEVGK	KMFLEVPGWTNDKCRDAFSSVSVDIIDTQL	DIIDTQLCAGGEVGKDSCRGDSGGPLMKKH	R	D	A	G	K	D	2	0	0	3	1	1	1	3	0	2	1	1	0	1	0	3	1	0	0	3	0	0	23	0	2367.13	AAEL000074-PA	AAEL000074-PA	289	311	yes	yes	3	0.081745	18.904			By MS/MS
DAFWPSWK	GSKGYPFQDNMFHRRDAFWPSWKTALSSEE	DNMFHRRDAFWPSWKTALSSEEELPTKVNN	R	D	A	W	K	T	1	0	0	1	0	0	0	0	0	0	0	1	0	1	1	1	0	2	0	0	0	0	8	0	1035.48	AAEL021886-PA	AAEL021886-PA	374	381	yes	yes	2	0.00032633	127.84	By MS/MS	By MS/MS	By MS/MS	By MS/MS	By MS/MS	By MS/MS	1
DAGAGYVAWGHSMVVDPWAK	ANDTQSYIATISPARDAGAGYVAWGHSMVV	YVAWGHSMVVDPWAKIVASAKEGEETVLAD	R	D	A	A	K	I	4	0	0	2	0	0	0	3	1	0	0	1	1	0	1	1	0	2	1	3	0	0	20	0	2115.98	AAEL000143-PA	AAEL000143-PA	220	239	yes	yes	3	5.5227e-05	81.967	By matching	By matching	By matching	By MS/MS	By MS/MS	By MS/MS	1
DAGAQEVHIR	IVRGNTIGPIIKLLRDAGAQEVHIRIASPP	IKLLRDAGAQEVHIRIASPPLLYPCYMGIN	R	D	A	I	R	I	2	1	0	1	0	1	1	1	1	1	0	0	0	0	0	0	0	0	0	1	0	0	10	0	1094.55	AAEL003581-PD;AAEL003581-PC	AAEL003581-PD	480	489	yes	no	2	0.00054282	97.431				By MS/MS	By MS/MS	By matching
DAGLNVVVLDRPGNAELSEEDRK	ALFLTDVVAEAKAAKDAGLNVVVLDRPGNA	LDRPGNAELSEEDRKEFTVISSFTDLPIES	K	D	A	R	K	E	2	2	2	3	0	0	3	2	0	0	3	1	0	0	1	1	0	0	0	3	0	0	23	2	2495.26	AAEL000109-PA;AAEL025680-PA	AAEL000109-PA	221	243	yes	no	3;4	8.9579e-22	167.73	By MS/MS	By MS/MS	By MS/MS	By MS/MS	By MS/MS	By MS/MS	2
DAGPCEEAIPR	QCGEYRGVDVCQDAKDAGPCEEAIPRFYYD	QDAKDAGPCEEAIPRFYYDTRTRACHPFNY	K	D	A	P	R	F	2	1	0	1	1	0	2	1	0	1	0	0	0	0	2	0	0	0	0	0	0	0	11	0	1213.54	AAEL019468-PC;AAEL019468-PA;AAEL019468-PD;AAEL019468-PE;AAEL019468-PB	AAEL019468-PC	2012	2022	yes	no	2	0.00013953	107.15			By MS/MS		By matching
DAGQIAGLNVLR	TVPAYFNDSQRQATKDAGQIAGLNVLRVIN	ATKDAGQIAGLNVLRVINEPTAAALAYGMD	K	D	A	L	R	V	2	1	1	1	0	1	0	2	0	1	2	0	0	0	0	0	0	0	0	1	0	0	12	0	1225.68	AAEL025697-PA	AAEL025697-PA	195	206	yes	yes	2	0.0018766	76.17			By MS/MS	By matching		By matching
DAGSVSTLQR	RIIEKQHGVSDELGRDAGSVSTLQRKHQNF	DELGRDAGSVSTLQRKHQNFIQDLMTLHSQ	R	D	A	Q	R	K	1	1	0	1	0	1	0	1	0	0	1	0	0	0	0	2	1	0	0	1	0	0	10	0	1032.52	AAEL005845-PB	AAEL005845-PB	1836	1845	yes	yes	2	0.012308	68.016	By MS/MS	By matching	By matching	By matching	By matching	By matching	1
DAGTISGLNVLR	TVPAYFNDSQRQATKDAGTISGLNVLRIIN	ATKDAGTISGLNVLRIINEPTAAAIAYGLD	K	D	A	L	R	I	1	1	1	1	0	0	0	2	0	1	2	0	0	0	0	1	1	0	0	1	0	0	12	0	1214.66	AAEL019403-PA	AAEL019403-PA	160	171	yes	yes	2	2.1951e-16	174.41	By MS/MS	By MS/MS	By MS/MS	By MS/MS	By MS/MS	By MS/MS	1
DAGVIAGLNVMR	TVPAYFNDAQRQATKDAGVIAGLNVMRIIN	ATKDAGVIAGLNVMRIINEPTAAAIAYGLD	K	D	A	M	R	I	2	1	1	1	0	0	0	2	0	1	1	0	1	0	0	0	0	0	0	2	0	0	12	0	1214.64	AAEL026215-PD;AAEL026215-PC;AAEL026215-PB;AAEL026215-PA;AAEL017349-PB;AAEL017349-PA	AAEL026215-PD	186	197	yes	no	2	2.4295e-07	129.1	By MS/MS	By MS/MS	By MS/MS	By matching	By matching	By MS/MS	1
DAHQSLLATR	VRAQKNLLLMDTTFRDAHQSLLATRVRTHD	DTTFRDAHQSLLATRVRTHDLLKISPYVSH	R	D	A	T	R	V	2	1	0	1	0	1	0	0	1	0	2	0	0	0	0	1	1	0	0	0	0	0	10	0	1110.58	AAEL009691-PA;AAEL009691-PD;AAEL009691-PC;AAEL009691-PB	AAEL009691-PA	574	583	yes	no	2	0.00068122	93.096	By MS/MS	By MS/MS	By MS/MS		By matching		1
DAIDVGYR	GTWGSPPGEVAQAVKDAIDVGYRHIDGAHV	EVAQAVKDAIDVGYRHIDGAHVYQNEHEVG	K	D	A	Y	R	H	1	1	0	2	0	0	0	1	0	1	0	0	0	0	0	0	0	0	1	1	0	0	8	0	907.44	AAEL004088-PG;AAEL004088-PH	AAEL004088-PH	37	44	no	no	2	0.0012027	107.43	By MS/MS		By MS/MS	By MS/MS	By MS/MS	By MS/MS	1
DAIENTACDTK	DPKDVNFRILTATVKDAIENTACDTKIKPL	ATVKDAIENTACDTKIKPLPDIITNLGDIL	K	D	A	T	K	I	2	0	1	2	1	0	1	0	0	1	0	1	0	0	0	0	2	0	0	0	0	0	11	0	1236.53	AAEL005738-PA	AAEL005738-PA	402	412	yes	yes	2	0.00047615	96.342	By MS/MS	By MS/MS	By matching			By matching	1
DAIEQLK	PASEESNERYSSKERDAIEQLKEHFEDACT	ERYSSKERDAIEQLKEHFEDACTRNSDSAV	R	D	A	L	K	E	1	0	0	1	0	1	1	0	0	1	1	1	0	0	0	0	0	0	0	0	0	0	7	0	815.439	AAEL003457-PA	AAEL003457-PA	35	41	yes	yes	2	0.02326	60.358					By MS/MS
DAILSLVHSYNLLDNK	VFAQQKVDVTNQEIRDAILSLVHSYNLLDN	AILSLVHSYNLLDNKLERHEQRERSLGEQV	R	D	A	N	K	L	1	0	2	2	0	0	0	0	1	1	4	1	0	0	0	2	0	0	1	1	0	0	16	0	1813.96	AAEL001851-PC;AAEL001851-PB;AAEL001851-PA	AAEL001851-PC	35	50	yes	no	2;3	1.2867e-61	243.88	By MS/MS	By MS/MS	By MS/MS	By MS/MS	By MS/MS	By MS/MS	2
DAILSLVHSYNLLDNKLER	VFAQQKVDVTNQEIRDAILSLVHSYNLLDN	SLVHSYNLLDNKLERHEQRERSLGEQVKKG	R	D	A	E	R	H	1	1	2	2	0	0	1	0	1	1	5	1	0	0	0	2	0	0	1	1	0	0	19	1	2212.19	AAEL001851-PC;AAEL001851-PB;AAEL001851-PA	AAEL001851-PC	35	53	yes	no	3;4	5.2015e-50	228.49	By MS/MS	By MS/MS	By MS/MS	By MS/MS	By MS/MS	By MS/MS	2
DALDELGLK	PTTLDGSNRYWVAFKDALDELGLKVKPQIF	YWVAFKDALDELGLKVKPQIFPGGTDSRYI	K	D	A	L	K	V	1	0	0	2	0	0	1	1	0	0	3	1	0	0	0	0	0	0	0	0	0	0	9	0	972.513	AAEL011206-PB;AAEL011206-PA	AAEL011206-PB	337	345	yes	no	1;2	9.6335e-05	141.52	By MS/MS	By MS/MS	By MS/MS	By MS/MS	By MS/MS	By MS/MS	1
DALLLWCQR	DVDEENESSEKKSAKDALLLWCQRKTQGYQ	EKKSAKDALLLWCQRKTQGYQHVHITDFTN	K	D	A	Q	R	K	1	1	0	1	1	1	0	0	0	0	3	0	0	0	0	0	0	1	0	0	0	0	9	0	1173.6	AAEL027611-PA	AAEL027611-PA	179	187	yes	yes	2	0.00024479	114.78			By MS/MS
DALSTQIIIPQK	IRCICLLDHPIANTKDALSTQIIIPQKQVG	NTKDALSTQIIIPQKQVGRKSDIYVSLISS	K	D	A	Q	K	Q	1	0	0	1	0	2	0	0	0	3	1	1	0	0	1	1	1	0	0	0	0	0	12	0	1325.76	AAEL012904-PA	AAEL012904-PA	313	324	yes	yes	2	4.014e-06	126.31	By MS/MS			By MS/MS	By MS/MS	By matching	1
DANMNMLR	SYDENYVQFLLCAARDANMNMLRVWGGGVY	FLLCAARDANMNMLRVWGGGVYESDYFYQL	R	D	A	L	R	V	1	1	2	1	0	0	0	0	0	0	1	0	2	0	0	0	0	0	0	0	0	0	8	0	963.427	AAEL026922-PB;AAEL026922-PA	AAEL026922-PB	408	415	yes	no	2	0.025017	53.554	By matching		By matching	By MS/MS	By matching	By matching	1
DAQNLYVSDAIHK	IFKTTPGKKSHRTRRDAQNLYVSDAIHKVD	RRDAQNLYVSDAIHKVDLEIHERGTEGGAA	R	D	A	H	K	V	2	0	1	2	0	1	0	0	1	1	1	1	0	0	0	1	0	0	1	1	0	0	13	0	1472.73	AAEL013936-PD;AAEL013936-PI	AAEL013936-PD	541	553	yes	no	3	4.9112e-05	102.52	By matching	By matching	By MS/MS				1
DASLQVDYVK	ENWLPTWNLDKNDGKDASLQVDYVKVWAL_	KNDGKDASLQVDYVKVWAL___________	K	D	A	V	K	V	1	0	0	2	0	1	0	0	0	0	1	1	0	0	0	1	0	0	1	2	0	0	10	0	1136.57	AAEL003889-PA	AAEL003889-PA	405	414	yes	yes	2	0.00016053	109.71	By MS/MS	By MS/MS	By MS/MS	By MS/MS	By MS/MS	By MS/MS	1
DASLVTHSHTLGINGAILQALAITQSLK	YCVNRDNTHLLQMVRDASLVTHSHTLGING	NGAILQALAITQSLKLNPEEQLNAKQFLAK	R	D	A	L	K	L	4	0	1	1	0	2	0	2	2	3	5	1	0	0	0	3	3	0	0	1	0	0	28	0	2871.58	AAEL008243-PB;AAEL008243-PA	AAEL008243-PB	162	189	yes	no	4	1.5411e-06	83.788		By MS/MS	By MS/MS	By MS/MS	By MS/MS
DATFEYTAR	PSANGKVLFNMVGNKDATFEYTAREEKWEV	NMVGNKDATFEYTAREEKWEVSDGKIRYVY	K	D	A	A	R	E	2	1	0	1	0	0	1	0	0	0	0	0	0	1	0	0	2	0	1	0	0	0	9	0	1072.48	AAEL009993-PA	AAEL009993-PA	497	505	yes	yes	2	0.0030131	92.439					By MS/MS	By MS/MS
DATGHVFATR	QREKHPGSFEIVHVKDATGHVFATRLTNVF	IVHVKDATGHVFATRLTNVFIIGKATKAFI	K	D	A	T	R	L	2	1	0	1	0	0	0	1	1	0	0	0	0	1	0	0	2	0	0	1	0	0	10	0	1073.53	AAEL023983-PA	AAEL023983-PA	212	221	yes	yes	2	0.014114	59.426	By MS/MS			By matching			1
DATNLSLMK	PHGLLQAILKRALGKDATNLSLMKRGHDNN	KRALGKDATNLSLMKRGHDNNVIFMLSNIG	K	D	A	M	K	R	1	0	1	1	0	0	0	0	0	0	2	1	1	0	0	1	1	0	0	0	0	0	9	0	991.501	AAEL001194-PA	AAEL001194-PA	808	816	yes	yes	2	0.0049493	71.501				By matching	By MS/MS
DATPQQIAR	QLLTGFINSWFSEFKDATPQQIARYPANYR	WFSEFKDATPQQIARYPANYRGPAIGHFTQ	K	D	A	A	R	Y	2	1	0	1	0	2	0	0	0	1	0	0	0	0	1	0	1	0	0	0	0	0	9	0	998.515	AAEL002693-PA	AAEL002693-PA	164	172	yes	yes	2	0.00050825	101.64				By MS/MS	By MS/MS	By MS/MS
DATTLPSDESIDDVNTSAIPHGR	YLHWIRSTIRKNTGRDATTLPSDESIDDVN	ESIDDVNTSAIPHGRVVVCYISSWAVYRSG	R	D	A	G	R	V	2	1	1	4	0	0	1	1	1	2	1	0	0	0	2	3	3	0	0	1	0	0	23	0	2410.12	AAEL006151-PB	AAEL006151-PB	286	308	yes	yes	3	2.0836e-15	150.94	By MS/MS	By MS/MS	By MS/MS	By MS/MS	By MS/MS	By MS/MS	1
DATVVQDQNTLVESDENR	LYDILVQTSHVTDARDATVVQDQNTLVESD	VVQDQNTLVESDENRITLYEVCKSLRGLGW	R	D	A	N	R	I	1	1	2	3	0	2	2	0	0	0	1	0	0	0	0	1	2	0	0	3	0	0	18	0	2031.93	AAEL019953-PA	AAEL019953-PA	441	458	yes	yes	2;3	3.1991e-158	333.43	By MS/MS		By MS/MS	By MS/MS	By MS/MS	By MS/MS	2
DAVIAGLEAADDLEQISK	RKRDEREKNDPTGFRDAVIAGLEAADDLEQ	IAGLEAADDLEQISKFLDSAGNKLDYRRYG	R	D	A	S	K	F	4	0	0	3	0	1	2	1	0	2	2	1	0	0	0	1	0	0	0	1	0	0	18	0	1856.94	AAEL012026-PE;AAEL012026-PD	AAEL012026-PE	33	50	yes	no	2	0.002399	64.65	By matching			By MS/MS			1
DAVLFPIQVAFAR	ADLATGFKVKKFVVKDAVLFPIQVAFAREG	VKDAVLFPIQVAFAREGESGQSRLVRRTLF	K	D	A	A	R	E	3	1	0	1	0	1	0	0	0	1	1	0	0	2	1	0	0	0	0	2	0	0	13	0	1445.8	AAEL017263-PA	AAEL017263-PA	434	446	yes	yes	2	0.044168	46.64	By matching		By MS/MS			By matching	1
DAVLLIFANK	AREELMRMLAEDELRDAVLLIFANKQDLPN	EDELRDAVLLIFANKQDLPNAMNAAEITDK	R	D	A	N	K	Q	2	0	1	1	0	0	0	0	0	1	2	1	0	1	0	0	0	0	0	1	0	0	10	0	1102.64	AAEL007065-PD;AAEL007065-PC;AAEL007065-PB;AAEL007065-PA	AAEL007065-PD	118	127	yes	no	2	0.0019394	83.265			By matching	By MS/MS	By MS/MS	By MS/MS
DAVNEFVTLSDR	SVRLVIANVRARRMKDAVNEFVTLSDRPYN	RMKDAVNEFVTLSDRPYNPIVTDIYEDEPQ	K	D	A	D	R	P	1	1	1	2	0	0	1	0	0	0	1	0	0	1	0	1	1	0	0	2	0	0	12	0	1364.66	AAEL003656-PA	AAEL003656-PA	190	201	yes	yes	2	0.0013734	81.335	By MS/MS						1
DAVSDLALHFLDK	KAGCNVLLVQKSILRDAVSDLALHFLDKIK	LRDAVSDLALHFLDKIKVMVVKDIEREDIE	R	D	A	D	K	I	2	0	0	3	0	0	0	0	1	0	3	1	0	1	0	1	0	0	0	1	0	0	13	0	1442.74	AAEL007702-PA	AAEL007702-PA	301	313	yes	yes	3	0.0029042	63.181	By MS/MS	By matching	By MS/MS	By MS/MS	By MS/MS	By MS/MS	1
DAVTYTEHAK	ETRGVLKVFLENVIRDAVTYTEHAKRKTVT	ENVIRDAVTYTEHAKRKTVTAMDVVYALKR	R	D	A	A	K	R	2	0	0	1	0	0	1	0	1	0	0	1	0	0	0	0	2	0	1	1	0	0	10	0	1133.54	AAEL024844-PA;AAEL026691-PA;AAEL026754-PA;AAEL028138-PA;AAEL027942-PA;AAEL027855-PA;AAEL027847-PA;AAEL027702-PA;AAEL027667-PA;AAEL027662-PA;AAEL027530-PA;AAEL026849-PA;AAEL027467-PA;AAEL024224-PA;AAEL027146-PA;AAEL027121-PA;AAEL027108-PA;AAEL027076-PA;AAEL027057-PA;AAEL027024-PA;AAEL026927-PA;AAEL026883-PA;AAEL026866-PA;AAEL027325-PA;AAEL026569-PA;AAEL024544-PA;AAEL025507-PA;AAEL024678-PA;AAEL023…	AAEL024844-PA	205	214	yes	no	2	7.4215e-06	131.06	By MS/MS	By MS/MS	By MS/MS	By MS/MS		By MS/MS	2
DAYPEEAYIADLDAK	RPKWGEIDYPPPFGRDAYPEEAYIADLDAK	DAYPEEAYIADLDAKSGASLKLTILNRNGR	R	D	A	A	K	S	4	0	0	3	0	0	2	0	0	1	1	1	0	0	1	0	0	0	2	0	0	0	15	0	1682.77	AAEL004297-PJ;AAEL004297-PI;AAEL004297-PH;AAEL004297-PA;AAEL004297-PG;AAEL004297-PF;AAEL004297-PE;AAEL004297-PD;AAEL004297-PC;AAEL004297-PB	AAEL004297-PJ	244	258	yes	no	2	0.072441	45.257				By matching	By MS/MS
DAYVGDEAQSK	GRPRHQGVMVGMGQKDAYVGDEAQSKRGIL	MGQKDAYVGDEAQSKRGILTLKYPIEHGII	K	D	A	S	K	R	2	0	0	2	0	1	1	1	0	0	0	1	0	0	0	1	0	0	1	1	0	0	11	0	1181.52	AAEL001951-PA;AAEL001951-PB;AAEL009451-PA	AAEL001951-PA	52	62	yes	no	2	1.9579e-07	140.83	By MS/MS	By MS/MS	By MS/MS	By MS/MS	By MS/MS	By MS/MS	3
DAYVGDEAQSKR	GRPRHQGVMVGMGQKDAYVGDEAQSKRGIL	GQKDAYVGDEAQSKRGILTLKYPIEHGIIT	K	D	A	K	R	G	2	1	0	2	0	1	1	1	0	0	0	1	0	0	0	1	0	0	1	1	0	0	12	1	1337.62	AAEL001951-PA;AAEL001951-PB;AAEL009451-PA	AAEL001951-PA	52	63	yes	no	2;3	1.0012e-10	152.97	By MS/MS	By MS/MS	By MS/MS	By MS/MS	By MS/MS	By MS/MS	2
DCADPIEVFGIDK	DCNIYNDKFGKEIERDCADPIEVFGIDKFI	ERDCADPIEVFGIDKFIVHPDYNRPKYSND	R	D	C	D	K	F	1	0	0	3	1	0	1	1	0	2	0	1	0	1	1	0	0	0	0	1	0	0	13	0	1477.68	AAEL003243-PA	AAEL003243-PA	209	221	yes	yes	2	0.0002348	94.767	By MS/MS	By MS/MS	By MS/MS	By MS/MS	By MS/MS	By MS/MS	2
DCDSPWHAVVDVMEQIR	PSDSANAAGFWGDYRDCDSPWHAVVDVMEQ	DSPWHAVVDVMEQIRTQHPKIDAVYFTGDI	R	D	C	I	R	T	1	1	0	3	1	1	1	0	1	1	0	0	1	0	1	1	0	1	0	3	0	0	17	0	2055.91	AAEL002413-PA	AAEL002413-PA	262	278	yes	yes	3	4.9723e-09	131.48	By MS/MS	By MS/MS	By MS/MS	By MS/MS	By matching	By MS/MS	1
DCDTVGALLR	CTDGAGVRGVCVPLKDCDTVGALLRRGGLT	CVPLKDCDTVGALLRRGGLTSQEREYLMKS	K	D	C	L	R	R	1	1	0	2	1	0	0	1	0	0	2	0	0	0	0	0	1	0	0	1	0	0	10	0	1118.54	AAEL000074-PA	AAEL000074-PA	45	54	yes	yes	2	0.00010612	116.25			By MS/MS
DCEEDYCSDNPIDATVESFEIHK	IAKVRLGEWDILSKKDCEEDYCSDNPIDAT	DNPIDATVESFEIHKDYSGEPDFHNDIALV	K	D	C	H	K	D	1	0	1	4	2	0	4	0	1	2	0	1	0	1	1	2	1	0	1	1	0	0	23	0	2772.12	AAEL006576-PA	AAEL006576-PA	120	142	yes	yes	2;3	2.4212e-100	279.29	By MS/MS	By MS/MS	By MS/MS	By MS/MS	By MS/MS	By MS/MS	3
DCEEDYCSDNPIDATVESFEIHKDYSGEPDFHNDIALVK	IAKVRLGEWDILSKKDCEEDYCSDNPIDAT	YSGEPDFHNDIALVKLANPVTFTEFISPVC	K	D	C	V	K	L	2	0	2	7	2	0	5	1	2	3	1	2	0	2	2	3	1	0	2	2	0	0	39	1	4572.95	AAEL006576-PA	AAEL006576-PA	120	158	yes	yes	5	0.0090567	41.695		By MS/MS	By MS/MS
DCGCDIGGSANNVCNK	DGTFDLFGASLFGCKDCGCDIGGSANNVCN	CGCDIGGSANNVCNKETGQCKCHPRVTGRT	K	D	C	N	K	E	1	0	3	2	3	0	0	3	0	1	0	1	0	0	0	1	0	0	0	1	0	0	16	0	1739.67	AAEL008773-PA	AAEL008773-PA	789	804	yes	yes	2	0.00059023	85.813			By MS/MS
DCGCTAFGEDR	FPDVAQMELSDVLNKDCGCTAFGEDRDRPL	VLNKDCGCTAFGEDRDRPLEGRLQESPWLV	K	D	C	D	R	D	1	1	0	2	2	0	1	2	0	0	0	0	0	1	0	0	1	0	0	0	0	0	11	0	1286.47	AAEL009722-PA	AAEL009722-PA	52	62	yes	yes	2	8.9688e-11	155.84	By MS/MS	By MS/MS	By MS/MS			By MS/MS	1
DCGCTAFGEDRDRPLEGR	FPDVAQMELSDVLNKDCGCTAFGEDRDRPL	CTAFGEDRDRPLEGRLQESPWLVLFYYPEE	K	D	C	G	R	L	1	3	0	3	2	0	2	3	0	0	1	0	0	1	1	0	1	0	0	0	0	0	18	2	2109.9	AAEL009722-PA	AAEL009722-PA	52	69	yes	yes	2;3;4	7.6313e-28	191.4	By MS/MS	By MS/MS	By MS/MS	By MS/MS		By MS/MS	3
DCGENPFPLTK	EAPELTHPKQHLLERDCGENPFPLTKESEK	LLERDCGENPFPLTKESEKSVLLAYPWVGL	R	D	C	T	K	E	0	0	1	1	1	0	1	1	0	0	1	1	0	1	2	0	1	0	0	0	0	0	11	0	1276.58	AAEL015533-PA	AAEL015533-PA	309	319	yes	yes	2	3.9024e-08	152.67	By MS/MS	By MS/MS	By MS/MS	By MS/MS	By MS/MS	By MS/MS	1
DCGFGEAAVSTR	DRFYTFAYGLNSFGRDCGFGEAAVSTRLHS	FGRDCGFGEAAVSTRLHSHMDWLKTVLLPN	R	D	C	T	R	L	2	1	0	1	1	0	1	2	0	0	0	0	0	1	0	1	1	0	0	1	0	0	12	0	1268.55	AAEL018347-PB;AAEL018347-PC	AAEL018347-PB	535	546	yes	no	2	0.0079562	64.103	By MS/MS	By MS/MS	By matching				1
DCGNIGGFFNR	YPLTRKLYEYVKETKDCGNIGGFFNRDEC_	KETKDCGNIGGFFNRDEC____________	K	D	C	N	R	D	0	1	2	1	1	0	0	3	0	1	0	0	0	2	0	0	0	0	0	0	0	0	11	0	1255.54	AAEL002964-PA	AAEL002964-PA	408	418	yes	yes	2	1.2381e-15	172.21	By MS/MS	By MS/MS	By MS/MS			By matching	1
DCGNIGGFFNRDEC	YPLTRKLYEYVKETKDCGNIGGFFNRDEC_	KDCGNIGGFFNRDEC_______________	K	D	C	E	C	-	0	1	2	2	2	0	1	3	0	1	0	0	0	2	0	0	0	0	0	0	0	0	14	1	1659.64	AAEL002964-PA	AAEL002964-PA	408	421	yes	yes	2	8.1603e-35	207.29	By MS/MS	By MS/MS	By MS/MS			By MS/MS	1
DCGQTVSDR	TASSWTHPKLNLLPRDCGQTVSDRLAYGNV	LNLLPRDCGQTVSDRLAYGNVTKVFEFPWM	R	D	C	D	R	L	0	1	0	2	1	1	0	1	0	0	0	0	0	0	0	1	1	0	0	1	0	0	9	0	1036.42	AAEL003243-PA	AAEL003243-PA	116	124	yes	yes	2	1.5224e-05	136.27	By MS/MS	By MS/MS	By MS/MS	By MS/MS	By MS/MS	By MS/MS	1
DCGTEGIPGVYTNVR	AGAWVLTGIVSLGVRDCGTEGIPGVYTNVR	DCGTEGIPGVYTNVRQYLDWIKANAQM___	R	D	C	V	R	Q	0	1	1	1	1	0	1	3	0	1	0	0	0	0	1	0	2	0	1	2	0	0	15	0	1636.75	AAEL022578-PA	AAEL022578-PA	380	394	yes	yes	2;3	3.0001e-27	184.55	By MS/MS	By MS/MS	By MS/MS	By MS/MS	By MS/MS	By MS/MS	2
DCGVGEHMIATR	EREYTFTMALSQFGRDCGVGEHMIATRLAS	FGRDCGVGEHMIATRLASHAEWLKSILLPK	R	D	C	T	R	L	1	1	0	1	1	0	1	2	1	1	0	0	1	0	0	0	1	0	0	1	0	0	12	0	1344.59	AAEL005645-PB;AAEL005645-PD;AAEL005645-PC	AAEL005645-PB	553	564	yes	no	3	0.039337	35.204			By MS/MS
DCIVLDHGNTVFEDK	GEDMSVLGRHWTLGRDCIVLDHGNTVFEDK	DCIVLDHGNTVFEDKQDYYLVKDQMKIRLE	R	D	C	D	K	Q	0	0	1	3	1	0	1	1	1	1	1	1	0	1	0	0	1	0	0	2	0	0	15	0	1760.8	AAEL009993-PA;AAEL029057-PA	AAEL009993-PA	447	461	no	no	2;3	1.802e-19	167.3			By MS/MS			By MS/MS
DCIVLDHGNTVFEDKQDYYLVK	GEDMSVLGRHWTLGRDCIVLDHGNTVFEDK	GNTVFEDKQDYYLVKDQMKIRLERDWTKPS	R	D	C	V	K	D	0	0	1	4	1	1	1	1	1	1	2	2	0	1	0	0	1	0	2	3	0	0	22	1	2670.26	AAEL009993-PA	AAEL009993-PA	447	468	yes	yes	3;4	9.0288e-30	186.63			By MS/MS		By MS/MS	By MS/MS
DCLAALHR	QISEGELTDTPFFSRDCLAALHRQIVIHFD	DTPFFSRDCLAALHRQIVIHFDSSILYLKF	R	D	C	H	R	Q	2	1	0	1	1	0	0	0	1	0	2	0	0	0	0	0	0	0	0	0	0	0	8	0	954.471	AAEL010393-PC;AAEL010393-PB;AAEL010393-PA	AAEL010393-PC	38	45	yes	no	2	0.001493	94.407	By MS/MS	By MS/MS	By MS/MS	By matching			1
DCLQQAR	IQSKIADLACWFGKKDCLQQARSRFQQAVS	LACWFGKKDCLQQARSRFQQAVSKNIPVEP	K	D	C	A	R	S	1	1	0	1	1	2	0	0	0	0	1	0	0	0	0	0	0	0	0	0	0	0	7	0	889.408	AAEL006323-PA	AAEL006323-PA	659	665	yes	yes	2	0.010529	72.021	By MS/MS	By MS/MS	By matching	By MS/MS	By matching	By matching	1
DCMEDKFFEEIEK	TSVDKLFFGKQVAIRDCMEDKFFEEIEKLD	IRDCMEDKFFEEIEKLDFEKDADGQRLYIN	R	D	C	E	K	L	0	0	0	2	1	0	4	0	0	1	0	2	1	2	0	0	0	0	0	0	0	0	13	1	1718.72	AAEL008364-PA;AAEL008364-PB	AAEL008364-PA	148	160	yes	no	2;3	1.0492e-24	186.17	By MS/MS	By MS/MS	By MS/MS	By matching	By matching	By MS/MS	4
DCMEDKFFEEIEKLDFEK	TSVDKLFFGKQVAIRDCMEDKFFEEIEKLD	EDKFFEEIEKLDFEKDADGQRLYINNWVEN	R	D	C	E	K	D	0	0	0	3	1	0	5	0	0	1	1	3	1	3	0	0	0	0	0	0	0	0	18	2	2351.03	AAEL008364-PA;AAEL008364-PB	AAEL008364-PA	148	165	yes	no	2;3;4	3.4627e-182	359.86	By MS/MS	By MS/MS	By MS/MS	By MS/MS	By MS/MS	By MS/MS	5
DCNNDGLVDCVDYAMLHINGGPTCHLPLNLEFSR	CATDIITQYMEKYGKDCNNDGLVDCVDYAM	GGPTCHLPLNLEFSRKFNNCLLQNRRLRVA	K	D	C	S	R	K	1	1	4	4	3	0	1	3	2	1	5	0	1	1	2	1	1	0	1	2	0	0	34	0	3915.74	AAEL001485-PA	AAEL001485-PA	104	137	yes	yes	4	1.9959e-05	63.516			By MS/MS
DCQDVYINR	SKVLMEVSLPIWSNRDCQDVYINRIFESSI	PIWSNRDCQDVYINRIFESSICAGDYGGGK	R	D	C	N	R	I	0	1	1	2	1	1	0	0	0	1	0	0	0	0	0	0	0	0	1	1	0	0	9	0	1181.51	AAEL007796-PA;AAEL007796-PC;AAEL007796-PB	AAEL007796-PC	363	371	no	no	1;2	2.2438e-12	179.21	By MS/MS	By MS/MS	By MS/MS	By MS/MS	By MS/MS	By MS/MS	2
DCQFALDILR	CITTNNRVGRCVTAKDCQFALDILRSKHNT	CVTAKDCQFALDILRSKHNTPEQYYFIEHN	K	D	C	L	R	S	1	1	0	2	1	1	0	0	0	1	2	0	0	1	0	0	0	0	0	0	0	0	10	0	1249.61	AAEL014354-PA	AAEL014354-PA	40	49	yes	yes	2	0.0092376	65.347		By matching	By MS/MS
DCQNVGGGGGGGRPGGPR	GNTCFKCDRPGHYARDCQNVGGGGGGGRPG	NVGGGGGGGRPGGPRDRQFGGGGGGRREKC	R	D	C	P	R	D	0	2	1	1	1	1	0	9	0	0	0	0	0	0	2	0	0	0	0	1	0	0	18	1	1653.74	AAEL017419-PB;AAEL017419-PA	AAEL017419-PB	18	35	yes	no	3	0.00016055	76.85	By MS/MS	By MS/MS	By MS/MS				1
DCSGVVQN	PATFFFDCPLEIDQRDCSGVVQN_______	PLEIDQRDCSGVVQN_______________	R	D	C	Q	N	-	0	0	1	1	1	1	0	1	0	0	0	0	0	0	0	1	0	0	0	2	0	0	8	0	877.36	AAEL004672-PB	AAEL004672-PB	194	201	yes	yes	1	0.018831	95.541	By MS/MS	By matching	By matching				1
DCTATVEIK	WGRLSSCVKYLNEGKDCTATVEIKHKPTLG	YLNEGKDCTATVEIKHKPTLGHLKEYSTPQ	K	D	C	I	K	H	1	0	0	1	1	0	1	0	0	1	0	1	0	0	0	0	2	0	0	1	0	0	9	0	1035.49	AAEL008050-PA	AAEL008050-PA	228	236	yes	yes	2	0.0023901	82.452	By MS/MS	By MS/MS	By matching				2
DCVEQLK	CRTNHMYFICESKPRDCVEQLKG_______	FICESKPRDCVEQLKG______________	R	D	C	L	K	G	0	0	0	1	1	1	1	0	0	0	1	1	0	0	0	0	0	0	0	1	0	0	7	0	890.417	AAEL000543-PA	AAEL000543-PA	160	166	yes	yes	2	0.0091509	75.311	By MS/MS	By MS/MS	By MS/MS			By MS/MS	1
DDALQDEEK	KCHTNEEKALASCLRDDALQDEEKSTEIIL	LASCLRDDALQDEEKSTEIILYKFREWNND	R	D	D	E	K	S	1	0	0	3	0	1	2	0	0	0	1	1	0	0	0	0	0	0	0	0	0	0	9	0	1061.45	AAEL001062-PB	AAEL001062-PB	132	140	yes	yes	2	0.0068476	69.423	By MS/MS	By MS/MS	By MS/MS				1
DDASYGIPQKR	SSSRDKTLIVWKLTRDDASYGIPQKRLYGH	KLTRDDASYGIPQKRLYGHSHFISDVVLSS	R	D	D	K	R	L	1	1	0	2	0	1	0	1	0	1	0	1	0	0	1	1	0	0	1	0	0	0	11	1	1248.61	AAEL013069-PA	AAEL013069-PA	48	58	yes	yes	2	0.00098267	101.64	By MS/MS		By matching	By matching	By matching	By matching	1
DDAVLWLWSSHNEVNK	QQMAARNKIWNVTSKDDAVLWLWSSHNEVN	DAVLWLWSSHNEVNKRLSGDTTEDSDHPKI	K	D	D	N	K	R	1	0	2	2	0	0	1	0	1	0	2	1	0	0	0	2	0	2	0	2	0	0	16	0	1911.91	AAEL024975-PA;AAEL020466-PA	AAEL024975-PA	497	512	yes	no	2;3	2.099e-27	189.43	By MS/MS	By MS/MS	By MS/MS	By MS/MS	By MS/MS	By MS/MS	3
DDAVLWLWSSHNEVNKR	QQMAARNKIWNVTSKDDAVLWLWSSHNEVN	AVLWLWSSHNEVNKRLSGDTTEDSDHPKIQ	K	D	D	K	R	L	1	1	2	2	0	0	1	0	1	0	2	1	0	0	0	2	0	2	0	2	0	0	17	1	2068.01	AAEL024975-PA;AAEL020466-PA	AAEL024975-PA	497	513	yes	no	2;3;4	7.0639e-27	187.62	By MS/MS	By MS/MS	By MS/MS	By MS/MS	By MS/MS	By MS/MS	5
DDDVINVAGHR	AGYKDEKGYVYVTARDDDVINVAGHRISTS	VTARDDDVINVAGHRISTSSLEDAVLRHPD	R	D	D	H	R	I	1	1	1	3	0	0	0	1	1	1	0	0	0	0	0	0	0	0	0	2	0	0	11	0	1209.57	AAEL007283-PB;AAEL007283-PC	AAEL007283-PB	452	462	yes	no	2	0.042108	55.37	By matching	By matching		By MS/MS	By MS/MS	By MS/MS	1
DDDYLVEPAVK	KNTQDFVGHALALYRDDDYLVEPAVKTINR	ALYRDDDYLVEPAVKTINRIKLYSDSLARY	R	D	D	V	K	T	1	0	0	3	0	0	1	0	0	0	1	1	0	0	1	0	0	0	1	2	0	0	11	0	1262.6	AAEL012904-PA	AAEL012904-PA	193	203	yes	yes	2	0.0027322	74.173	By matching	By matching		By MS/MS	By matching		1
DDFKEAFDYR	KSWHYYKCLVESSVKDDFKEAFDYREVRSQ	ESSVKDDFKEAFDYREVRSQIYAFNLPKKQ	K	D	D	Y	R	E	1	1	0	3	0	0	1	0	0	0	0	1	0	2	0	0	0	0	1	0	0	0	10	1	1304.57	AAEL026087-PA;AAEL006424-PA	AAEL026087-PA	276	285	yes	no	3	0.0004936	89.171	By matching	By matching	By matching	By matching	By MS/MS	By matching	1
DDFQHELNEYGYDYVGDKPLVLAR	AKEFVGRVNFAISAKDDFQHELNEYGYDYV	YGYDYVGDKPLVLARDAKNQKFIMKEEFSV	K	D	D	A	R	D	1	1	1	4	0	1	2	2	1	0	3	1	0	1	1	0	0	0	3	2	0	0	24	1	2855.34	AAEL001432-PA	AAEL001432-PA	300	323	yes	yes	3;4	3.9578e-08	113.42	By matching	By matching	By matching	By MS/MS	By MS/MS	By MS/MS	1
DDFYFLNGVR	NASWEHPFSPRSLLKDDFYFLNGVRKVDTM	RSLLKDDFYFLNGVRKVDTMRSYKGFRYCE	K	D	D	V	R	K	0	1	1	2	0	0	0	1	0	0	1	0	0	2	0	0	0	0	1	1	0	0	10	0	1244.58	AAEL002730-PA	AAEL002730-PA	197	206	yes	yes	2	3.4661e-05	124.83	By MS/MS	By MS/MS	By MS/MS	By MS/MS	By MS/MS	By MS/MS	3
DDGGSEILHYVVEK	NLSKTGVTLMWRPPKDDGGSEILHYVVEKL	KDDGGSEILHYVVEKLDTDQLRWIPVGETI	K	D	D	E	K	L	0	0	0	2	0	0	2	2	1	1	1	1	0	0	0	1	0	0	1	2	0	0	14	0	1559.75	AAEL002565-PE;AAEL002565-PD;AAEL002565-PC;AAEL002565-PB;AAEL002565-PA;AAEL002565-PH;AAEL002565-PF;AAEL002565-PG	AAEL002565-PE	4653	4666	yes	no	2;3	7.6223e-06	109.6	By matching	By matching	By MS/MS	By MS/MS		By matching	1
DDGGVPIDHYVVEK	DMTKDSCRLEWQKPKDDGGVPIDHYVVEKF	KDDGGVPIDHYVVEKFDPDNGIWMTAGKVE	K	D	D	E	K	F	0	0	0	3	0	0	1	2	1	1	0	1	0	0	1	0	0	0	1	3	0	0	14	0	1541.74	AAEL002565-PE;AAEL002565-PD;AAEL002565-PC;AAEL002565-PB;AAEL002565-PA;AAEL002565-PH;AAEL002565-PF;AAEL002565-PG	AAEL002565-PE	3766	3779	yes	no	2;3	6.2395e-06	112.94	By MS/MS	By matching	By MS/MS	By MS/MS	By MS/MS	By MS/MS	2
DDGIILPNVYR	VIFTLLVQPICLWKRDDGIILPNVYRMPGT	LWKRDDGIILPNVYRMPGTVVGWGLTENNT	R	D	D	Y	R	M	0	1	1	2	0	0	0	1	0	2	1	0	0	0	1	0	0	0	1	1	0	0	11	0	1273.67	AAEL002880-PA;AAEL027048-PA	AAEL002880-PA	180	190	yes	no	2	4.3757e-11	160.63					By MS/MS	By matching
DDGKTLIDLPENYLTDR	LALLQRPLEPTFYPKDDGKTLIDLPENYLT	GKTLIDLPENYLTDRYRPIGENLQSRFSDD	K	D	D	D	R	Y	0	1	1	4	0	0	1	1	0	1	3	1	0	0	1	0	2	0	1	0	0	0	17	1	1976.97	AAEL015116-PA	AAEL015116-PA	24	40	yes	yes	3	7.5391e-05	87.088		By matching			By MS/MS	By matching
DDGKTSLIIPDEYLSDR	QALLQRPLEPSFMPKDDGKTSLIIPDEYLS	GKTSLIIPDEYLSDRYRPLAGDLQSRFTSG	K	D	D	D	R	Y	0	1	0	4	0	0	1	1	0	2	2	1	0	0	1	2	1	0	1	0	0	0	17	1	1935.94	AAEL011763-PA	AAEL011763-PA	23	39	yes	yes	2;3	2.8788e-12	146.96		By MS/MS		By matching	By matching	By MS/MS
DDGKTVIDVPDDFLTDR	LALLQRPLEPTFLPKDDGKTVIDVPDDFLT	GKTVIDVPDDFLTDRYRPIGAELQSRFSSD	K	D	D	D	R	Y	0	1	0	6	0	0	0	1	0	1	1	1	0	1	1	0	2	0	0	2	0	0	17	1	1919.91	AAEL011764-PA	AAEL011764-PA	23	39	yes	yes	2;3	3.5124e-06	109.04				By MS/MS	By MS/MS	By MS/MS
DDIPSHR	AETQAMKQLKGVHAKDDIPSHRINDLTVDH	QLKGVHAKDDIPSHRINDLTVDHSRIKHQY	K	D	D	H	R	I	0	1	0	2	0	0	0	0	1	1	0	0	0	0	1	1	0	0	0	0	0	0	7	0	838.393	AAEL000293-PA	AAEL000293-PA	496	502	yes	yes	2	0.025652	58.167	By matching		By matching	By matching	By matching	By MS/MS	1
DDKKVVGSITAK	GRQLSGDFKREMNSKDDKKVVGSITAKLTD	NSKDDKKVVGSITAKLTDKLPGGKQQTASL	K	D	D	A	K	L	1	0	0	2	0	0	0	1	0	1	0	3	0	0	0	1	1	0	0	2	0	0	12	2	1259.71	AAEL009955-PB	AAEL009955-PB	1547	1558	yes	yes	3	0.038961	44.829				By matching	By MS/MS
DDLDEAAMLSVHLAQIVHLAR	AKELIKKSKLRILPKDDLDEAAMLSVHLAQ	AMLSVHLAQIVHLAREAHLDVSFELPDSYI	K	D	D	A	R	E	4	1	0	3	0	1	1	0	2	1	4	0	1	0	0	1	0	0	0	2	0	0	21	0	2316.19	AAEL011746-PB;AAEL011746-PC	AAEL011746-PB	410	430	yes	no	3;4	8.5261e-09	120.31	By MS/MS	By MS/MS	By MS/MS	By MS/MS	By MS/MS	By MS/MS	3
DDLFNTNASIVR	VIIPAGVPRKPGMTRDDLFNTNASIVRDLA	MTRDDLFNTNASIVRDLAAGCAKACPKALI	R	D	D	V	R	D	1	1	2	2	0	0	0	0	0	1	1	0	0	1	0	1	1	0	0	1	0	0	12	0	1363.67	AAEL008166-PA	AAEL008166-PA	111	122	yes	yes	2	1.1977e-07	143.03	By MS/MS	By MS/MS	By MS/MS	By MS/MS		By MS/MS	1
DDLGLFDDKWEDLR	ICCTYDAFSILSFAKDDLGLFDDKWEDLRN	KDDLGLFDDKWEDLRNLQKDFQGFKDETER	K	D	D	L	R	N	0	1	0	5	0	0	1	1	0	0	3	1	0	1	0	0	0	1	0	0	0	0	14	1	1735.81	AAEL001420-PA	AAEL001420-PA	296	309	yes	yes	2;3	1.7322e-25	193.23	By MS/MS	By MS/MS	By MS/MS	By MS/MS	By MS/MS	By MS/MS	1
DDLLSLYQQVK	SHFTELVHLMRFSKKDDLLSLYQQVKAGNA	FSKKDDLLSLYQQVKAGNAHKNKLLARKVY	K	D	D	V	K	A	0	0	0	2	0	2	0	0	0	0	3	1	0	0	0	1	0	0	1	1	0	0	11	0	1320.69	AAEL009955-PB	AAEL009955-PB	335	345	yes	yes	1;2;3	1.7374e-07	141.48	By MS/MS	By MS/MS	By MS/MS	By MS/MS	By MS/MS	By MS/MS	2
DDLQELIATSSLTHDVIIGETENEELER	KLTISQGSVSKIFLKDDLQELIATSSLTHD	HDVIIGETENEELERLTITQNQLESIPKNV	K	D	D	E	R	L	1	1	1	3	0	1	6	1	1	3	4	0	0	0	0	2	3	0	0	1	0	0	28	0	3168.53	AAEL000387-PB	AAEL000387-PB	100	127	yes	yes	3	3.291e-12	124.79	By MS/MS			By MS/MS			1
DDLSFSDVEVDSFNVQLNR	DIFQRHKRRFKPYTKDDLSFSDVEVDSFNV	FSDVEVDSFNVQLNRAGAKNNILLTFWQRS	K	D	D	N	R	A	0	1	2	4	0	1	1	0	0	0	2	0	0	2	0	3	0	0	0	3	0	0	19	0	2198.01	AAEL013501-PA	AAEL013501-PA	445	463	yes	yes	2	0.00041903	71.548				By MS/MS
DDNNALCR	GWQNVVKVMALDCSRDDNNALCRVYEVMAY	MALDCSRDDNNALCRVYEVMAYPTIRFIPP	R	D	D	C	R	V	1	1	2	2	1	0	0	0	0	0	1	0	0	0	0	0	0	0	0	0	0	0	8	0	976.403	AAEL024975-PA	AAEL024975-PA	119	126	yes	yes	2	0.020596	58.167	By MS/MS	By MS/MS	By MS/MS			By MS/MS	1
DDPAKPVHLTAFLAYK	KRASRHQGRIKAFPKDDPAKPVHLTAFLAY	DPAKPVHLTAFLAYKAGMTHIVREADRPGS	K	D	D	Y	K	A	3	0	0	2	0	0	0	0	1	0	2	2	0	1	2	0	1	0	1	1	0	0	16	1	1784.95	AAEL022104-PA	AAEL022104-PA	35	50	yes	yes	3	1.7341e-06	114.01	By MS/MS		By MS/MS	By matching	By matching	By matching	1
DDPILNDMNR	DVFIPERSNLNAITKDDPILNDMNRRPAAS	NAITKDDPILNDMNRRPAASQPARPQNPVR	K	D	D	N	R	R	0	1	2	3	0	0	0	0	0	1	1	0	1	0	1	0	0	0	0	0	0	0	10	0	1201.54	AAEL013936-PH;AAEL013936-PG;AAEL013936-PF	AAEL013936-PH	383	392	yes	no	2	0.0017038	83.998	By MS/MS	By matching	By MS/MS	By MS/MS	By matching	By matching	2
DDPNYWTQGTYDDWLAEMAGAR	HRKGHEISVFSLTHKDDPNYWTQGTYDDWL	QGTYDDWLAEMAGARLIIERFANITDGSII	K	D	D	A	R	L	3	1	1	4	0	1	1	2	0	0	1	0	1	0	1	0	2	2	2	0	0	0	22	0	2574.08	AAEL003425-PA;AAEL003425-PB	AAEL003425-PA	267	288	no	no	2;3	2.1791e-52	233.02	By MS/MS	By MS/MS	By MS/MS				2
DDPTFDESLPGCHMVDSCSNIQSGEQFGR	SHPVWEMVMNELDRRDDPTFDESLPGCHMV	VDSCSNIQSGEQFGRLLRHNFNRHYNTNRA	R	D	D	G	R	L	0	1	1	4	2	2	2	3	1	1	1	0	1	2	2	4	1	0	0	1	0	0	29	0	3284.34	AAEL003425-PA;AAEL003425-PB	AAEL003425-PA	380	408	no	no	3	4.9443e-29	176.7	By MS/MS	By MS/MS	By MS/MS				2
DDPYTLVVALDK	VPRKDRIRRAATLMKDDPYTLVVALDKNAA	LMKDDPYTLVVALDKNAAAKGTLYIDDETS	K	D	D	D	K	N	1	0	0	3	0	0	0	0	0	0	2	1	0	0	1	0	1	0	1	2	0	0	12	0	1347.69	AAEL022931-PA	AAEL022931-PA	809	820	yes	yes	2	2.4696e-07	128.81	By MS/MS	By MS/MS	By MS/MS	By MS/MS	By MS/MS	By MS/MS	1
DDREILDTDKR	VKVRGDPKPKIRFCKDDREILDTDKRMKVV	RFCKDDREILDTDKRMKVVREREDSGYYEL	K	D	D	K	R	M	0	2	0	4	0	0	1	0	0	1	1	1	0	0	0	0	1	0	0	0	0	0	11	2	1374.67	AAEL025514-PA	AAEL025514-PA	1797	1807	yes	yes	3	0.0011327	83.314				By MS/MS	By matching	By MS/MS
DDSANAEATR	SLLKLVKPKGKVVFKDDSANAEATRSNLLL	KVVFKDDSANAEATRSNLLLSGFINITSLD	K	D	D	T	R	S	3	1	1	2	0	0	1	0	0	0	0	0	0	0	0	1	1	0	0	0	0	0	10	0	1048.44	AAEL001501-PA	AAEL001501-PA	87	96	yes	yes	2	0.00066356	93.649	By MS/MS	By MS/MS	By MS/MS				1
DDSLFKPFSSK	TFIAKFVHMNASNPRDDSLFKPFSSKGTPY	SNPRDDSLFKPFSSKGTPYIKIGEQITSEN	R	D	D	S	K	G	0	0	0	2	0	0	0	0	0	0	1	2	0	2	1	3	0	0	0	0	0	0	11	1	1269.62	AAEL004022-PA	AAEL004022-PA	552	562	yes	yes	2;3	3.441e-10	157.96	By MS/MS	By MS/MS	By MS/MS	By MS/MS	By MS/MS	By MS/MS	2
DDSTILTTQQTTEK	RSNDEGIRSYFKGLRDDSTILTTQQTTEKF	RDDSTILTTQQTTEKFLSILEAGQFKSGDH	R	D	D	E	K	F	0	0	0	2	0	2	1	0	0	1	1	1	0	0	0	1	5	0	0	0	0	0	14	0	1579.76	AAEL001845-PB	AAEL001845-PB	234	247	yes	yes	2	0.012392	53.569					By MS/MS
DDSVVTSEQK	CEVVGTPEAEVVWTKDDSVVTSEQKGIFLA	VVWTKDDSVVTSEQKGIFLASNGQILRISG	K	D	D	Q	K	G	0	0	0	2	0	1	1	0	0	0	0	1	0	0	0	2	1	0	0	2	0	0	10	0	1106.51	AAEL011566-PB	AAEL011566-PB	2016	2025	yes	yes	2	0.049537	48.283	By MS/MS	By matching	By matching		By matching	By MS/MS	1
DDSYDVSDTYYPR	TNDCKSSADSSIVFRDDSYDVSDTYYPRQK	FRDDSYDVSDTYYPRQKISSTANKQEYRPA	R	D	D	P	R	Q	0	1	0	4	0	0	0	0	0	0	0	0	0	0	1	2	1	0	3	1	0	0	13	0	1594.64	AAEL003697-PA	AAEL003697-PA	104	116	yes	yes	2	8.3238e-19	182.46	By MS/MS	By matching	By matching	By MS/MS	By MS/MS	By MS/MS	1
DDVDPAAVHASGK	GVHIPGSPYRIKVGKDDVDPAAVHASGKGL	GKDDVDPAAVHASGKGLGDIKTGEKTDLII	K	D	D	G	K	G	3	0	0	3	0	0	0	1	1	0	0	1	0	0	1	1	0	0	0	2	0	0	13	0	1280.6	AAEL023148-PG;AAEL023148-PF;AAEL023148-PJ;AAEL023148-PB;AAEL023148-PK;AAEL023148-PI;AAEL023148-PE;AAEL023148-PH;AAEL023148-PA;AAEL023148-PD;AAEL023148-PC	AAEL023148-PG	617	629	yes	no	2	0.012078	55.401			By MS/MS
DDYNLPEGTTLESIFNQWMYSDEEPPVLNVQR	LTTAQLCSEAQTLWKDDYNLPEGTTLESIF	WMYSDEEPPVLNVQRVYSEGKVILSQNGSE	K	D	D	Q	R	V	0	1	3	3	0	2	4	1	0	1	3	0	1	1	3	2	2	1	2	2	0	0	32	0	3798.74	AAEL006323-PA	AAEL006323-PA	431	462	yes	yes	3;4	1.2387e-17	140.46	By MS/MS	By MS/MS	By MS/MS	By MS/MS	By MS/MS	By MS/MS	2
DDYYSLR	FLTQMEKFGERVMAKDDYYSLRNFLKLLVV	FGERVMAKDDYYSLRNFLKLLVVSTNYYKI	K	D	D	L	R	N	0	1	0	2	0	0	0	0	0	0	1	0	0	0	0	1	0	0	2	0	0	0	7	0	930.408	AAEL025319-PA;AAEL022961-PA;AAEL000748-PA	AAEL025319-PA	323	329	yes	no	2	0.0014087	121.29				By MS/MS	By MS/MS	By MS/MS
DECFCCR	YDKTQQCTRSCRKFRDECFCCRGAAQTVSN	TRSCRKFRDECFCCRGAAQTVSNQRPSTGS	R	D	E	C	R	G	0	1	0	1	3	0	1	0	0	0	0	0	0	1	0	0	0	0	0	0	0	0	7	0	1045.34	AAEL013936-PH;AAEL013936-PG;AAEL013936-PF	AAEL013936-PH	517	523	yes	no	2	0.013354	69.432	By MS/MS	By MS/MS	By MS/MS			By matching	1
DECNSLLAK	MSSSLMKASVTTYERDECNSLLAKKIVRLS	VTTYERDECNSLLAKKIVRLSNDQLCALGR	R	D	E	A	K	K	1	0	1	1	1	0	1	0	0	0	2	1	0	0	0	1	0	0	0	0	0	0	9	0	1048.49	AAEL012711-PB	AAEL012711-PB	270	278	yes	yes	2	0.0043736	72.485		By matching	By MS/MS
DECVQQYAGQR	MSEILQKVPLDIFNKDECVQQYAGQRKFKQ	IFNKDECVQQYAGQRKFKQGIIDQQLCIGS	K	D	E	Q	R	K	1	1	0	1	1	3	1	1	0	0	0	0	0	0	0	0	0	0	1	1	0	0	11	0	1352.58	AAEL010866-PA	AAEL010866-PA	218	228	yes	yes	2	4.2646e-11	160.75	By MS/MS	By MS/MS	By MS/MS			By MS/MS	1
DEDIRFPTLEATGWGDTGFAQER	NVTLHPTVSPACLWKDEDIRFPTLEATGWG	LEATGWGDTGFAQERTPTLLKVTLKPINNS	K	D	E	E	R	T	2	2	0	3	0	1	3	3	0	1	1	0	0	2	1	0	3	1	0	0	0	0	23	1	2610.2	AAEL018347-PB;AAEL018347-PC	AAEL018347-PB	146	168	yes	no	3	2.7712e-15	149.8	By MS/MS	By MS/MS	By MS/MS	By MS/MS	By MS/MS		1
DEDLTEEEDGKVEEEAEEEKPK	EVPVEEEVTEKPEKKDEDLTEEEDGKVEEE	EDGKVEEEAEEEKPKTKKIKKTVWDWEVMN	K	D	E	P	K	T	1	0	0	3	0	0	10	1	0	0	1	3	0	0	1	0	1	0	0	1	0	0	22	2	2576.11	AAEL012827-PA	AAEL012827-PA	308	329	yes	yes	3;4	3.9426e-15	161.8	By MS/MS		By MS/MS	By matching	By matching	By MS/MS	2
DEDMFAFWK	ADPEKPFEVRVINGRDEDMFAFWKKYYF__	RVINGRDEDMFAFWKKYYF___________	R	D	E	W	K	K	1	0	0	2	0	0	1	0	0	0	0	1	1	2	0	0	0	1	0	0	0	0	9	0	1187.5	AAEL005200-PE;AAEL005200-PD;AAEL005200-PC;AAEL005200-PB	AAEL005200-PE	586	594	yes	no	2	0.051712	46.994			By matching	By matching	By matching	By MS/MS
DEDRNHVGNPK	TSAEYRQRTGLVIPRDEDRNHVGNPKAEID	VIPRDEDRNHVGNPKAEIDENMELPESFDW	R	D	E	P	K	A	0	1	2	2	0	0	1	1	1	0	0	1	0	0	1	0	0	0	0	1	0	0	11	1	1279.59	AAEL023294-PA;AAEL028188-PD;AAEL028188-PC;AAEL028188-PB;AAEL028188-PA	AAEL028188-PD	1417	1427	no	no	3	6.3127e-06	140.48			By MS/MS	By matching	By MS/MS	By MS/MS
DEDSKPFLQYR	FTVAIHPGGQVELTRDEDSKPFLQYRDPKV	ELTRDEDSKPFLQYRDPKVSADYLGFCNWD	R	D	E	Y	R	D	0	1	0	2	0	1	1	0	0	0	1	1	0	1	1	1	0	0	1	0	0	0	11	1	1396.66	AAEL001508-PA;AAEL004667-PA	AAEL004667-PA	154	164	no	no	2;3	2.2019e-21	189.82	By MS/MS	By MS/MS	By MS/MS	By MS/MS	By MS/MS	By MS/MS	2
DEDSKPFLQYRDPK	FTVAIHPGGQVELTRDEDSKPFLQYRDPKV	RDEDSKPFLQYRDPKVSADYLGFCNWDRPL	R	D	E	P	K	V	0	1	0	3	0	1	1	0	0	0	1	2	0	1	2	1	0	0	1	0	0	0	14	2	1736.84	AAEL001508-PA;AAEL004667-PA	AAEL004667-PA	154	167	no	no	2;3	6.9454e-46	226.4	By MS/MS	By MS/MS	By MS/MS		By MS/MS	By MS/MS	2
DEDVHTVNER	IRSEWEKGTIKLMPRDEDVHTVNERRLIEI	KLMPRDEDVHTVNERRLIEIIGLQIGGKLH	R	D	E	E	R	R	0	1	1	2	0	0	2	0	1	0	0	0	0	0	0	0	1	0	0	2	0	0	10	0	1212.54	AAEL003345-PA	AAEL003345-PA	92	101	yes	yes	2;3	0.00017418	108.98	By MS/MS	By MS/MS	By MS/MS	By MS/MS	By MS/MS		2
DEDWNIGNLVHTLTNR	MAIPDKWIQLLKTKKDEDWNIGNLVHTLTN	EDWNIGNLVHTLTNRRWMENTVAYAESHDQ	K	D	E	N	R	R	0	1	3	2	0	0	1	1	1	1	2	0	0	0	0	0	2	1	0	1	0	0	16	0	1895.91	AAEL010602-PA	AAEL010602-PA	438	453	yes	yes	3	5.0876e-07	122.93	By MS/MS	By matching	By matching	By MS/MS	By MS/MS	By matching	1
DEEGAEESFHK	LASHREFMVSTQVLRDEEGAEESFHKFTYL	QVLRDEEGAEESFHKFTYLKERGPNSHTTS	R	D	E	H	K	F	1	0	0	1	0	0	4	1	1	0	0	1	0	1	0	1	0	0	0	0	0	0	11	0	1276.52	AAEL006830-PA	AAEL006830-PA	283	293	yes	yes	2;3	0.00071769	90.15	By MS/MS	By MS/MS	By MS/MS				2
DEEVSKKEELK	DEKSEAVPEEKGAKKDEEVSKKEELKEVAA	GAKKDEEVSKKEELKEVAASESKEVVKEVE	K	D	E	L	K	E	0	0	0	1	0	0	4	0	0	0	1	3	0	0	0	1	0	0	0	1	0	0	11	2	1332.68	AAEL020689-PI;AAEL020689-PH;AAEL020689-PG;AAEL020689-PF;AAEL020689-PE;AAEL020689-PD;AAEL020689-PC;AAEL020689-PB;AAEL020689-PA	AAEL020689-PI	842	852	yes	no	2	0.083004	51.995	By MS/MS	By MS/MS		By matching	By matching	By matching	1
DEFATYDLK	SPSTVLSNAKVLVGKDEFATYDLKLDRTEN	KVLVGKDEFATYDLKLDRTENANGKFTFVV	K	D	E	L	K	L	1	0	0	2	0	0	1	0	0	0	1	1	0	1	0	0	1	0	1	0	0	0	9	0	1100.5	AAEL009955-PB	AAEL009955-PB	1392	1400	yes	yes	2	0.00041966	105.57	By MS/MS	By MS/MS	By MS/MS	By MS/MS	By MS/MS	By MS/MS	2
DEFHEYEK	GDYLYQLGLIDSNARDEFHEYEKKGRDCIT	LIDSNARDEFHEYEKKGRDCITKGDMNCAF	R	D	E	E	K	K	0	0	0	1	0	0	3	0	1	0	0	1	0	1	0	0	0	0	1	0	0	0	8	0	1095.45	AAEL009291-PA	AAEL009291-PA	274	281	yes	yes	2	0.0013988	98.629	By MS/MS	By MS/MS	By MS/MS	By MS/MS	By MS/MS	By MS/MS	1
DEFPDVFTNVAHYSSWIR	FLAAVSSFGHSNCRRDEFPDVFTNVAHYSS	PDVFTNVAHYSSWIRQKVKQNE________	R	D	E	I	R	Q	1	1	1	2	0	0	1	0	1	1	0	0	0	2	1	2	1	1	1	2	0	0	18	0	2182.01	AAEL006434-PA;AAEL006434-PB	AAEL006434-PA	567	584	yes	no	2;3	2.3487e-28	200.01	By MS/MS	By MS/MS	By MS/MS	By MS/MS	By MS/MS	By MS/MS	2
DEFSEAER	TKLVAVDNKITHLRRDEFSEAERLEDLQLS	KITHLRRDEFSEAERLEDLQLSENKLTSLN	R	D	E	E	R	L	1	1	0	1	0	0	3	0	0	0	0	0	0	1	0	1	0	0	0	0	0	0	8	0	981.404	AAEL018131-PB	AAEL018131-PB	294	301	yes	yes	2	0.0026047	87.323	By MS/MS	By MS/MS	By MS/MS	By MS/MS	By MS/MS		1
DEFSEAERLEDLQLSENK	TKLVAVDNKITHLRRDEFSEAERLEDLQLS	SEAERLEDLQLSENKLTSLNGSLLNMKGLI	R	D	E	N	K	L	1	1	1	2	0	1	5	0	0	0	3	1	0	1	0	2	0	0	0	0	0	0	18	1	2151	AAEL018131-PB	AAEL018131-PB	294	311	yes	yes	2;3	4.7515e-135	322.19	By MS/MS	By MS/MS	By MS/MS	By MS/MS	By MS/MS	By MS/MS	1
DEGLYSISVR	EPDTWVLLITDAIKKDEGLYSISVRNAIGS	DAIKKDEGLYSISVRNAIGSVSSSVMVHVE	K	D	E	V	R	N	0	1	0	1	0	0	1	1	0	1	1	0	0	0	0	2	0	0	1	1	0	0	10	0	1137.57	AAEL025514-PA	AAEL025514-PA	4159	4168	yes	yes	2	0.01201	68.371	By matching		By matching	By MS/MS			1
DEIAALSR	EAFFSGTKKDIGTLKDEIAALSRLEKLLLQ	KDIGTLKDEIAALSRLEKLLLQTGENTLDA	K	D	E	S	R	L	2	1	0	1	0	0	1	0	0	1	1	0	0	0	0	1	0	0	0	0	0	0	8	0	873.456	AAEL001851-PC;AAEL001851-PB;AAEL001851-PA	AAEL001851-PC	339	346	yes	no	2	0.040804	69.905	By MS/MS			By matching	By matching		1
DEIEFVEK	LGSSVTTDVTLFNKRDEIEFVEKASTNNTH	VTLFNKRDEIEFVEKASTNNTHRTKAVIAP	R	D	E	E	K	A	0	0	0	1	0	0	3	0	0	1	0	1	0	1	0	0	0	0	0	1	0	0	8	0	1007.48	AAEL001794-PB	AAEL001794-PB	768	775	yes	yes	1;2	0.0026047	87.323	By MS/MS	By MS/MS	By MS/MS	By MS/MS	By MS/MS	By MS/MS	2
DEIMYSTPR	PKKPLPDNVSVVEPKDEIMYSTPRSEPKNK	SVVEPKDEIMYSTPRSEPKNKPTLELGEVV	K	D	E	P	R	S	0	1	0	1	0	0	1	0	0	1	0	0	1	0	1	1	1	0	1	0	0	0	9	0	1110.5	AAEL008192-PA	AAEL008192-PA	215	223	yes	yes	2	0.002267	82.279	By MS/MS		By MS/MS		By MS/MS		1
DEIVVIIPK	LTDQNLLKLESNLQRDEIVVIIPKYKFDYS	ESNLQRDEIVVIIPKYKFDYSTTLNDVLIR	R	D	E	P	K	Y	0	0	0	1	0	0	1	0	0	3	0	1	0	0	1	0	0	0	0	2	0	0	9	0	1024.62	AAEL014079-PA	AAEL014079-PA	303	311	yes	yes	1;2	0.00028797	112.17	By MS/MS	By MS/MS	By MS/MS	By MS/MS	By MS/MS	By MS/MS	2
DELLFTTPAGFQVFR	LVNSMMVHDMNGDGRDELLFTTPAGFQVFR	DELLFTTPAGFQVFRAVEETNDFYLEQVVL	R	D	E	F	R	A	1	1	0	1	0	1	1	1	0	0	2	0	0	3	1	0	2	0	0	1	0	0	15	0	1739.89	AAEL029034-PA	AAEL029034-PA	304	318	yes	yes	2	4.9352e-06	108.7		By matching				By MS/MS
DELMNVMGFQHSR	GALSLLLLGSGGNTRDELMNVMGFQHSRLT	TRDELMNVMGFQHSRLTFTDIHKSFGRLFQ	R	D	E	S	R	L	0	1	1	1	0	1	1	1	1	0	1	0	2	1	0	1	0	0	0	1	0	0	13	0	1562.7	AAEL013936-PE;AAEL013936-PJ;AAEL013936-PH;AAEL013936-PG;AAEL013936-PF;AAEL013936-PD;AAEL013936-PI;AAEL013936-PC	AAEL013936-PE	84	96	no	no	2;3	1.0237e-59	255.19	By MS/MS	By MS/MS	By MS/MS	By MS/MS	By MS/MS	By MS/MS	8
DENDAVAR	FCSSIGMQLVTITSRDENDAVARFVQGSDK	LVTITSRDENDAVARFVQGSDKFSDVASSF	R	D	E	A	R	F	2	1	1	2	0	0	1	0	0	0	0	0	0	0	0	0	0	0	0	1	0	0	8	0	888.394	AAEL000543-PA	AAEL000543-PA	62	69	yes	yes	2	0.014281	64.757	By MS/MS	By matching	By MS/MS	By MS/MS		By MS/MS	1
DENPGAPWEMIAK	KKACETLLQRMKPVRDENPGAPWEMIAKLS	VRDENPGAPWEMIAKLSYVKNIDLCSEAQY	R	D	E	A	K	L	2	0	1	1	0	0	2	1	0	1	0	1	1	0	2	0	0	1	0	0	0	0	13	0	1456.67	AAEL026787-PA	AAEL026787-PA	1088	1100	yes	yes	2	0.0035274	68.536		By matching	By MS/MS	By MS/MS	By MS/MS	By MS/MS
DEPSVSWEAEPGALYTLVMTDPDAPTR	AEVNLGNELTPTQVKDEPSVSWEAEPGALY	ALYTLVMTDPDAPTRAEPKMREWKHWVVIN	K	D	E	T	R	A	3	1	0	3	0	0	3	1	0	0	2	0	1	0	4	2	3	1	1	2	0	0	27	0	2946.36	AAEL011263-PA	AAEL011263-PA	74	100	yes	yes	3	6.0841e-06	75.226				By MS/MS
DESCVYQYTSGDCCSSSK	SFVCAQIDCPEFFGRDESCVYQYTSGDCCS	CVYQYTSGDCCSSSKVCGEEAEKLDVCYMD	R	D	E	S	K	V	0	0	0	2	3	1	1	1	0	0	0	1	0	0	0	5	1	0	2	1	0	0	18	0	2131.78	AAEL008274-PA	AAEL008274-PA	118	135	yes	yes	2;3	1.0463e-37	212.17	By MS/MS	By MS/MS	By MS/MS				1
DESCYSCR	MDGEQYKEGQKMYPKDESCYSCRCQKGFDN	GQKMYPKDESCYSCRCQKGFDNSTIVGNPN	K	D	E	C	R	C	0	1	0	1	2	0	1	0	0	0	0	0	0	0	0	2	0	0	1	0	0	0	8	0	1075.37	AAEL008274-PA	AAEL008274-PA	164	171	yes	yes	2	6.4658e-05	143	By MS/MS	By MS/MS	By MS/MS				1
DESEYGEFPWMIAVLK	KRNPDGIGFRIVGGKDESEYGEFPWMIAVL	ESEYGEFPWMIAVLKQEQALDQVVNVYLCG	K	D	E	L	K	Q	1	0	0	1	0	0	3	1	0	1	1	1	1	1	1	1	0	1	1	1	0	0	16	0	1912.89	AAEL002629-PB	AAEL002629-PB	157	172	yes	yes	2;3	2.3779e-10	146.16	By MS/MS	By MS/MS	By MS/MS	By MS/MS	By MS/MS	By matching	3
DETANFIDVK	RGDFPKVPLLIGVTKDETANFIDVKEIEKA	IGVTKDETANFIDVKEIEKAFASPSNFLKS	K	D	E	V	K	E	1	0	1	2	0	0	1	0	0	1	0	1	0	1	0	0	1	0	0	1	0	0	10	0	1150.55	AAEL004022-PA	AAEL004022-PA	364	373	yes	yes	2	0.001546	85.731	By MS/MS	By MS/MS	By MS/MS	By matching	By matching	By matching	1
DETQAQVVAEEVKEDTVK	TSDAAEVAVAAAETKDETQAQVVAEEVKED	QAQVVAEEVKEDTVKLSDAVEPAAVASDDS	K	D	E	V	K	L	2	0	0	2	0	2	4	0	0	0	0	2	0	0	0	0	2	0	0	4	0	0	18	1	2016.99	AAEL017455-PB	AAEL017455-PB	125	142	yes	yes	2;3	4.7403e-95	286.26	By matching			By MS/MS	By matching	By MS/MS	1
DEVYETQPSELPNGNLLLK	HARNLTIRVVALNNKDEVYETQPSELPNGN	ETQPSELPNGNLLLKLENSLPSGNYHLKVT	K	D	E	L	K	L	0	0	2	1	0	1	3	1	0	0	4	1	0	0	2	1	1	0	1	1	0	0	19	0	2158.08	AAEL006323-PA	AAEL006323-PA	88	106	yes	yes	2	5.3087e-05	99.844				By MS/MS	By MS/MS	By MS/MS
DEWIPEASLPIK	YLIATSEQPIAAYHRDEWIPEASLPIKYAG	YHRDEWIPEASLPIKYAGLSTCFRQEVGSH	R	D	E	I	K	Y	1	0	0	1	0	0	2	0	0	2	1	1	0	0	2	1	0	1	0	0	0	0	12	0	1396.72	AAEL005037-PA	AAEL005037-PA	283	294	yes	yes	2	0.00083156	86.898	By MS/MS	By matching	By MS/MS			By MS/MS	1
DEYTDLGVVTEFR	ISQEVIDLGGEAISRDEYTDLGVVTEFRYS	SRDEYTDLGVVTEFRYSVEIGRAFHGNNKL	R	D	E	F	R	Y	0	1	0	2	0	0	2	1	0	0	1	0	0	1	0	0	2	0	1	2	0	0	13	0	1542.72	AAEL008452-PA	AAEL008452-PA	254	266	yes	yes	2	0.00021354	96.229	By MS/MS		By MS/MS				1
DFAIGLDDLK	GGGNSTIVLVKSGGKDFAIGLDDLKELNSF	KSGGKDFAIGLDDLKELNSFGIGAGNGKLS	K	D	F	L	K	E	1	0	0	3	0	0	0	1	0	1	2	1	0	1	0	0	0	0	0	0	0	0	10	0	1105.57	AAEL009993-PA	AAEL009993-PA	133	142	yes	yes	2	0.0034199	73.985	By MS/MS	By MS/MS	By MS/MS	By MS/MS	By MS/MS	By MS/MS	1
DFAKNILQK	______________________________	______________________________	M	D	F	Q	K	Y	1	0	1	1	0	1	0	0	0	1	1	2	0	1	0	0	0	0	0	0	0	0	9	1	1075.6	AAEL011985-PA	AAEL011985-PA	2	10	yes	yes	2	0.029023	43.124				By MS/MS	By matching	By MS/MS
DFDPMSK	IYVQDFIQEDPKTWKDFDPMSKSMQELYDH	QEDPKTWKDFDPMSKSMQELYDHFGLDKNT	K	D	F	S	K	S	0	0	0	2	0	0	0	0	0	0	0	1	1	1	1	1	0	0	0	0	0	0	7	0	838.353	AAEL012904-PA	AAEL012904-PA	159	165	yes	yes	2	0.044804	50.632				By MS/MS	By matching
DFDTDEHIKDPVEER	LTNGAENGTSRDYSKDFDTDEHIKDPVEER	DFDTDEHIKDPVEERRTLAERNERLHDQLK	K	D	F	E	R	R	0	1	0	4	0	0	3	0	1	1	0	1	0	1	1	0	1	0	0	1	0	0	15	1	1843.82	AAEL007915-PC;AAEL007915-PJ;AAEL007915-PI;AAEL007915-PH;AAEL007915-PK;AAEL007915-PE;AAEL007915-PD;AAEL007915-PM;AAEL007915-PL;AAEL007915-PG;AAEL007915-PF;AAEL007915-PB	AAEL007915-PC	494	508	yes	no	3	7.6718e-05	88.73	By MS/MS		By matching	By MS/MS	By matching		1
DFEALIDECQK	KMLKDDNSKTKKAVKDFEALIDECQKLLDQ	KAVKDFEALIDECQKLLDQIIAANAKNKEY	K	D	F	Q	K	L	1	0	0	2	1	1	2	0	0	1	1	1	0	1	0	0	0	0	0	0	0	0	11	0	1366.61	AAEL001414-PA;AAEL001414-PB	AAEL001414-PA	422	432	yes	no	2	3.1391e-31	219.54						By MS/MS
DFEYSYK	LIIGFVGVWRKAHMKDFEYSYKVYTPLPKF	VWRKAHMKDFEYSYKVYTPLPKFEENGLIL	K	D	F	Y	K	V	0	0	0	1	0	0	1	0	0	0	0	1	0	1	0	1	0	0	2	0	0	0	7	0	950.402	AAEL018103-PA;AAEL018103-PB;AAEL026175-PA	AAEL018103-PA	1920	1926	no	no	2	0.0085116	76.847				By MS/MS	By MS/MS	By matching
DFFPDGK	ASWQNEFIPKITKPKDFFPDGKGRPSVKVD	IPKITKPKDFFPDGKGRPSVKVDMMSLIEC	K	D	F	G	K	G	0	0	0	2	0	0	0	1	0	0	0	1	0	2	1	0	0	0	0	0	0	0	7	0	824.37	AAEL010769-PE;AAEL010769-PD;AAEL010769-PC;AAEL010769-PB	AAEL010769-PE	288	294	yes	no	2	0.020215	63.148	By MS/MS	By MS/MS	By matching		By matching	By matching	1
DFFPNFVEEDQR	DPPQHYPDVRYYWSRDFFPNFVEEDQRVFV	WSRDFFPNFVEEDQRVFVSHDGSLYFSSLE	R	D	F	Q	R	V	0	1	1	2	0	1	2	0	0	0	0	0	0	3	1	0	0	0	0	1	0	0	12	0	1541.68	AAEL006958-PE;AAEL006958-PC;AAEL006958-PB	AAEL006958-PE	419	430	yes	no	2	0.024734	57.348				By MS/MS
DFFVHIIEPYYQSFASQDINQSNPQMELHIQSK	KTWYYREMDPPQVVKDFFVHIIEPYYQSFA	INQSNPQMELHIQSKIADLACWFGKKDCLQ	K	D	F	S	K	I	1	0	2	2	0	5	2	0	2	4	1	1	1	3	2	4	0	0	2	1	0	0	33	0	3952.87	AAEL006323-PA	AAEL006323-PA	615	647	yes	yes	3;4	7.9349e-35	167.07	By MS/MS	By MS/MS	By MS/MS	By MS/MS	By MS/MS	By MS/MS	4
DFFVTGESYGGK	ALVQFFQLFPELQNRDFFVTGESYGGKYVP	QNRDFFVTGESYGGKYVPAVSHAIHRNNDK	R	D	F	G	K	Y	0	0	0	1	0	0	1	3	0	0	0	1	0	2	0	1	1	0	1	1	0	0	12	0	1305.59	AAEL009291-PA	AAEL009291-PA	207	218	yes	yes	2	0.048179	52.79	By matching	By matching	By MS/MS	By matching	By matching	By MS/MS	1
DFGREELPLIILANWR	VWFPDSSYKTAQAIKDFGREELPLIILANW	FGREELPLIILANWRGFSGGQKDMYEQIVK	K	D	F	W	R	G	1	2	1	1	0	0	2	1	0	2	3	0	0	1	1	0	0	1	0	0	0	0	16	1	1941.05	AAEL026069-PC;AAEL026069-PD;AAEL026069-PB;AAEL026069-PE;AAEL026069-PG;AAEL026069-PF;AAEL026069-PA	AAEL026069-PC	1993	2008	yes	no	3	0.00052785	71.08	By matching	By matching	By matching	By matching	By MS/MS	By matching	1
DFHGLPVLCTADLSNNMIR	QSVNASYNLLTTMDKDFHGLPVLCTADLSN	LPVLCTADLSNNMIRVLSVELVSQTRCSNH	K	D	F	I	R	V	1	1	2	2	1	0	0	1	1	1	3	0	1	1	1	1	1	0	0	1	0	0	19	0	2172.05	AAEL018131-PB	AAEL018131-PB	463	481	yes	yes	3	1.7078e-28	192.96	By MS/MS	By MS/MS	By MS/MS	By matching		By MS/MS	2
DFHQVGITDLDNEVSEVLR	YFNRRGDLDVDEICRDFHQVGITDLDNEVS	VGITDLDNEVSEVLRSCDVNPETKALSYYR	R	D	F	L	R	S	0	1	1	3	0	1	2	1	1	1	2	0	0	1	0	1	1	0	0	3	0	0	19	0	2185.07	AAEL002726-PB;AAEL002726-PA	AAEL002726-PB	261	279	yes	no	3	2.5319e-38	209.23	By MS/MS	By matching	By matching	By MS/MS	By MS/MS	By MS/MS	1
DFHVDEQTTVK	GKWEKPFEMKHTTERDFHVDEQTTVKVPMM	TTERDFHVDEQTTVKVPMMNRLGMFDLHYC	R	D	F	V	K	V	0	0	0	2	0	1	1	0	1	0	0	1	0	1	0	0	2	0	0	2	0	0	11	0	1317.62	sp|P_P34955|A1AT_BOVIN;CON__P34955	sp|P_P34955|A1AT_BOVIN	229	239	yes	no	2	0.00075243	112.36					By MS/MS
DFIASIR	GKVLKVKCKKRTGNKDFIASIRTTLEQHYG	CKKRTGNKDFIASIRTTLEQHYGERTVGMG	K	D	F	I	R	T	1	1	0	1	0	0	0	0	0	2	0	0	0	1	0	1	0	0	0	0	0	0	7	0	820.444	AAEL015304-PA;AAEL015304-PB	AAEL015304-PA	191	197	yes	no	2	0.0095237	74.415			By matching	By MS/MS	By matching	By MS/MS
DFIMIHR	ILKTTVKADLAKIPKDFIMIHRGFFMPYQR	ADLAKIPKDFIMIHRGFFMPYQRIGYAAIA	K	D	F	H	R	G	0	1	0	1	0	0	0	0	1	2	0	0	1	1	0	0	0	0	0	0	0	0	7	0	930.475	AAEL009993-PA	AAEL009993-PA	3004	3010	yes	yes	2	0.0013894	121.87	By MS/MS	By MS/MS	By MS/MS	By MS/MS	By MS/MS	By MS/MS	1
DFKEEGSEAAAK	DFEKGFIMAEVMHYKDFKEEGSEAAAKSAG	HYKDFKEEGSEAAAKSAGKYRQQGRNYVVE	K	D	F	A	K	S	3	0	0	1	0	0	3	1	0	0	0	2	0	1	0	1	0	0	0	0	0	0	12	1	1280.59	AAEL002160-PA	AAEL002160-PA	351	362	yes	yes	2	0.011875	102.06	By MS/MS		By MS/MS	By MS/MS	By MS/MS		1
DFKPLQEILLQDAGTILVR	IIMENVEIQVSYMNRDFKPLQEILLQDAGT	LQEILLQDAGTILVRQLTYDSIGRKVAETV	R	D	F	V	R	Q	1	1	0	2	0	2	1	1	0	2	4	1	0	1	1	0	1	0	0	1	0	0	19	1	2168.22	AAEL029057-PA	AAEL029057-PA	1767	1785	yes	yes	2;3;4	6.7943e-78	260.96	By MS/MS		By MS/MS	By MS/MS	By MS/MS	By MS/MS	1
DFLAGGISAAVSK	______________________________	AKDFLAGGISAAVSKTAVAPIERVKLLLQV	K	D	F	S	K	T	3	0	0	1	0	0	0	2	0	1	1	1	0	1	0	2	0	0	0	1	0	0	13	0	1234.66	AAEL004855-PA	AAEL004855-PA	14	26	yes	yes	2	0.00097345	81.625	By MS/MS		By matching	By matching	By matching		1
DFLAGLAFR	TGFTLRPVAGLLSSRDFLAGLAFRVFHSTQ	GLLSSRDFLAGLAFRVFHSTQYIRHPSKPL	R	D	F	F	R	V	2	1	0	1	0	0	0	1	0	0	2	0	0	2	0	0	0	0	0	0	0	0	9	0	1008.54	AAEL021847-PA;AAEL017029-PA;AAEL017029-PB	AAEL017029-PA	249	257	no	no	2	0.00053516	100.45	By MS/MS	By MS/MS	By MS/MS				1
DFLDGNGEFK	DRTENANGKFTFVVKDFLDGNGEFKANKGQ	TFVVKDFLDGNGEFKANKGQGDGTALVNFL	K	D	F	F	K	A	0	0	1	2	0	0	1	2	0	0	1	1	0	2	0	0	0	0	0	0	0	0	10	0	1140.51	AAEL009955-PB	AAEL009955-PB	1417	1426	yes	yes	2	7.3448e-06	131.22	By MS/MS	By MS/MS	By MS/MS	By MS/MS	By MS/MS	By MS/MS	2
DFLTPTAWFEDR	PDLGPIGANGLANPRDFLTPTAWFEDRSVD	NPRDFLTPTAWFEDRSVDGYNVVSKYQGAL	R	D	F	D	R	S	1	1	0	2	0	0	1	0	0	0	1	0	0	2	1	0	2	1	0	0	0	0	12	0	1496.69	AAEL013637-PA	AAEL013637-PA	224	235	yes	yes	2	0.0023897	84.17				By matching	By matching	By MS/MS
DFLYQFR	SPFNYLRNEKFYSLRDFLYQFRPYAWNPFA	NEKFYSLRDFLYQFRPYAWNPFAVVPPFTM	R	D	F	F	R	P	0	1	0	1	0	1	0	0	0	0	1	0	0	2	0	0	0	0	1	0	0	0	7	0	987.481	AAEL009955-PB	AAEL009955-PB	2748	2754	yes	yes	2	0.0014617	119.7	By MS/MS	By MS/MS	By MS/MS	By MS/MS	By MS/MS	By MS/MS	2
DFMQADDVR	EVNSWVNRATNGMIKDFMQADDVRVDNDLM	TNGMIKDFMQADDVRVDNDLMLLNVVVLNA	K	D	F	V	R	V	1	1	0	3	0	1	0	0	0	0	0	0	1	1	0	0	0	0	0	1	0	0	9	0	1095.47	AAEL002720-PA	AAEL002720-PA	163	171	yes	yes	2	0.00016835	119.41	By MS/MS	By MS/MS	By MS/MS	By MS/MS	By MS/MS	By MS/MS	2
DFMQYSR	WEDTVDPAACNSNPRDFMQYSRDPVRAPFQ	AACNSNPRDFMQYSRDPVRAPFQWDDSVSA	R	D	F	S	R	D	0	1	0	1	0	1	0	0	0	0	0	0	1	1	0	1	0	0	1	0	0	0	7	0	945.401	AAEL000667-PB	AAEL000667-PB	422	428	yes	yes	2	0.010975	70.912	By matching	By matching	By matching	By matching	By MS/MS	By MS/MS	1
DFNCHIDKR	STVTNFSGDCGPGCRDFNCHIDKRCASNVV	CGPGCRDFNCHIDKRCASNVVHRTAVHYAH	R	D	F	K	R	C	0	1	1	2	1	0	0	0	1	1	0	1	0	1	0	0	0	0	0	0	0	0	9	1	1203.55	AAEL005748-PA	AAEL005748-PA	311	319	yes	yes	2	0.054714	57.96			By MS/MS	By matching	By matching	By matching
DFNDQLSVESIR	VKLWLIMPDRASSIKDFNDQLSVESIRQIE	SIKDFNDQLSVESIRQIENGLTAQKVDVSL	K	D	F	I	R	Q	0	1	1	2	0	1	1	0	0	1	1	0	0	1	0	2	0	0	0	1	0	0	12	0	1421.68	AAEL003182-PA	AAEL003182-PA	267	278	yes	yes	2	5.9365e-41	224.31	By MS/MS	By MS/MS	By MS/MS	By MS/MS	By MS/MS	By MS/MS	1
DFPDRFDNDR	NYMGRYNAAGVDLNRDFPDRFDNDRVRHMR	VDLNRDFPDRFDNDRVRHMRRNRQQPETAA	R	D	F	D	R	V	0	2	1	4	0	0	0	0	0	0	0	0	0	2	1	0	0	0	0	0	0	0	10	1	1295.55	AAEL017499-PA;AAEL017499-PB	AAEL017499-PA	188	197	yes	no	2;3	0.00054538	115.78	By MS/MS	By MS/MS	By MS/MS	By MS/MS	By MS/MS	By MS/MS	1
DFQGFKDETER	GLFDDKWEDLRNLQKDFQGFKDETERKLVR	NLQKDFQGFKDETERKLVRIGELGEERSLI	K	D	F	E	R	K	0	1	0	2	0	1	2	1	0	0	0	1	0	2	0	0	1	0	0	0	0	0	11	1	1370.61	AAEL001420-PA	AAEL001420-PA	314	324	yes	yes	2;3	9.9941e-40	228.64	By MS/MS	By MS/MS	By MS/MS	By MS/MS	By MS/MS	By MS/MS	2
DFQGFKDETERK	GLFDDKWEDLRNLQKDFQGFKDETERKLVR	LQKDFQGFKDETERKLVRIGELGEERSLIE	K	D	F	R	K	L	0	1	0	2	0	1	2	1	0	0	0	2	0	2	0	0	1	0	0	0	0	0	12	2	1498.71	AAEL001420-PA	AAEL001420-PA	314	325	yes	yes	2	3.0716e-10	149.94				By MS/MS	By MS/MS	By MS/MS
DFSDDSQEYK	QPSELTVLAGFVDLRDFSDDSQEYKVMEII	FVDLRDFSDDSQEYKVMEIIRYPLYNLRTR	R	D	F	Y	K	V	0	0	0	3	0	1	1	0	0	0	0	1	0	1	0	2	0	0	1	0	0	0	10	0	1232.48	AAEL007102-PB	AAEL007102-PB	101	110	yes	yes	2	0.0032708	74.92	By MS/MS	By matching	By MS/MS	By MS/MS	By MS/MS	By MS/MS	1
DFSDMFPVMVR	KLDLSNNKLTTVQTKDFSDMFPVMVRLMIE	VQTKDFSDMFPVMVRLMIEGNDFKCDGIAS	K	D	F	V	R	L	0	1	0	2	0	0	0	0	0	0	0	0	2	2	1	1	0	0	0	2	0	0	11	0	1342.61	AAEL010125-PB	AAEL010125-PB	380	390	yes	yes	2	6.9856e-11	157.91	By MS/MS	By MS/MS	By MS/MS	By MS/MS	By MS/MS	By MS/MS	3
DFSDYPSCSNQHPK	KICENKGEHVGCRPKDFSDYPSCSNQHPKL	KDFSDYPSCSNQHPKLILMKSSYKKYILKR	K	D	F	P	K	L	0	0	1	2	1	1	0	0	1	0	0	1	0	1	2	3	0	0	1	0	0	0	14	0	1680.68	AAEL027045-PA;AAEL003053-PC	AAEL027045-PA	47	60	yes	no	2;3	0.00015006	86.467	By MS/MS	By MS/MS	By MS/MS	By MS/MS	By MS/MS	By MS/MS	1
DFSGNLALLDMASAVR	QYRLGSFGMIGDGSRDFSGNLALLDMASAV	FSGNLALLDMASAVRWVKDYISWFGGDPNQ	R	D	F	V	R	W	3	1	1	2	0	0	0	1	0	0	3	0	1	1	0	2	0	0	0	1	0	0	16	0	1678.83	AAEL004022-PA	AAEL004022-PA	186	201	yes	yes	2;3	1.3929e-27	193.81	By MS/MS	By MS/MS	By MS/MS	By MS/MS	By MS/MS	By MS/MS	3
DFSSPLVLQR	RNEGQPWGFRLQGGKDFSSPLVLQRVNGGS	LQGGKDFSSPLVLQRVNGGSVADQAGLMPG	K	D	F	Q	R	V	0	1	0	1	0	1	0	0	0	0	2	0	0	1	1	2	0	0	0	1	0	0	10	0	1160.62	AAEL022609-PB;AAEL022609-PD;AAEL022609-PG;AAEL022609-PH;AAEL022609-PE;AAEL022609-PC;AAEL022609-PA	AAEL022609-PB	26	35	yes	no	2	0.083889	50.04	By matching	By matching	By MS/MS	By matching	By matching		1
DFTASDLDEEHR	TVVPEGMRMPIVIPKDFTASDLDEEHRLWY	IPKDFTASDLDEEHRLWYFREDIGVNLHHW	K	D	F	H	R	L	1	1	0	3	0	0	2	0	1	0	1	0	0	1	0	1	1	0	0	0	0	0	12	0	1433.61	AAEL014544-PA	AAEL014544-PA	181	192	yes	yes	2	1.5011e-11	159.4	By matching			By MS/MS	By MS/MS		1
DFTHPTHR	TENSFKNVFVFLSGKDFTHPTHRYELNQNA	FVFLSGKDFTHPTHRYELNQNAEFEFEDKK	K	D	F	H	R	Y	0	1	0	1	0	0	0	0	2	0	0	0	0	1	1	0	2	0	0	0	0	0	8	0	1009.47	AAEL009955-PB	AAEL009955-PB	1217	1224	yes	yes	2	2.7086e-10	178.08	By MS/MS	By MS/MS	By MS/MS	By MS/MS	By MS/MS	By MS/MS	2
DFTIENDIEAWYPPGHGDFYQSFQNSGLLK	CYPRISRDSLLPVAKDFTIENDIEAWYPPG	HGDFYQSFQNSGLLKKFLAEGREYCFLSNI	K	D	F	L	K	K	1	0	2	3	0	2	2	3	1	2	2	1	0	3	2	2	1	1	2	0	0	0	30	0	3487.6	AAEL005617-PB;AAEL005617-PA;AAEL005617-PC	AAEL005617-PC	209	238	no	no	3;4	1.5893e-06	77.065	By MS/MS	By MS/MS	By MS/MS	By MS/MS	By MS/MS	By MS/MS	2
DFTLQEVQSATR	SLRGLSYIAISFLPRDFTLQEVQSATREVV	LPRDFTLQEVQSATREVVAGVRYELVVKAL	R	D	F	T	R	E	1	1	0	1	0	2	1	0	0	0	1	0	0	1	0	1	2	0	0	1	0	0	12	0	1393.68	AAEL023294-PA;AAEL028188-PD;AAEL028188-PC;AAEL028188-PB;AAEL028188-PA	AAEL028188-PD	112	123	no	no	2	4.6552e-31	210.27	By MS/MS	By MS/MS	By MS/MS	By MS/MS	By MS/MS	By MS/MS	1
DFTLSQLDTK	AIAAYALQLADHSAKDFTLSQLDTKATTDE	DHSAKDFTLSQLDTKATTDEDQKWWNKPIP	K	D	F	T	K	A	0	0	0	2	0	1	0	0	0	0	2	1	0	1	0	1	2	0	0	0	0	0	10	0	1166.58	AAEL008607-PA;AAEL008607-PK;AAEL008607-PH;AAEL008607-PG;AAEL008607-PB;AAEL008607-PC;AAEL008607-PD;AAEL008607-PE;AAEL008607-PF;AAEL008607-PI;AAEL008607-PJ;AAEL008607-PL	AAEL008607-PD	1119	1128	no	no	2	1.1002e-09	164.57	By MS/MS	By MS/MS	By MS/MS	By MS/MS	By MS/MS	By MS/MS	3
DFTVENVEIFHYLK	LPADVTEDELREHFKDFTVENVEIFHYLKY	KDFTVENVEIFHYLKYTLALLLFKDKDTAT	K	D	F	L	K	Y	0	0	1	1	0	0	2	0	1	1	1	1	0	2	0	0	1	0	1	2	0	0	14	0	1752.87	AAEL012243-PA	AAEL012243-PA	38	51	yes	yes	3	0.00034289	77.912	By MS/MS		By matching				1
DFVDLEWTKPK	EPSKPGRPTPTDWGKDFVDLEWTKPKSDGG	DWGKDFVDLEWTKPKSDGGAPITEYIIQKR	K	D	F	P	K	S	0	0	0	2	0	0	1	0	0	0	1	2	0	1	1	0	1	1	0	1	0	0	11	1	1376.7	AAEL002565-PE;AAEL002565-PD;AAEL002565-PC;AAEL002565-PB;AAEL002565-PA;AAEL002565-PH;AAEL002565-PF;AAEL002565-PG	AAEL002565-PE	2966	2976	yes	no	3	0.081044	24.696	By MS/MS				By matching		1
DFVQNDIITNTK	TKVTNFTQDLDTLYKDFVQNDIITNTKKYG	LYKDFVQNDIITNTKKYGSIVIRFVKEKFF	K	D	F	T	K	K	0	0	2	2	0	1	0	0	0	2	0	1	0	1	0	0	2	0	0	1	0	0	12	0	1406.7	AAEL018103-PA;AAEL018103-PB;AAEL026175-PA	AAEL018103-PA	3530	3541	no	no	2	0.0011086	84.054				By MS/MS	By MS/MS	By MS/MS
DFVQNDIITNTKK	TKVTNFTQDLDTLYKDFVQNDIITNTKKYG	YKDFVQNDIITNTKKYGSIVIRFVKEKFFR	K	D	F	K	K	Y	0	0	2	2	0	1	0	0	0	2	0	2	0	1	0	0	2	0	0	1	0	0	13	1	1534.8	AAEL018103-PA;AAEL018103-PB;AAEL026175-PA	AAEL018103-PA	3530	3542	no	no	2;3	1.4294e-05	124.42				By MS/MS	By MS/MS	By MS/MS
DFYAMTPEK	VAAIHSEIIKKDIFKDFYAMTPEKFQNKTN	KKDIFKDFYAMTPEKFQNKTNGITPRRWLL	K	D	F	E	K	F	1	0	0	1	0	0	1	0	0	0	0	1	1	1	1	0	1	0	1	0	0	0	9	0	1100.48	AAEL000703-PA	AAEL000703-PA	471	479	yes	yes	2	0.00050824	101.64	By MS/MS	By MS/MS	By MS/MS	By MS/MS	By MS/MS	By MS/MS	2
DFYIHEVANYR	NLIGEAIQAWWDEHKDFYIHEVANYRGQSR	DEHKDFYIHEVANYRGQSRGVLHFTAMALD	K	D	F	Y	R	G	1	1	1	1	0	0	1	0	1	1	0	0	0	1	0	0	0	0	2	1	0	0	11	0	1425.67	AAEL027045-PA;AAEL003053-PC	AAEL027045-PA	171	181	yes	no	3	0.009899	51.765					By MS/MS
DFYPNGR	ALWEQMFIEGATRPRDFYPNGRNQTSIKVE	IEGATRPRDFYPNGRNQTSIKVEMMAHGGC	R	D	F	G	R	N	0	1	1	1	0	0	0	1	0	0	0	0	0	1	1	0	0	0	1	0	0	0	7	0	867.388	AAEL013936-PD;AAEL013936-PI	AAEL013936-PD	267	273	yes	no	1;2	0.0070419	93.885	By MS/MS	By MS/MS	By MS/MS	By MS/MS	By MS/MS	By MS/MS	4
DGAEGPQGAQGEIGER	DPENYNKGQKGEPGKDGAEGPQGAQGEIGE	GAEGPQGAQGEIGERGYPGRAGLPGNPGIP	K	D	G	E	R	G	2	1	0	1	0	2	3	5	0	1	0	0	0	0	1	0	0	0	0	0	0	0	16	0	1569.7	AAEL023187-PD;AAEL023187-PC;AAEL023187-PB;AAEL023187-PA	AAEL023187-PD	219	234	yes	no	2	1.3676e-09	144.28	By MS/MS	By MS/MS	By MS/MS		By MS/MS	By MS/MS	1
DGALADIVR	LGKNIILTGARCLERDGALADIVRLGTAMG	ARCLERDGALADIVRLGTAMGSPMDFHVHN	R	D	G	V	R	L	2	1	0	2	0	0	0	1	0	1	1	0	0	0	0	0	0	0	0	1	0	0	9	0	928.498	AAEL012777-PA	AAEL012777-PA	69	77	yes	yes	2	0.005297	82.279	By MS/MS		By matching				1
DGALSSAQGAGGVGK	SDSDRSAQAQVSGGKDGALSSAQGAGGVGK	DGALSSAQGAGGVGKSQSQVQVNSKTGGTS	K	D	G	G	K	S	3	0	0	1	0	1	0	5	0	0	1	1	0	0	0	2	0	0	0	1	0	0	15	0	1273.63	AAEL023471-PA	AAEL023471-PA	1454	1468	yes	yes	2	1.8683e-06	115.18	By MS/MS	By MS/MS	By MS/MS	By MS/MS	By MS/MS	By MS/MS	1
DGAQLDAEQTITDK	VKRMNEMQQEEDKQRDGAQLDAEQTITDKS	RDGAQLDAEQTITDKSGYHPILKTTPYSAN	R	D	G	D	K	S	2	0	0	3	0	2	1	1	0	1	1	1	0	0	0	0	2	0	0	0	0	0	14	0	1503.71	AAEL009993-PA	AAEL009993-PA	1317	1330	yes	yes	2	3.8225e-19	181.68			By matching	By MS/MS	By MS/MS	By MS/MS
DGCGDGSDEDSCSVCR	GNGNCRSTAIVCSGRDGCGDGSDEDSCSVC	GCGDGSDEDSCSVCRCPAPSSTYDAIAAPS	R	D	G	C	R	C	0	1	0	4	3	0	1	3	0	0	0	0	0	0	0	3	0	0	0	1	0	0	16	0	1774.58	AAEL018121-PB	AAEL018121-PB	709	724	yes	yes	2	0.0023047	68.44			By MS/MS
DGDQIALFIAEK	GMDVFKNLLNFVCHKDGDQIALFIAEKGPE	CHKDGDQIALFIAEKGPECFLEQKDDLIKC	K	D	G	E	K	G	2	0	0	2	0	1	1	1	0	2	1	1	0	1	0	0	0	0	0	0	0	0	12	0	1318.68	AAEL008485-PA	AAEL008485-PA	158	169	yes	yes	2	0.0037497	69.979	By MS/MS	By MS/MS	By MS/MS	By MS/MS		By matching	1
DGDRVPLVEFQDQK	FTIEIDHNGNVKLIKDGDRVPLVEFQDQKI	KDGDRVPLVEFQDQKISFEYVQFCKYMAPA	K	D	G	Q	K	I	0	1	0	3	0	2	1	1	0	0	1	1	0	1	1	0	0	0	0	2	0	0	14	1	1644.81	AAEL004672-PB	AAEL004672-PB	152	165	yes	yes	2	4.2184e-26	200.21	By MS/MS	By MS/MS	By MS/MS	By MS/MS	By MS/MS		1
[truncated: 13,037 more rows]
[truncated: 30 more columns]
